# Supplementary material for: Shifts among Eukaryota, Bacteria, and Archaea define the vertical organization of a lake sediment
Source: Microbiome. 2017 Apr 8;5:41. doi: 10.1186/s40168-017-0255-9 (PMC5385010; doi:10.1186/s40168-017-0255-9)
Supplement: Supplementary file 11 — Dataset: classified OTU table. Tab-separated text file that compiles the complete OTU table with all samples, read counts, representative FASTA sequences, and classifications. (CSV 1920 kb) [file 40168_2017_255_MOESM11_ESM.csv]

readname	Otu	reads	fasta	Group	A1	A2	A3	A4	A5	A6	A7	A8	A9	A10	A11	A12	A13	A14	A15	B1	B2	B3	B4	B5	B6	B7	B8	B9	B10	B11	B12	B13	B14	B15	C1	C2	C3	C4	C5	C6	C7	C8	C9	C10	C11	C12	C13	C14	C15
HYAP8WD01AZ1M4	1	3637	CTAGAAGGATTGACAGATTGATAGCTCTTTCTTGATTTAGTGGGTGGTGGTGCATGGCCGTTCTTAGTTGGTGGAGTGATTTGTCTGGTTAATTCCGATAACGAACGAGACTCTGTCCTGCTAAATAGATTCAGCCTTTCTATTGGGTTGAAACTTCTTCTTAGAGGGACTGGCGATTATTAGTCGCACGAGATTGAGCAATAACAGGTCTGTGATGCCCTTAGATGTTCTGGGCCGCACACGCGCTACACTGAATTGATCAGCTAGTTTCTCCCTTTCCGAGAGGAACGGGTAAACTGTTGAACCCAATTCGTGGTAGGGATCGGAGCTTGCAATTGTTCTCCGTGAACCAGGAATTCCCAGTAGGTGCGAGTCATAAGCTCGCGTCGATTACGTCCC…	Otu00001	33	21	87	384	22	18	92	4	0	43	0	0	0	0	0	139	72	1152	34	5	8	30	56	2	27	0	0	0	19	0	126	37	496	33	94	70	107	72	9	0	0	0	0	0	31
HYQ4RGJ01CLYM0	2	3216	TAGTAAGGATTGACAGATTGATAGCTCTTTCTTGATTCTATGGGTGGTGGTGCATGGCCGTTCTTAGTTGGTGGAGTGATTTGTCTGGTTAATTCCGTTAACGAACGAGACCTTAACCTGCTAAATAGTTACACGTAACTTCGGTTACGTGGGCAACTTCTTAGAGGGACTTTGCGTGTCTAACGCAAGGAAGTTTGAGGCAATAACAGGTCTGTGATGCCCTTAGATGTTCTGGGCTGCACGCGCGCTACACTGATGCACTCAACGAGTTTACGACCTTGCCCGGTAGGGTTGGGTAATCTTTTTAAAATGCATCGTGATGGGGATAGATTATTGCAATTATTAATCTTCAACGAGGAATTCCTAGTAAGCACGAGTCATCAGCTCGTGCTGATTACG…	Otu00002	40	46	24	162	12	19	16	8	5	15	2	5	0	3	0	361	122	725	93	14	6	4	5	5	21	13	43	2	7	0	212	81	656	34	53	17	17	32	2	0	4	0	0	8	6
HYQ4RGJ01BPSPS	3	702	TGTCCGGAAGCCCGCTGAGAGGCGGGTGTGCCCGAAAGGGAATCGGAACACAGGTGCTGCATGGCTGTCGTCAGCTCGTGTCGTGAGATGTTGGGTTAAGTCCCGCAACGAGCGCAACCCTTGTCCCTAGTTGCTACGCAAGGGCACTCTAGGGAGACTGCCGGTGACAAACCGGAGGAAGGTGGGGATGACGTCAAGTCCTCATGGCCCTTATGGGTAGGGCTTCACACGTCATACAATGGCCGGTACAGAGGGTTGCCAACCCGCGAGGGGGAGCCAATCCCAGAAAGCCGGTCGTAGTCCGGATTGCAGTCTGCAACTCGACTGCATGAAGTCGGAATCGCTAGTAATCGCGGATCAGCATGCCGCGGTGAATACGTTCCCGGGTCTTGT	Otu00003	10	2	2	43	4	6	2	3	10	7	6	16	1	3	5	34	11	101	25	8	11	8	4	3	7	9	7	7	4	2	25	0	45	2	10	6	7	3	3	3	24	3	3	3	7
HWFN2LX02B6425	4	20	CTAGAAGGATTGACAGATTGAGAGCTCTTTCTTGATTTGGTGGATGGTGGTGCATGGCCGTTCTTAGTTGGTGGAGTGATTTGTCTGGTTAATTCCGATAACGAACGAGACTTTAGCCTACTAAATAGATGGAGGATACTCAAAAGAGTCCTCATCGTCTTCTTAGAGGGACAAGGCAGCTTCAAGCTGCATGAGAAAAGGCAATAACAGGTCTGTGATGCCCTTAGATGTTCTGGGCCGCACACGCGCTACAATAAAAGGCGCAGCGTGTCTTCCTGACTCGATAGAGTTGGGTAACCCTCACAATGTCTTTTGTGCTAGGGATTGGGCTTTGAAATTATCGCCCATGAACGAGGAATTCCCAGTAAGTGCAAGGTCATAAGCTTGTGCTGACTACGT…	Otu00004	14	0	0	0	0	0	0	0	0	0	1	0	0	0	0	1	0	0	0	0	0	0	0	0	0	0	0	0	0	0	4	0	0	0	0	0	0	0	0	0	0	0	0	0	0
HWFN2LX02CCGS0	5	1216	TCCTGCGAATCCCTTGGAAACGAGGGAGTGCCTTCGGGAGCGCAGAGACAGGTGGTGCATGGCTGTCGTCAGCTCGTGTCGTGAGATGTTGGGTTAAGTCCCGCAACGAGCGCAACCCACGTCTTTAGTTGCCAGCATTCAGTTGGGCACTCTAGAGAGACCGCCGGTGATAAACCGGAGGAAGGTGTGGATGACGTCAAGTCATCATGCCCCTTACATCCTGGGCTACACACGTACTACAATGCTACGGACAAAGGGCAGCAAACTCGCGAGAGCTAGCAAATCCCATAAACCGTGGCTCAGTTCAGATCGTAGGCTGCAACTCGCCTACGTGAAGGAGGAATCGCTAGTAATCGCAGGGTCAGCATACTGCGGTGAATACGTTCCCGGGCCTTGT	Otu00005	15	19	10	93	8	16	9	7	2	8	0	3	0	2	2	54	12	252	60	10	15	3	14	1	2	6	13	5	2	1	116	25	170	16	16	16	17	17	1	0	1	3	0	0	4
HWFN2LX02B1WX6	6	12	TCCAGAGAACTTGGCAGAGATGCCTTGGTGCCTTCGGGAGCTCTGAGACAGGTGCTGCATGGCTGTCGTCAGCTCGTGTCGTGAGATGTTGGGTTAAGTCCCGTAACGAGCGCAACCCTTGTCCTTAGTTGCCAGCGAGTAATGTCGGGAACTCTAAGGAGACTGCCGGTGACAAACCGGAGGAAGGTGGGGACGACGTCAAGTCATCATGGCCCTTACGACCTGGGCTACACACGTGCTACAATGGAACGCACAGAGGGCAGCAAAAGCGCGAGCTGGAGCCAATCCCACAAAACGTTTCGTAGTCCGGATCGGAAGTCTGCAACTCGACTCCGTGAAGTCGGAATCGCTAGTAAATCGGCGGGATCAGAATGCCGCGGTGAATACGTTCCCGGGCCC…	Otu00006	10	1	0	0	0	0	0	0	0	0	0	0	0	0	0	0	0	0	0	0	0	0	0	0	1	0	0	0	0	0	0	0	0	0	0	0	0	0	0	0	0	0	0	0	0
HYQ4RGJ01BZAQ8	7	134	TGGGAAGGATTGACAGATTGAGAGCTCTTTCTTGATTCTATGGGTGGTGGTGCATGGCCGTTCTTAGTTGGTGGAGTGATTTGTCTGGTTAATTCCGATAACGAACGAGACCTTAACCTGCTAAATAGAGATGCGAACCTGCGTTCGTACGCTCTTCTTAGAGGGACTGACTACGTTTAGTGGTCGGAAGTTTGAGGCAATAACAGGTCTGTGATGCCCTTAGATGTTCTGGGCTGCACGCGCGCTACACTGACAGAGGCAACGAGTATACAACCTTGACCGGAAGGTCTGGGCAATCTTTTTAAACTCTGTCGTGCTGGGGATAGAGCATTGCAATTATTGCTCTTCAACGAGGAATTCCTAGTAAGCGCATGTCATCAGCATGCGTTGATTACGTCC…	Otu00007	8	1	1	3	2	0	0	0	0	0	0	1	0	0	0	9	3	31	8	1	0	0	0	0	0	0	0	0	0	0	15	5	22	5	7	1	0	3	0	0	0	0	0	0	0
HWFN2LX02CEGDE	8	704	GTGGAATGACAGTCGCGGAAACGTGATCTTCTTCGGACATTCTACGAGGTGCTGCATGGTTGTCGTCAGCTCGTGCCGTGAGGTGTCGGGTTAAGTCCCATAACGAGCGCAACCCCTATCTTTAGTTGCCATCAGGTAATGCTGGGGACTCTAAAGAAACTGCCTACGCAAGTAGTGAGGAAGGCGGGGATGACGTCAAATCAGCACGGCCCTTACGTCCAGGGCTACACACGTGCTACAATGGCCGGTACAGAGGGCAGCTACCTGGTGACAGGATGCAAATCTCCAAAGCCGGTCTCAGTTCGGATCGAAGTCTGAAACTCGACTTCGTGAAGTTGGATTCGCTAGTAATCGCGCATCAGCCATGGCGCGGTGAATACGTTCCCGGGCCTTGT	Otu00008	8	9	5	32	5	5	8	4	3	3	0	0	0	0	0	61	7	77	27	6	0	2	0	0	0	3	4	0	1	0	202	12	103	9	20	15	4	6	1	0	0	0	0	0	0
HYAP8WD01C8C6C	9	83	TAGTAAGGATTGACAGATTGATAGCTCTTTCTTGATTCTATGGGTGGTGGTGCATGGCCGTTCTTAGTTGGTGGAGTGATTTGTCTGGTTAATTCCGATAACGAACGAGACCTTAACCTGCTAAATAATCTGCCTCATTTCATGGGGTTTGATTTCTTAGAGGGACTATGCGAATATAAGCGCATGGAAGTTTGAGGCAATAACAGGTCTGTGATGCCCTTATATGTCCTGGGCTGCACGCGTGCTACACTGATACATACAACAAGTGCCTAGTCTGCTAAGATATGGCAATCTACAATATGTATCGTGATGGGGATAGATCTTTGCAATTATAGATCTTGAACGAGGAATTCCTAGTAAGTGCAAGTCATCATCTTGCGCTGATTATGTCCCTGCCCT…	Otu00009	5	1	2	8	1	0	0	0	0	0	0	0	0	0	0	9	2	30	0	0	0	1	0	0	0	0	0	0	0	0	6	0	2	3	6	2	0	0	0	0	0	0	0	0	0
HYQ4RGJ01B2O5G	10	961	TAGTTAGGATTGACAGATTGATAGCTCTTTCTTGATTCTATGGGTGGTGGTGCATGGCCGTTCTTAGTTGGTGGAGTGATTTGTCTGGTTAATTCCGTTAACGAACGAGACCTTAACCTGCTAAATAGTTACATGTGACCTCGGTTACATGGGCAACTTCTTAGAGGGACTTTGTGTGTCTAACGCAAGGAAGTTTGAGGCAATAACAGGTCTGTGATGCCCTTAGATGTTCTGGGCTGCACGCGCGCTACACTGATGCGTTCAACGAGTTTACGACCTTGCCTGAAACGGCTGGGTAATCTTTTTAAATCGCATCGTGATGGGGATAGATTATTGCAATTATTGATCTTCAACGAGGAATTCCTAGTAAGCGCGAGTCATCAGCTCGCGCTGATTACG…	Otu00010	9	6	9	74	10	22	48	15	15	22	1	3	3	1	1	26	17	248	37	24	4	9	6	2	5	3	7	2	2	0	19	3	57	9	9	8	18	26	5	2	1	1	0	0	8
HWFN2LX02CBECQ	11	330	TAGTAAGGATTGACAGATTGATAGCTCTTTCTCGATTCTATGGGTGGTGGTGCATGGCCGTTCTTAGTTGGTGGAGTGATTTGTCTGGTTAATTCCGTTAACGAACGAGACCTTAACCTGCTAAATAGTTACACGTAACCTCGGTTATGTGGGCAACTTCTTAGAGGGACTTTGTGTGTCTAACGCAAGGAAGTTTGAGGCAATAACAGGTCTGTGATGCCCTTAGATGTCCTGGGCTGCACGCGCGCTACACTGATGCGTTCAACGAGTTTATTATCTTACCTGAAATGGTTGGGTAATCTTTTCAAATCGCATCGTGATGGGGATAGATCATTGCAAATTATTGATCTTCAACGAGGAATTCCTAGTAAGTGCGAGTCATCAGCTCGTGCTGATTAC…	Otu00011	12	8	5	26	3	1	5	3	0	4	0	0	0	0	0	22	12	99	11	3	0	1	0	0	1	3	1	0	0	0	37	5	26	1	4	4	3	3	0	0	1	0	0	0	2
HWFN2LX02CJIGN	12	591	GCCCTTGACAGATTCAGAGATGGATTTTTTCGCAAGAACAAGGAGCAAGGTGCTGCATGGCTGTCGTCAGCTCGTGCCGTGAGGTGTTGGGTTAAGTCCCGCAACGAGCGCAACCCCTATCTTTAGTTGCCAACAGGTTATGCTGGGGACTCTAAAGAGACTGCCTGCGCAAGCAGAGAGGAAGGAGGGGATGACGTCAAGTCATCATGGCCCTTACGCCCAGGGCTACACACGTGCTACAATGGCGTATACAAAGTGTTGCCAGTCAGCGATGACGAGCCAATCACAAAAAGTACGTCTCAGTTCGGATTGCAGGCTGCAACTCGCCTGCATGAAGTTGGAATCGCTAGTAATCGCGCATCAGCAATGGCGCGGTGAATACGTTCCCGGACCTTGT	Otu00012	5	6	3	34	0	5	11	3	4	5	0	8	0	0	0	38	6	165	23	7	3	4	2	0	4	7	2	0	0	0	44	5	79	0	17	8	8	10	1	1	0	0	0	0	0
HWFN2LX02CF3IS	13	5	TCCTCGGAATCCGCCAGAGATGGTGGGGTGCCCGCAAGGGAACCGAGAGACAGGTGCTGCATGGCTGTCGTCAGCTCGTGTCGTGAGATGTTGGGTTAAGTCCCGCAACGAGCGCAACCCCTATCGTTAGTTGCCATCATTCAGTTGGGCACTCTAGCGAGACTGCCGGTGACAAGCCGGAGGAAGGTGGGGATGACGTCAAGTCATCATGGCCCTTATGTCCTGGGCTACACACGTGCTACAATGGGCGGCACAAAGGGTTGCAATACCGCGAGGTGGAGCTAATCTCAAAAAACCGTCCTCAGTTCGGATTGGAGTCTGAAACTCGACTCCATGAAGTTGGAATCGCTAGTAATCGCGCATCAGAATGGCGCGGTGAATACGTTCCCGGGCCTTGC	Otu00013	5	0	0	0	0	0	0	0	0	0	0	0	0	0	0	0	0	0	0	0	0	0	0	0	0	0	0	0	0	0	0	0	0	0	0	0	0	0	0	0	0	0	0	0	0
HWFN2LX05GB95B	14	1469	TGTCCAGAATCCTGCAGAGATGTGGGAGTGCCCGAAAGGGAATTGGAACACAGGTGCTGCATGGCTGTCGTCAGCTCGTGTCGTGAGATGTTGGGTTAAGTCCCGCAACGAGCGCAACCCTTATCATTAGTTGCTACGCAAGGGCACTCTAATGAGACTGCCGGTGACAAACCGGAGGAAGGTGGGGATGACGTCAAGTCCTCATGGCCCTTATGGGTAGGGCTTCACACGTCATACAATGGTCGGTACAGAGGGTTGCCAAGCCGCGAGGTGGAGCCAATCCCAGAAAGCCGATCGTAGTCCGGATTGTTCTCTGCAAACTCGAGAGCATGAAGTCGGAATCGCTAGTAATCGCGGATCAGCATGTCGCGGTGAATACGTTCCCGGGTCTTGT	Otu00014	7	7	11	77	8	30	15	7	17	2	0	1	0	0	0	88	28	430	70	21	11	8	7	0	2	3	0	0	0	0	39	12	112	7	36	56	46	20	4	4	7	0	0	0	2
HYQ4RGJ01C7MPS	15	375	TCCTGGGAACTTTGTAGAGATACATTGGTGCCTTCGGGAATCCAGTGACAGGTGCTGCATGGCTGTCGTCAGCTCGTGTCGTGAGATGTTGGGTTAAGTCCCGCAACGAGCGCAACCCTTGTCCTTAGTTGCCAGCACGTAATGGTGGGAACTCTAAGGAGACTGCCGGTGATAAACCGGAGGAAGGTGGGGATGACGTCAAGTCATCATGGCCCTTATGGGCTGGGCTACACACGTGCTACAATGGTCGGTACAGAGGGTCGCAAACCCGCGAGGGGGAGCTAATCCCACAAAGCCGATCTTAGTCCGGATCGTAGTCTGCAACTCGACTACGTGAAGTCGGAATCGCTAGTAATCGCGAATCAGCATTGTCGCGGTGAATACGTTCCCGGGCCTTGT	Otu00015	9	1	0	20	9	7	5	4	9	1	0	4	2	0	0	13	6	96	12	6	3	2	2	0	8	2	1	0	1	0	16	7	34	3	1	8	3	5	1	2	2	1	0	0	0
HWFN2LX05GD5DV	16	3478	GTAGAGTGCATGAGGTAGAAATACTTCTTTCCTTCGGGACTCTTTGCAAGGTGCTGCATGGTTGTCGTCAGCTCGTGCCGTGAGGTGTCGGGTTAAGTCCCATAACGAGCGCAACCCTTATCGTTAGTTGCCAGCGGGTAATGCCGGGAACTCTAACGAAACTGCCGGTGTAAACCGTGAGGAAGGTGGGGATGACGTCAAATCAGCACGGCCCTTATGTCCAGGGCTACACACGTGTTACAATGGCCGGTACAGAGGGCAGCTACCTGGAGACAGGATGCGAATCTCGAAAGCCGGTCTCAGTTCGGATCGGAGTCTGCAACTCGACTCCGTGAAGCTGGATTCGCTAGTAATCGCGCATCAGCCATGGCGCGGTGAATACGTTCCCGGGCCTTGT	Otu00016	16	28	32	179	35	49	26	30	128	76	47	29	11	25	14	81	33	514	90	87	46	20	32	11	33	27	38	18	26	33	122	23	203	13	54	25	23	45	20	15	91	51	17	13	23
HWFN2LX04EIW05	17	105	TGTCCTGGAGCCCGGAGAGATCCGGGTGTGCCCGAAAGGGAACGGGAACACAGGTGCTGCATGGCTGTCGTCAGCTCGTGTCGTGAGATGTTGGGTTAAGTCCCGCAACGAGCGCAACCCTTGTCATTAGTTGCTACATTCAGTTGGGCACTCTAATGAGACTGCCGGTGACAAACCGGAGGAAGGTGGGGATGACGTCAAGTCCTCATGGCCCTTATGGGTAGGGCTTCACACGTAATACAATGGTCGGTACAGAGGGTTGCCAAAGCGCGAGCTGGAGCCAATCCCAGAAAGCCGATCGTAGTCCGGATTGCAGTCTGCAACTCGACTGCATGAAGTCGGAATCGCTAGTAATCGCGGATCAGCATGTCGCGGTGAATACGTTCCCGGGTCTTGT	Otu00017	5	3	0	4	0	4	1	1	3	0	0	0	0	0	0	6	2	38	5	3	0	0	0	0	1	0	1	0	0	0	1	3	3	1	0	0	3	4	0	0	0	0	0	0	1
HYAP8WD01AGTBT	18	1106	TGATACGAATTTCTTTGAAAGAAGAAAGTGCCGTTTGGAACGTATACACAGGTGGTGCATGGCTGTCGTCAGCTCGTGTCGTGAGATGTTGGGTTAAGTCCCGCAACGAGCGCAACCCTTATTTTTAGTTGCCTTTATGGAACTCTAGAAAGACTGCCGGTTATAAACCGGAGGAAGGCGGGGATGACGTCAAGTCAGCATGCCCCTTACACCCTGGGCTACACACGTGCTACAATGGGCGAGACAATGAGATGCGACTCTGCGAAGATTAGCTAATCTATAAACTCGTTCTAAGTTCGGATTGCAGGCTGCAACTCGCCTGCATGAAGTTGGAATCGCTAGTAATCGCTGGTCAGCTATACAGCGGTGAATTCGTTCCCGGGCCTTGT	Otu00018	10	17	9	90	10	18	11	16	15	6	0	2	0	0	0	60	14	294	64	13	5	4	1	3	2	5	1	1	0	0	38	13	111	5	17	10	24	21	3	2	1	0	0	0	1
HYQ4RGJ01BP1FA	19	449	TAGTGAGGATTGACAGATTGAGAGTTCTTTCTTGATTCTATGGGTGGTGGTGCATGGCCGTTCTTAGTTGGTGGAGTGATTTGTCTGGTTAATTCCGTTAACGAACGAGACCGCCGCCTGCTAAATAGTTCTACTAATGGTTTTTCATTGGTAAGAGCTTCTTAGAGGGACGTTCATTCTACAAGATGAAGGAAGATGGCGGCAATAACAGGTCTGTGATGCCCTTAGATGTCCTGGGCCGCACGCGCGTTACACTGATGCACTCAACGAGCATATAACCTTGGCCGAGAGGCCTGGGTAATCTTGTTAACATGCATCGTGATAGGGATAGATTATTGCAATTATTAATCTTGAACGAGGAATTCCTAGTAATCGCAGTTCATCAAACTGCAATGATTA…	Otu00019	7	2	3	23	10	5	2	1	5	2	0	2	0	0	0	14	4	19	46	3	5	5	12	0	3	2	9	0	1	0	100	4	97	5	0	0	0	1	2	1	13	0	0	0	2
HWFN2LX02BYSH0	20	4	TCCAGCTGCAGGCCCCGTGAAAGCGGGGCGGCCTTCGAGGGTGCTGGACAGGTGCTGCATGGCTGTCGTCAGTTCGTGCCGTGAGGTGTTGGGTTAAGTCCCGCAACGAGCGCAACCCTTGCCCTGTGTTGCCACTCCGAAAGGAAGCACTCTCAGGGGACCGCCAGCGATAAGCTGGAGGAAGGTGGGGATGACGTCAAGTCAGCATGGCCTTTATGTCCAGGGCTACACACGTGCTACAATGGCCGGTACAAAGCGTTCCCAAGCCGCGAGGCGGAGGTAATCGCAAAAAGCCGGTCTCAGTTCGGATTGCAGGCTGCAACCCGCCTGCATGAAGCTGGAATCGCTAGTAAATGGCTACATCAGAAACGGTAAGCGTGAATACGTTCCCGGGCCCTT…	Otu00020	4	0	0	0	0	0	0	0	0	0	0	0	0	0	0	0	0	0	0	0	0	0	0	0	0	0	0	0	0	0	0	0	0	0	0	0	0	0	0	0	0	0	0	0	0
HWFN2LX05F5F8S	21	345	CAGCAGAATGAAGGTCAAGCTGAAGACTTTACCAGACAAGCTGAGAGGTGGTGCATGGCCGTCGCCAGCTCGTGCCGTGAGATGTCCTGTTAAGTCAGGTAACGAGCGAGATCCCTGCCTCTAGTTGCCACCATTACTCTCAGGAGTAGTGGGGCGAATTAGCGGGACCGCCGCAGTTAATGCGGAGGAAGGAAGGGGCCACGGCAGGTCAGTATGCCCCGAAACTCTGGGGCCACACGCGGGCTGCAATGGTAGTGACAATTGGTTCCGAATCCGAAAGGAGGAGGTAATCCCTAAACGCTACCACAGTTATGACTGAGGGCTGCAAACTCGCCCTCACGAATATGGAATCCCTAGTAACTGCGTGTCATTATCGCGCGGTGAATACGTCCCTGCTCC…	Otu00021	6	1	3	26	1	1	3	7	40	9	1	3	0	0	0	6	0	27	3	9	7	6	0	0	2	1	1	0	0	0	2	0	9	0	0	3	1	16	0	3	8	0	0	0	1
HYQ4RGJ01BIT97	22	2701	TCCTAGGAATCCTGCAGAGATGCGGGAGTGCCTTCGGGAACCTGGAGACAGGTGCTGCATGGCTGTCGTCAGCTCGTGTCGTGAGATGTTGGGTTAAGTCCCGCAACGAGCGCAACCCTTGCCCTTAGTTGCCATCATTAAGTTGGGAACTCTAAGGGGACCGCCGGTGACAAACCGGAGGAAGGTGGGGATGACGTCAAGTCATCATGGCCCTTATGACCAGGGCTACACACGTGCTACAATGGTCGGTACAGAGGGTCGCCAACCCGCGAGGGGGAGCCAATCCCTTAAAGCCGATCGTAGTCCGGATCGCAGTCTGCAACTCGACTGCGTGAAGTCGGAATCGCTAGTAATCGCGAATCAGCCATGTCGCGGTGAATACGTTCCCGGGTCTTGT	Otu00022	12	13	18	158	23	41	32	29	58	42	3	13	3	3	0	139	44	405	144	62	51	20	27	10	19	35	26	5	3	1	92	17	233	8	32	38	27	35	12	7	75	14	5	21	11
HYAP8WD01BZN36	23	139	TAGTAAGGATTGACAGATTGATAGCTCTTTCTTGATTCTATGGGTGGTGGTGCATGGCCGTTCTTAGTTGGTGGAGTGATTTGTCTGGTTAATTCCGATAACGAACGAGACCTTAACCTGCTAAATAATCTGTCTCATAAAATGGGATTTGATTTCTTAGAGGGACTATGCGATTTAAGCGCATGGAAGTTTGAGGCAATAACAGGTCTGTGATGCCCTTATATGTCCTGGGCTGCACGCGTGCTACACTGATGCATACAACAAGTGCCTAGTCTGCTAAGATATGGCAATCTACAATATGCATCGTGATGGGGATAGATCTTTGCAATTATAGATCTTGAACGAGGAATTCCTAGTAAATGCAAGTCATCATCTTGCGTTGATTATGTCCCTGCCCTT…	Otu00023	7	4	0	0	0	0	0	0	0	0	0	0	0	0	0	1	2	0	4	0	0	0	0	0	0	0	0	0	0	0	21	12	81	0	0	0	0	0	0	0	0	0	0	0	0
HYAP8WD01C9YC4	24	567	TAGTAAGGATTGACAGATTGATAGCTCTTTCTTGATTCTATGGGTGGTGGTGCATGGCCGTTCTTAGTTGGTGGAGTGATTTGTCTGGTTAATTCCGTTAACGAACGAGACCTTAACCTGCTAAATAGTTACATGTAACCTCGGTTACATGGGCAACTTCTTAGAGGGACTTTGCGTGTCTAACGCAAGGAAGTTTGAGGCAATAACAGGTCTGTGATGCCCTTAGATGTCCTGGGCTGCACGCGCGCTACACTGATGCGCTCAACGAGTTACGATCTTGCCTGAAATGGCTGGGTAATCTTTTTAAAACGCATCGTGATGGGGATAGATCATTGCAATTATTGATCTTCAACGAGGAATTCCTAGTAAGCGCGAGTCATCAGCTCGTGCTGATTACGT…	Otu00024	7	11	6	33	8	1	6	0	2	11	1	1	0	0	0	33	17	136	23	7	5	0	1	5	0	4	10	0	0	0	37	8	78	4	6	0	12	20	1	1	1	0	0	0	0
HYQ4RGJ01CN28R	25	2252	TCCAGAGAATCTGTTAGAGATAGTAGAGTGCCTTCGGGAACTCTGAGACAGGTGCTGCATGGCTGTCGTCAGCTCGTGTCGTGAGATGTTGGGTTAAGTCCCGTAACGAGCGCAACCCTTATCCTTAGTTGCCAGCGGGTCAAGCCGGGAACTCTAGGGAGACTGCCGGTGATAAACCGGAGGAAGGTGGGGACGACGTCAAGTCATCATGGCCCTTATGGGTAGGGCTACACACGTGCTACAATGGCCGGTACAGAGGGCAGCGAACTTGCGAAAGTAAGCAAATCCCAGAAAGCCGGTCTTAGTCCGGATTGGAGTCTGCAACTCGACTCCATGAAGTCGGAATCGCTAGTAATCGCGAATCAGAATGTCGCGGTGAATACGTTCCCGGGCCTTGT	Otu00025	16	25	30	281	28	40	32	33	19	16	1	3	1	1	0	87	49	590	81	50	39	22	15	5	12	10	5	0	2	1	116	23	160	6	45	17	30	39	19	7	5	2	11	0	7
HWFN2LX02BYSPF	26	128	TCCACGGAAGTCTGCAGAGATGCGGATGTGCCTTCGGGAACCGTGAGACAGGTGCTGCATGGCTGTCGTCAGCTCGTGTCGTGAGATGTTGGGTTAAGTCCCGCAACGAGCGCAACCCTTGTCCTTAGTTGCCAGCGAGTAAAGTCGGGAACTCTAAGGAGACTGCCGGTGACAAACCGGAGGAAGGTGGGGATGACGTCAAGTCATCATGGCCCTTACGGCCAGGGCTACACACGTACTACAATGGTGGGGACAGAGGGTCGCCAAGCCGCGAGGTGGAGCCAATCCCAGAAACCCTATCTTAGTCCGGATCGCAGTCTGCAACTCGACTGCGTGAAGTCGGAATCGCTAGTAATCGCGGGATCAGCATTGCCGCGGTGAATACGTTCCCGGGCCTTGT	Otu00026	5	4	6	15	0	0	2	0	1	0	0	0	0	0	0	12	1	26	7	2	1	0	0	0	0	0	1	0	2	0	4	7	13	0	0	2	3	5	1	0	0	0	0	0	1
HYAP8WD01CSQ86	27	211	TAGTGAGGATTGACAGATTGAAGATCTTTCTTGATTCTATGGGTGGTGGTGCATGGCCGTTCTTAGTTGGTGGAGTGATTTGTCTGGTTAATTCCGTTAACGAACGAGACCTCGACCTACTAAATAGTTGGACGAACTCTCCGGGGTTCGGACTAACTTCTTAGAGGGACTTTTGATGAGTAGTCAAAGGAAGTTCGAGGCAATAACAGGTCTGTGATGCCCTTAGATGTTCTGGGCCGCACGCGCGCTACACTGACTGGTTCATCGAGTTTACAACCTTGACTGATAGGTCTGGGTAATCTTTTGAAAACCAGTCGTGCTGGGGATAGATCATTGCAATTCTTGATCTTCAACGAGGAATTCCTAGTAAACGCGAGTCATCAACTCGCATTGATTACG…	Otu00027	7	2	1	5	1	0	0	1	0	2	0	0	0	0	0	27	9	27	28	4	0	1	2	0	0	0	6	0	0	0	65	8	3	0	0	0	0	0	0	0	0	0	0	0	1
HWFN2LX02BRXT9	28	109	TGTGCGGAAGCCGGATGAGAGTTCGGTGTGCCCGAAAGGGAACCGCAACACAGGTGCTGCATGGCTGTCGTCAGCTCGTGTCGTGAGATGTTGGGTTAAGTCCCGCAACGAGCGCAACCCTTGTCACTAGTTGCTACGAAAGGGCACTCTAGTGAGACTGCCGGTGACAAACCGGAGGAAGGTGGGGATGACGTCAAGTCCTCATGGCCCTTATGGGTAGGGCTTCACACGTCATACAATGGCGCATACAGAGGGTTGCCAACCCGCGAGGGGGAGCCAATCCCAGAAAGTGCGTCGTAGTCCGGATTGTTCTCTGCAAACTCGAGAGCATGAAGTCGGAATCGCTAGTAATCGCGGGATCAGCATGTCGCGGTGAATACGTTCCCGGGTCTTGT	Otu00028	3	1	1	11	1	0	2	2	1	6	0	0	0	0	0	0	0	11	2	1	5	2	0	0	0	0	0	0	0	0	4	0	7	0	0	0	0	1	0	0	6	0	0	1	1
HYAP8WD01A8N4T	29	5	TGTGCGAAAGCGTTAGGGGGTAGTCTCTTGGAAACTTGAGATGAAGGTATCCAATCCTGAACCTAACACAGGTGCTGCATGGCTGTCGTCAGCTCGTGTCGTGAGATGTCGGGTTAAGTCCCATAACGAGCGAAACCCTTGTTTCCAGTTGCCAGCGAGTAATGTCGGGGACTCTGGAAAGACTGCCGGTGTTAAACCGGAGGAAGGTGGGGATGACGTCAAGTCCTCATGGCCTTTATGCCCAGGGCTGCACACGTGCTACAATGCCACGAACAAAGGGAAGCCAACGCGCGAGCGGGAGCAAATCCCAAAAAAACGTGGCCCAGTTCAGATCGAAGGCTGCAACTCGCCTTCGTGAAGTTGGAATCGCTAGTAATCGCAGGTCAGCAACACTGCGGT…	Otu00029	3	0	0	0	0	0	0	0	0	0	0	0	0	0	0	1	0	0	1	0	0	0	0	0	0	0	0	0	0	0	0	0	0	0	0	0	0	0	0	0	0	0	0	0	0
HYQ4RGJ01DFO2I	30	740	TGCAAGTGGTAGTGATCCGAAAGGTGAACGACCCGCAAGGGAGCTTGCACAGGTGTTGCATGGCTGTCGTCAGCTCGTGTCGTGAGATGTTCGGTTAAGTCCGCTAACGAGCGCAACCCTCGCTGTATGTTACATGTGTCATACAGGACCGCCGGTATCAAGCCGGAGGAAGGTGGGGATGACGTCAAGTCCGCATGGCCTTTATGTCCGGGGCTACACACACGCTACAATGGCCGGTACAATGGGTTGCTAAACCGCGAGGTGGAGCCAATCCCCCAAAGCCGGCCTCAGTTCAGATTGCAGGCTGCAACTCGCCTGCATGAAGCTGGAGTTGCTAGTAAACGCGCGTCAGCTATAGTGCGTTGAATACGTTCTCGGGCCTTGT	Otu00030	4	7	5	111	23	7	8	3	9	8	1	2	0	0	0	12	0	37	6	4	3	3	1	0	1	0	1	1	2	0	73	15	102	14	6	3	11	18	0	4	10	1	0	0	0
HYAP8WD01A54LH	31	132	TGCCAGGAACTTTCCAGAGATGGATTGGTGCCCGAAAGGGAACCTGGACACAGGTGCTGCATGGCTGTCGTCAGCTCGTGTCGTGAGATGTTGGGTTAAGTCCCGCAACGAGCGCAACCCTTGTCATTAATTGCCATCATTCAGTTGGGCACTTTAATGAGACTGCCGGTGACAAACCGGAGGAAGGTGGGGATGACGTCAAGTCCTCATGGCCCTTATGGGTAGGGCTTCACACGTAATACAATGGTCGGTACAGAGGGTCGCCAACCCGCGAGGGGGAGCCAATCCCAGAAAGCCGATCGTAGTCCGGATTGGAGTCTGCAACTCGACTCCATGAAGTCGGAATCGCTAGTAATCGCGGATCAGCATGTCGCGGTGAATACGTTCCCGGGCCTTGT	Otu00031	4	0	0	1	0	0	0	0	0	0	5	0	0	0	0	2	0	83	1	1	1	2	4	0	0	2	0	0	0	0	4	2	1	0	10	0	0	0	0	0	0	0	0	0	0
HYQ4RGJ01B9X45	32	866	TGCACGAGAAAGCCGGTGGAAACATCGGTTCCTCTTCGGAGTTCGTGCACAGGTGCTGCATGGCTGTCGTCAGCTCGTGTCGTGAGATGTTGGGTTAAGTCCCGCAACGAGCGCAACCCTCGTCCCTAGTTACCAGCGAGTAAAGTCGGGCACTCTAGGGAGACTGCCGGTGTCAAACCGGAGGAAGGTGGGGACGACGTCAAGTCATCATGGCCCTTACGTCCAGGGCTACACACGTGCTACAATGGCCGGTACAGAGCGTCGCCAACTCGCAAGAGTGCGCTAATCGCCAAAAGCCGGTCTAAGTTCGGATTGTGGTCTGCAACTCGACCACATGAAGCTGGAATCGCTAGTAATCGTGGATCAGCTACGCCACGGTGAATACGTTCCCGGGCCTTGT	Otu00032	3	3	3	45	4	23	16	9	12	19	1	3	0	2	0	38	7	183	41	25	11	18	6	1	5	7	7	1	4	0	18	3	44	3	11	14	19	13	7	3	8	18	0	0	3
HWFN2LX02BQNQA	33	692	TGTATGTAGTAGAAGGGTGAAAGCCTGACGAGGTAGCAATACCAGCATACACAGGTGCTGCATGGCTGTCGTCAGCTCGTGTCGTGAGATGTTGGGTTAAGTCCCGCAACGAGCGCAACCCCTGTGTCCTGTTGCCACCCCGGCGAGAGTCGGGAGCACTCTGGACAGACTGCCTCGCTTAAACGAGGAGGAAGGTGGGGATGACGTCAAGTCAGTATGGCCCTTACGGCCAGGGCTGCACACGTACTACAATGCCCGGCACAAAGGGAAGCAAGATCGTAAGATGGAGCAAATCCCCAAAAACCGGGCCCAGTTCAGATCGTCGTCTGCAACTCGACGGCGTGAAGTTGGAATCGCTAGTAATGGCGCATCAGCTACGGCGCCGTGAATACGTTCCCA…	Otu00033	3	6	8	55	5	14	10	17	22	4	3	3	0	0	0	8	12	129	18	11	16	4	5	1	4	4	0	2	1	1	25	6	48	12	9	7	10	19	2	5	12	1	1	0	0
HYAP8WD01BKXPX	34	278	GTAGATTGACCGGTTTGGAAACAGACTTTTCGCAAGACAATTTACAAGGTGCTGCATGGTTGTCGTCAGCTCGTGCCGTGAGGTGTCAGGTTAAGTCCTATAACGAGCGCAACCCCTGTTGTTAGTTGCCAGCGAGTCATGTCGGGAACTCTAACGAGACTGCCAGTGCAAACTGAGAGGAAGGTGGGGATGACGTCAAATCATCACGGCCCTTACGCCTTGGGCTACACACGTGCTACAATGGCCGGTACAGAGAGCAGCCACTGGGTGACCAGGAGCGAATCTATAAAACCGGTCACAGTTCGGATCGGAGTCTGCAACTCGACTCCGTGAAGCTGGAATCGCTAGTAATCGGATATCAGCCATGATCCGGTGAATACGTTCCCGGGCCTTGT	Otu00034	4	2	2	3	0	0	0	0	0	0	0	1	0	0	0	25	10	49	11	6	2	0	0	0	2	1	1	0	2	0	65	14	50	3	8	0	0	1	0	0	2	0	0	0	3
HYQ4RGJ01DND8V	35	145	CTGGCAGGATTGACAGATTGATAGCTCTTTCTTGATTCAGTGGGTGGTGGTGCATGGCCGTTCTTAGTTGGTGGAGTGATTTGTCTGGTTAATTCCGATAACGAACGAGACCCCGTCCTACTTACTAGACTGAGGATGATTTTTCATCCTCAGACTCTTCTTAGAGGGACAACTGGCGTTAATCTAGCTACATGAAATGGGGCAATAACAGGTCTGTGATGCCCTTAGATGTTCTGGGCTGCACACGCGCTACACTGAAGGGATCATCGTGTTTGTCCTAGCCTGAAAAGGCCGGGAAACCCGTTGAATTCTCTTCGTGCTAGGGATTGAGGCTTGCAATTTTTTCTCATGAACGAGGAATTCCCAGTAAGTGCGAGTCATAAGCTCGCGCTGATTACG…	Otu00035	4	0	6	9	0	0	0	0	0	0	0	18	0	0	0	25	1	0	1	0	2	0	0	0	0	0	0	0	0	0	6	0	49	2	3	4	0	1	0	0	0	0	0	0	0
HWFN2LX02B14DC	36	175	TAGTAAGGATTGACAGATTGATAGCTCTTTCTTGATTCTATGGGTGGTGGTGCATGGCCGTTCTTAGTTGGTGGAGTGATTTGTCTGGTTAATTCTGTTAACGAACGAGACCTTAGCCTGCTAAATAGGTACGCGTAACTTCGGTTACACGGGCAACTTCTTAGAGGGACTTCGTGTGTCTAACGCAAGGAAGTTTGAGGCAATAACAGGTCTGTGATGCCCTTAGATGTTCTGGGCTGCACGCGCGCTACACTGATGCGCTCAACGAGTTTAGGACCTTGCCTGGAAAGGTTGGGTAATCTTTTTAAGTCGCATCGTGATGGGGATAGATTATTGCAATTATTAATCTTCAACGAGGAATTCCTAGTAAGCGCGAGTCATCAGCTCGTGCTGATTACG…	Otu00036	8	7	0	22	2	0	1	0	0	0	0	0	0	0	0	15	2	25	6	0	4	0	0	0	0	0	0	0	0	0	37	14	18	0	0	0	0	2	0	0	0	0	0	0	0
HWFN2LX02B4HPH	37	3	TGTCCGGAAGGCCCCTGAGAGGGGGCTGTGCCTGAAAGGGAACTGGAACACAGGTGCTGCATGGCTGTCGTCAGCTCGTGTCGTGAGATGTTGGGTTAAGTCCCTTAACGAGCGAAACCCTTGTCCTTAGTTGCCAGCGGGTAATGCCGGGGACTCTAAGGAGACTGCCGGTGTGAAACCGGAGGAAGGTGGGGATGACGTCAAGTCCTCATGGCCTTTATGATCAGGGCTGCACACGTCCTACAATGGCGCGCACAAAGGGACGCAAGACCGCGAGGTGGAGCAAATCCCAAAAATCGCGCCCCAGTTCAGATTGCAGGCTGCAACCCGCCTGCATGAAGTTGGAATCGCTAGTAATCGCGGGTCAGGCATACCGCGGTGAAATGTGTTCCTGAGCCC…	Otu00037	3	0	0	0	0	0	0	0	0	0	0	0	0	0	0	0	0	0	0	0	0	0	0	0	0	0	0	0	0	0	0	0	0	0	0	0	0	0	0	0	0	0	0	0	0
HWFN2LX05F75KJ	38	462	TGCCAGGAACTCTGCTGAGAGGTGGAGGTGCCCGAAAGGGAGCCTGGACACAGGTGCTGCATGGCTGTCGTCAGCTCGTGTCGTGAGATGTTGGGTTAAGTCCCGCAACGAGCGCAACCCTTGTCGTTAATTGCCATCATTTAGTTGGGCACTTTAGCGAGACTGCCGGTGACAAACCGGAGGAAGGTGGGGATGACGTCAAGTCCTCATGGCCCTTATGGGTAGGGCTTCACACGTCATACAATGGCGCATACAGAGGGTTGCGAAGCCGCGAGGTGAAGCCAATCCCAGAAAGTGCGTCGTAGTCCGGATTGCAGTCTGCAAACTCGACTGCATGAAGTCGGAATCGCTAGTAATCGCGGATCAGCATGTCGCGGTGAATACGTTCCCGGGTCTTGT	Otu00038	5	3	3	62	6	8	9	5	4	14	0	1	0	1	0	23	7	76	15	7	7	8	0	0	0	1	2	0	0	0	19	6	29	4	5	11	18	11	5	0	2	0	0	0	0
HWFN2LX02CEZWR	39	67	GTGCCATGACCGCCGGAGAAATCTGGCTTTCCGCAAGGACAGGGTACAAGGTGCTGCATGGTTGTCGTCAGCTCGTGCCGTGAGGTGTCGGGTTAAGTCCCATAACGAGCGCAACCCTTATTGTCAGTTGCTAACAGGTAAAGCTGAGGACTCTGGCGAGACTGCCACCGTAAGGTGTGAGGAAGGTGGGGATGACGTCAAATCAGCACGGCCCTTATGTCCAGGGCTACACACGTGTTACAATGGCCGATACAAAGGGCAGCTACCGGGCGACCGGATGCTAATCCCTAAAGTCGGTCTCAGTTCGGATCGGAGTCTGCAACCCGACTCCGTGAAGCTGGATTCGCTAGTAATCGCGCATCAGCCATGGCGCGGTGAATACGTTCCCGGGCCTTGT	Otu00039	3	0	0	2	0	4	0	1	2	0	1	0	0	0	0	6	2	9	2	2	0	1	0	0	0	0	0	0	0	0	4	0	6	1	1	0	0	1	0	1	0	0	0	0	0
HWFN2LX05FZBXE	40	7	CCTACCTTGCCGCCTCAGAGATGAGGTTTCCCTTCGGGGGAGGTAGGACGGTGCTGCATGGCTGTCGTCAGCTCGTGCCGTGAGGTGTTGGGTTAAGTCCCGCAACGAGCGCAACCCTTGTCGATAGTTGCCAGCATTCAGTTGGGCACTCTATTGAGACTGCCGGTGACAAACCGGAGGAAGGTGGGGACGACGTCAAGTCATCATGGCCTTTATGTCCAGGGCTACACACGTGCTACAATGGCAGGCACAAAGCGCTGCGAACCCGCGAGGGGGAGCCAATCGCAAAAAGCCTGTCTCAGTTCGGATTGCAGTCTGCAACTCGACTGCATGAAGGTGGAATCGCTAGTAATCGCGGATCAGCATGCCGCGGTGAATACGTTCCCGGGTCTTGT	Otu00040	3	0	0	0	0	0	0	0	0	0	0	0	0	0	0	0	0	2	0	0	0	0	0	0	0	0	0	0	0	0	0	0	0	0	0	0	0	0	0	0	0	0	0	0	0
HWFN2LX02BP9HS	41	43	CGGCAGGATGAAGGTCAGTCTAAAGGGCTTACTTGACGAGCCGAGAGGTAGTGCATGGCCGCCGTCAGCTCGTGCCGTAAGGTGTCCTGTTAAGTCAGGCAACGAGCGAGACCTGTATCTACAATTGCTAACGAGTCTGCAAAGATGATTGAGCACATTGTGGGGACTGCCTTGGAAACAAGGAGGAAGGCGCAGGCTACGGTAGGTCTGTATGCTCCGAATCTTCTGGGCTACACGCGCGCAACAATGGTAGGAACAATGGGATACAACTCCGAAAGGAGAAGTTAACCCTCTAAATCCTATCTTAGTCCAGATTGAGGGCTGTAACTCGCCCTCATGACGTTGGAATCCCTAGTAATCGGAGTTTATCATACTCCGGTGAATATGTCCCTGCTCCTT…	Otu00041	4	0	0	8	0	0	0	0	3	1	0	0	0	0	0	1	0	6	1	0	0	0	0	0	0	0	0	0	0	0	0	0	5	0	0	1	0	0	0	0	1	0	0	0	0
HWFN2LX03CZVIY	42	44	TGCTGGACGTAGAACCCTGAAAGGGGAACGACCCTCGCAAGAGGGAACCAGCACAGGTGCTGCATGGCTGTCGTCAGCTCGTGTCGTGAGACGTTGGGTTAAGTCCCGTAACGAGCGAAACCCCTGTCGTCTGTTGCTAACGGTTCGGCCGAGCACTCGGACGAGACTGCCGGTGTTAAACCGGAGGAAGGCGGGGACGACGTCAAGTCATCATGGTCCTTATGTCCAGGGCTACAAACGTGCTACAATGGCGAGGACAGAGAGACGCAAAGCCGCGAGGCAGAGCAAATCTTCAAAACTCGCCTCAGTTCAGATTGGAGGCTGCAATTCGCCTCCATGAAGCTGGAATCGCTAGTAATCGCGGATCAGCAATGCCGCGGTGAAATATGTTCCCTGAGC…	Otu00042	4	0	0	2	0	0	0	0	1	0	0	1	0	0	0	1	2	3	4	0	1	1	0	0	0	0	0	0	0	0	15	0	2	0	0	0	0	0	0	0	0	0	0	0	0
HWFN2LX02CBAWE	43	3	TGACCAGGACAACGGCGGAAACGTCGTCTTCCCGCAAGGGACCTGGCCACAGGTGTTGCATGGCTGTCGTCAGCTCGTGTCGTGAGATGTTGGGTTAAGTCCCGCAACGAGCGCAACCCCTGCCGTTAGTTGCTAACAGGTCAAGCTGAGCACTCTAGCGGGACTGCCTCGTAAGACGGAGGAAGGTGGGGACGACGTCAAGTCATCATGGCCCTTACGGCCTGGGGCTACACACGTGCTACAATGGGTGGTACAAAGAGATCCGAAACGGCGACGTCAAGGAAATCCCAAAAAGCCACCCCCAGTACGGATTGAAGGCTGCAACTCGCCTTCATGAAGCCGGAATCGCTAGTAATCGCGGGGTCAGGCCATACCGCGGTGAAATATGTTCCTGAGCCC…	Otu00043	3	0	0	0	0	0	0	0	0	0	0	0	0	0	0	0	0	0	0	0	0	0	0	0	0	0	0	0	0	0	0	0	0	0	0	0	0	0	0	0	0	0	0	0	0
HYQ4RGJ01CQ319	44	663	GCTGGGAGACCGTCCCTGAAAGGGGATTTTGTAGCAATACACTGCCAGTAAGGTGCTGCATGGCTGTCGTCAGCTCGTGCCGTGAGGTGTTGGGTTAAGTCCCGCAACGAGCGCAACCCCTATCACTAGTTGCCATCAGGTAATGCTGGGAACTCTAGTGAAACTGCCGTCGCAAGACGTGAGGAAGGAGGGGATGATGTCAAGTCATCATGGCCTTTATGCCCTGGGCTACACACGTGCTACAATGGGCGCTACAAAGGGTCGCAACATGGCAACATGAAGCTAATCCCAAAAAAGCGCTCTCAGTTCGGATCGCAGTCTGCAACTCGACTGCGTGAAGCTGGAATCGCTAGTAATCGTATATCAGCAATGATACGGTGAATACGTTCCCGGACCTTGC	Otu00044	3	2	3	54	9	13	14	6	28	7	1	2	1	0	0	28	5	115	34	13	5	3	1	0	8	6	7	2	2	2	21	1	68	5	6	5	15	9	6	0	4	4	0	0	2
HYAP8WD01A8MXS	45	412	TAGTTAGGATTGACAGATTGATAGCTCTTTCTTGATTCTATGGGTGGTGGTGCATGGCCGTTCTTAGTTGGTGGAGTGATTTGTCTGGTTAATTCCGTTAACGAACGAGACCTTAACCTGCTAAATAGTTACATGTAACCTCGGTTACATGGGCAACTTCTTAGAGGGACTTTGCGTGTCTAACGCAAGGAAGTTTGAGGCAATAACAGGTCTGTGATGCCCTTAGATGTCCTGGGCTGCACGCGCGCTACACTGATGCATTCAACAAGTTTACGACCTTGCCGGAAACGGTTGGGTAATCTTTTTAAACTGCATCGTGATGGGGATAGATTATTGCAATTATTGATCTTCAACGAGGAATTCCTAGTAAGCGCGAGTCATCAGCTCGTGCTGATTACG…	Otu00045	8	10	3	22	7	2	3	2	2	8	4	0	0	0	0	39	9	68	11	2	5	0	1	0	4	0	4	0	0	0	32	15	83	4	6	4	2	1	1	0	0	0	0	0	1
HYQ4RGJ01APJ28	46	262	TGTCACGAATCCTGTGGAAACATAGGAGTGCCTTCGGGAGCGTGAACACAGGTGGTGCATGGCTGTCGTCAGCTCGTGTCGTGAGATGTTGGGTTAAGTCCCGCAACGAGCGCAACCCTCGTTTTTAGTTGCCAGCATTAAGTTGGGCACTCTAGAGAGACTGCCGGTGACAAACCGGAGGAAGGTGGGGATGACGTCAAGTCAGCATGCCCCTTACGTCTTGGGCTACACACGTACTACAATGCTACGGACAAAGGGCAGCTACACAGCGATGTGATGCGAATCTCGGAAACCGTAGCTCAGTTCAGATCGAAGGCTGCAACTCGCCTTCGTGAAGGAGGAATCGCTAGTAATTGCAGGTCAGCATACTGCAGTGAATTCGTTCCCGGGCCTTGT	Otu00046	2	1	1	8	0	0	0	0	0	0	0	4	0	0	0	32	9	28	22	0	2	0	2	0	2	2	5	0	2	0	80	14	26	1	3	0	0	1	0	0	0	1	0	0	0
HYAP8WD01BA2BQ	47	124	TGTTGGTGGTAGGGATCCGAAAGGTGACCGACCCGCAAGGGAGCCTTCACAGGTGCTGCATGGCTGTCGTCAGCTCGTGTCGTGAGATGTTCGGTTAAGTCCGCTAACGAGCGCAACCCTCGCTACGTGTTACATGTGTCACGTGGGACCGCCGGTATCAAGCCGGAGGAAGGTGGGGATGACGTCAAGTCAGCATGGCCTTTATGTCCGGGGCTACACACACGCTACAATGGTCGGTACAATGGGTCGCTAAGCCGCGAGGTAGAGCCAATCCCCAAAGCCGGCCTCAGTTCAGATCACAGGCTGCAACCCGCCTGTGTGAAGTCGGAGTTGCTAGTAAACGCGCGTCAGCTATAGTGCGTTGAATACGTTCTCGGGCCTTGT	Otu00047	3	4	0	20	5	1	0	2	0	1	0	0	0	1	0	4	2	0	4	0	2	0	1	0	0	0	0	0	0	0	9	1	16	1	3	6	1	3	0	0	1	0	0	0	0
HWFN2LX02BWOJP	48	186	GGGGAGTGACAGCTGCAGAAATGTGGTTTTCTTCGGACACTCTTCAAGGTGCTGCATGGTTGTCGTCAGCTCGTGCCGTGAGGTGTCGGGTTAAGTCCCATAACGAGCGCAACCCTTACTGTTAGTTGCCAGCGCGTCAAGGCGGGGACTCTAGCGGGACTGCCACCGTAAGGTGAGAGGAAGGTGGGGATGACGTCAAATCAGCACGGCCCTTATGTCCAGGGCTACACACGTGTTACAATGGCCGGTACAAAGGGCAGCTACACCGCGAGGTGATGCTAATCTCGAAAGCCGGTCCCAGTTCGGATCGAAGTCTGCAACCCGACTTCGTGAAGTTGGATTCGCTAGTAATCGCGCATCAGCCATGGCGCGGTGAATACGTTCCCGGGCCTTGT	Otu00048	2	3	4	11	3	2	1	3	2	0	0	0	0	0	0	9	1	29	0	2	0	2	0	0	0	2	0	0	0	0	8	7	35	1	3	0	5	7	0	0	2	0	0	0	0
HYAP8WD01DCEQ7	49	817	GTAGAGTGCATTTTGCTGAAAGGCAGATTTTCTTCGGAACTCTCTGCAAGGTGCTGCATGGTTGTCGTCAGCTCGTGCCGTGAGGTGTCGGGTTAAGTCCCATAACGAGCGCAACCCTTATCGTTAGTTGCCAGCGGGTAATGCCGGGAACTCTAACGAAACTGCCGGTGTAAACCGAGAGGAAGGTGGGGATGACGTCAAATCAGCACGGCCCTTATGTCCAGGGCTACACACGTGTTACAATGGCCGGTACAGAGGGCAGCTACCTGGAGACAGGATGCGAATCTCGAAAGCCGGTCTCAGTTCGGATCGGAGTCTGCAACTCGACTCCGTGAAGCTGGATTCGCTAGTAATCGCGCATCAGCCATGGCGCGGTGAATACGTTCCCGGGCCTTGT	Otu00049	4	6	8	1	11	0	1	0	36	21	2	13	2	8	1	32	4	161	43	32	23	15	12	8	4	2	3	2	0	1	34	8	60	3	8	5	9	19	6	3	23	0	0	0	2
HYAP8WD01DIHPY	50	334	TCCACGGAACCTGCTGGAAACAGCAGGGTGCCCTTCGGGGAGCCGTGAGACAGGTGCTGCATGGCTGTCGTCAGCTCGTGTCGTGAGATGTTGGGTTAAGTCCCGCAACGAGCGCAACCCTTGTCTTTAATTGCCATCATTAAGTTGGGCACTTTAAAGAGACTGCCGGTGTTAAACCGGAGGAAGGTGGGGATGACGTCAAGTCCTCATGGCCTTTATGCCCAGGGCTACACACGTGCTACAATGGGTGGTACAAAGAGCAGCAAACTCGCGAGAGTAAGCGAATCTCAAAAAGCCATCCTCAGTTCGGATTGAAGTCTGCAACTCGACTTCATGAAGTTGGAATCGCTAGTAATCGCGGATCAGCATGCCGCGGTGAATACGTTCCCGGGCCTTGT	Otu00050	2	2	1	8	1	3	3	9	10	10	1	5	5	1	3	8	4	28	8	8	0	2	3	0	5	7	8	7	0	2	4	0	9	1	4	5	3	6	1	0	15	9	3	4	5
HYAP8WD01AQFL7	51	599	GGCAAGTGACAGGGTATGAAAGTACCCCTCCAGCAATGGCACTTGTACAGGTGCTGCATGGCTGTCGTCAGCTCGTGCCGTGAGGTGTTGGGTTAAGTCCCGCAACGAGCGCAACCCCTACTATTAGTTGCCACCAGGTTATGCTGAGCACTCTAATAGGACTGCCTACGCAAGTAGTGAGGAAGGTGGGGATGACGTCAAGTCCGCATGGCCCTTACGCCTAGGGCTACACACGTGCTACAATGGATGTTACAATGGGTAGCTAAACCGCAAGGTGGAGCCAATCCTCTAAAGGCATCCTCAGTTCGGATTGGAGTCTGAAACTCGACTCCATGAAGTTGGAATTGCTAGTAATCGTGGATCAGCACGCCACGGTGAATACGTTCCCGGGCCTTGT	Otu00051	7	6	1	42	3	8	6	9	11	5	2	0	0	0	0	46	13	124	23	3	5	3	5	0	2	1	0	1	1	0	65	30	75	2	11	9	5	10	0	1	1	0	0	6	0
HYAP8WD01BEGL8	52	56	TGTTTAGGAATTCTCGTGAAAGCGAGAAGTGCCTTTCGGGGAGCCTTTACACAGGTGCTGCATGGCTGTCGTCAGCTCGTGTCGTGAGATGTCGGGTTAAGTCCCTTAACGAGCGAAACCCTTGTCCTTAGTTGCCAGCGAGTAATGTCGGGGACTCTAAGGAGACTGCCGGTGTTAAACCGGAGGAAGGTGGGGATGACGTCAAGTCCTCATGGCCTTTATGACTAGGGCTGCACACGTCCTACAATGGCACGTACAAAGCGACGCAAGACCGCGAGGTGGAGCAAATCGCATAAAGCGTGCCCCAGTACGGATTGCAGGCTGCAACTCGCCTGCATGAAGCCGGAATCGCTAGTAATCGCGGGTCAGCATACCGCGGTGAATGTGTTCCTGAGCCTT…	Otu00052	2	1	0	4	0	2	0	1	0	0	0	0	0	0	0	6	0	8	1	0	0	0	0	0	0	0	1	0	0	0	4	0	14	1	0	6	2	0	0	0	0	0	0	0	0
HYAP8WD01BDGFK	53	156	TCCTCGGAACTTGTCAGAGATGACTTGGTGCCTTCGGGAACCGAGAGACAGGTGCTGCATGGCTGTCGTCAGCTCGTGTCGTGAGATGTTGGGTTAAGTCCCGCAACGAGCGCAACCCCTGTCCATAGTTGCCATCATTTAGTTGGGCACTCTATGGAGACTGCCGGTGATAAACCGGAGGAAGGTGGGGATGACGTCAAGTCATCATGGCCCTTATGACCAGGGCTACACACGTGCTACAATGGCCGGTACAAAGGGTTGCCAACCCGCGAGGGGGAGCTAATCCCAGAAAGCCGGTCGTAGTCCGGATCGGAGTCTGCAACTCGACTCCGTGAAGTCGGAATCGCTAGTAATCGCGAATCAGCCATGTCGCGGTGAATACGTTCCCGGGTCTTGT	Otu00053	3	7	0	21	2	8	3	5	2	4	0	0	0	0	0	0	1	23	1	6	4	0	2	1	2	3	5	1	0	0	0	3	0	0	7	0	0	5	0	1	0	0	0	0	0
HYQ4RGJ01BIXF3	54	527	TGCATTTGAAAAACGTGGAAACACGTTCCCTCTTCGGAGCAAATGCACAGGTGGTGCATGGCTGTCGTCAGCTCGTGTCGTGAGATGTTGGGTTAAGTCCCGCAACGAGCGCAACCCCTGTCCTATGTTGCCAGCGAGTAATGTCGGGGACTCATAGGAGACTGCCGGTGACAAATCGGAGGAAGGTGGGGATGACGTCAAGTCATCATGCCCCTTATGTCTTGGGCTACACACGTGCTACATTGGCCGGTACAAAGGGCTGCAAACTCGCGAGAGTGAGCGAATCCCAAAAAGCCGGTCCCGGTTCGGATTGGAGGCTGAAACTCGCCTCCATGAAGGCGGAGTTGCTAGTAATCGCGAATCAGCAACGTCGCGGTGAATACGTTCCCGGGCCTTGT	Otu00054	2	6	3	32	1	8	10	4	25	19	0	1	0	1	0	21	10	109	19	5	2	2	3	0	0	1	1	0	1	0	11	3	27	2	8	17	9	9	8	1	0	1	1	0	1
HWFN2LX04EGSBZ	55	247	TGCCAGGAAGGCCGCAGAGATGCGGTTGTGCCCGAAAGGGAACCTGGACACAGGTGCTGCATGGCTGTCGTCAGCTCGTGTCGTGAGATGTTGGGTTAAGTCCCGCAACGAGCGCAACCCTTGTCATTAGTTGCTACATTCAGTTGGGCACTCTAATGAGACTGCCGGTGACAAACCGGAGGAAGGTGGGGATGACGTCAAGTCCTCATGGCCCTTATGGGTAGGGCTTCACACGTAATACAATGGCGCGTACAGAGGGTTGCCAAGTCGCGAGACGGAGCCAATCCCAGAAAGCGCGTCGTAGTCCGGATCGGAGTCTGCAACTCGACTCCGTGAAGTCGGAATCGCTAGTAATCGCGGATCAGCATGTCGCGGTGAATACGTTCCCGGGTCTTGT	Otu00055	3	0	1	4	4	1	0	0	10	4	1	0	0	0	0	19	1	42	12	6	3	1	0	0	5	2	3	0	0	0	6	5	24	0	5	1	4	8	2	2	3	0	0	0	0
HYAP8WD01BFT7S	56	7	CGGCAGGATGAAGGTCAGTCTGAAGGGCTTACCTGACGAGCCGAGAGGTAGTGCATGGCCGCCGTCAGCTCGTGCCGTAAGGTGTCCTGTTAAGTCAGGCAACGAGCGAGACCTGTATCTACAATTGCTAACGACTCATTTTGGGAATCGAGCACATTGTAGGGACTGCCTTGGAAACAAGGAGGAAGGCGCAGGCAACGGTAGGTCTGTATGCTCCGAATCTTCTGGGCTACACGCGCGCAACAATGGTGCAAACAATGGGATGCAACTCCGAAAGGAGAAGCTAAACCTCGAAATTGCATCCAAGTCCAGATTGAGGGCTGTAACTCGCCCTCATGACGTTGGAATCCCTAGTAATCGAACGTCATCAGCGTTCGGTGAATATGTCCCTGCTCCTTGC	Otu00056	3	0	1	0	0	0	0	0	0	0	0	0	0	0	0	3	0	0	0	0	0	0	0	0	0	0	0	0	0	0	0	0	0	0	0	0	0	0	0	0	0	0	0	0	0
HWFN2LX02BVX0X	57	23	CGGCAGGATGAAAGTCAGGCTAAAGACTTTACTTGACGAGCCGAGAGGTAGTGCATGGCCGCCGTCAGCTCGTGCCGTAAGGTGTCCTGTTAAGTCAGGTAACGAGCGAGACCTGCGCCTGCAATTGCTAACGAGTCTTTCAGATGATCGAGCACATTGCAGGAACTGCCCGTGAAAATGGGAGGAAGGTGCAGGCAACGGTAGGTCTGTATGCTCCGAATCCTCTGGGCTACACGCGCGCAACAATGGTATGGACAATGGGATGCAACTCCGAAAGGAGAAGCTAAACCTCTAAACCATATCCAAGTCCAGATTGAGGGTTGTAACTCACCCTCATGACGTTGGAATCCCTAGTAATCGGGTGTCACCATCGCCCGGTGAATATGTCCCTGCTCCTTGC	Otu00057	2	1	0	4	0	0	0	0	0	0	0	0	0	0	0	4	0	8	0	0	0	0	0	0	0	0	0	0	0	0	0	0	1	0	0	1	0	0	0	0	0	0	0	0	0
HWFN2LX04EWB0B	58	670	TGTCACGAATTCCGTTGAAAGATGGAAGTGCCTTAGGGAGCGTGAACACAGGTGGTGCATGGCTGTCGTCAGCTCGTGTCGTGAGATGTTGGGTTAAGTCCCGCAACGAGCGCAACCCTCGTTTTTAGTTGCCAGCATTAAGTTGGGCACTCTAGAGAGACTGCCGGTGACAAACCGGAGGAAGGTGGGGATGACGTCAAGTCAGCATGCCCTTACGTCTTGGGCTACACACGTACTACAATGCTCCGGACAAAGGGCAGCTACACAGCGATGTGATGCGAATCTCATAAACCGGAGCTCAGTTCAGATCGAAGGCTGCAACTCGCCTTCGTGAAGGAGGAATCGCTAGTAATTGCAGGTCAGCATACTGCAGTGAATTCGTTCCCGGGCCTTGT	Otu00058	9	11	2	10	3	0	2	0	0	3	0	1	0	0	0	76	11	68	25	1	4	0	0	0	1	2	1	0	4	0	115	40	171	7	14	6	5	9	0	0	2	0	0	0	1
HWFN2LX02BU558	59	5	TGTATCTAGTAGAAGGGTGAAAGCCTGACGAGGTAGCAATACCAGGATACACAGGTGCTGCATGGCTGTCGTCAGCTCGTGTCGTGAGATGTTGGGTTAAGTCCCGCAACGAGCGCAACCCCTGTGTCCTGTTGCCACCCGGCCGAGAGGCTGGAGCACTCTGGACAGACTGCCTCATTTAAATGAGGAGGAAGGTGGGGATGACGTCAAGTCAGTATGGCCCTTACGGCCAGGGCTGCACACGTACTACAATGCCCGGCACAAAGGGAAGCAAGAGCGCAAGCTGGAGCAAATCCCAAAAAACCGGGCCCAGTTCAGATTGTCGTCTGCAACTCGACGGCATGAAGCTGGAATCGCTAGTAATGGCGCATCAGCTACGGCGCCGTGAATACGTTCCCA…	Otu00059	2	0	1	2	0	0	0	0	0	0	0	0	0	0	0	0	0	0	0	0	0	0	0	0	0	0	0	0	0	0	0	0	0	0	0	0	0	0	0	0	0	0	0	0	0
HWFN2LX02B1ER1	60	2	TACAGGTGGTAGGAAACCGAAAGGTGACCGACCCGCAAGGGAGCCTGAACAGGTGTTGCATGGCTGTCGTCAGCTCGTGTCGTGAGATGTTCGGTTAAGTCCGCTAACGAGCGCAACCCTCGCCGCGTGTTACATGTGTCACGCGGGACCGCCGGTATCAAGCCGGAGGAAGGTGGGGATGACGTCAAGTCCGCATGGACTTTATATCCGGGGCTACACACACGCTACAATGGCCGGTACAATGGGTTGCTAAGCCGCGAGGTGGAGCCAATCCCCCAAAGCCGGTCTCAGTTCAGATCGCAGGCTGCAACTCGCCTGCGTGAAGCTGGAGTTGCTAGTAAACCGCAGGGTCAGCTATACTGCGGTGAATACGTTCCCGGGCCCTTGT	Otu00060	2	0	0	0	0	0	0	0	0	0	0	0	0	0	0	0	0	0	0	0	0	0	0	0	0	0	0	0	0	0	0	0	0	0	0	0	0	0	0	0	0	0	0	0	0
HYAP8WD01BMCF6	61	14	GTAGGATGACCGTTCCCGAAAGGGGATTTCCCGCAAGGGCATCTTACAAGGTGCTGCATGGCTGTCGTCAGCTCGTGCCGTGAGGTGTCGGGTTAAGTCCCATAACGAGCGCAACCCCTATTGTTAGTTGCCAGCGGGTCAAGCCGGGAACTCTAACGAGACTGCCACCGTAAGGTGAGAGGAAGGTGGGGATGACGTCAAGTCAGCACGGCCCTTATATCCAGGGCTACACACGTGTTACAATGGTCAGTACAAAGGGCAGCTACTAGGTGACTAGGTGCCAATCTCAAAAAACTGATCCCAGTTCGGATCGAAGTCTGCAACTCGACTTCGTGAAGTTGGATTCGCTAGTAATCGTATATCAGCAACGATACGGTGAATACGTTCCCGGGCCTTGT	Otu00061	2	1	0	1	0	0	0	0	0	0	0	0	0	0	0	1	0	2	0	0	0	0	0	0	0	0	0	0	0	0	2	0	1	0	2	0	0	0	0	0	0	0	0	0	0
HWFN2LX02B85RE	62	2	TAGTGAGGATTGACAGATTGAGAGCTCTTTCTTGATTTGGTGGATGGTGGTGCATGGCCGTTCTTAGTTGGTGGAGTGATTTGTCTGGTTAATTCCGATAACGAACGAGACTTTAGCCTACTAAATAGATGGAGGATACTCAAAAGAGTCCTCATCGTCTTCTTAGAGGGACAAGGCAGCTTCAAGCTGCATGAGAAAAGGCAATAACAGGTCTGTGATGCCCTTAGATGTTCTGGGCCGCACACGCGCTACAATAAAAGGCGCAGCGTGTCTTCCTGACTCGATAGAGTTGGGTAACCCTCACAATGTCTTTTGTGCTAGGGATTGGGCTTTGAAATTATCGCCCATGAACGAGGAATTCCCAGTAAGTGCAAGGTCATAAGCTTGTGCTGACTACGT…	Otu00062	2	0	0	0	0	0	0	0	0	0	0	0	0	0	0	0	0	0	0	0	0	0	0	0	0	0	0	0	0	0	0	0	0	0	0	0	0	0	0	0	0	0	0	0	0
HWFN2LX02B8YYX	63	344	TGCACATAGTAGAAGCCTGAAAGGGTGACGAGGTAGCAATACCAGTGTGCACAGGTGCTGCATGGCTGTCGTCAGCTCGTGTCGTGAGATGTTGGGTTAAGTCCCGCAACGAGCGCAACCCCTGTGTCCTGTTGCCACCCCTTAACTGGGAGCACTCTGGACAGACTGCCTCGCTTCAACGAGGAGGAAGGTGGGGATGACGTCAAGTCAGTATGGCCCTTACGGCCAGGGCTGCACACGTACTACAATGCCCGGCACAAAGGGAAGCAAGAGCGTAAGCTGGAGCAAATCCCAGAAAACCGGGCCCAGTTCAGATTGTCGTCTGCAACTCGACGGCATGAAGCTGGAATCGCTAGTAATGGCGCATCAGCTACGGCGCCGTGAATACGTTCCCAGGCC…	Otu00063	6	1	2	12	6	1	5	3	6	1	0	4	0	0	0	19	5	47	17	4	2	8	3	0	2	1	1	0	0	0	29	8	56	3	4	7	3	7	0	4	2	0	0	1	0
HWFN2LX02CILIA	64	2	ACACCGGACACCCCTAGAAATAGGGTCTTCCCGCAAGGGACTGGTGGTTCAGGTGCTGCATGGCTGTCGTCAGCTCGTGTCGTGAGATGTTGGGTTAAGTCCCGCAACGAGCGCAACCCTTGTCCTTAGTTGCCAGCATTCAGTTGGGCACTCTAAGGAGACTGCCGGTGTTAAACCGGAGGAAGGTGGGGATGACGTCAAGTCCTCATGGCCTTTATGCCCAGGGCTACACACGTGCTACAATGACCGGTACAAAGGGCTGCAATACCACGAGGTGGAGCGAATCCCAAAAAGCCGGTCCCAGTTCGGATTGGAGTCTGCAACTCGACTCCATGAAGTCGGAATCGCTAGTAATCGCAGGATCAGCAGGCTGCGGTGAATACGTTCCCGGGCCCTTGT	Otu00064	2	0	0	0	0	0	0	0	0	0	0	0	0	0	0	0	0	0	0	0	0	0	0	0	0	0	0	0	0	0	0	0	0	0	0	0	0	0	0	0	0	0	0	0	0
HYAP8WD01CJCN2	65	163	TGCCAGGAATCCTGCAGAGATGTGGGAGTGCCCGAAAGGGAATCTGGACACAGGTGCTGCATGGCTGTCGTCAGCTCGTGTCGTGAGATGTTGGGTTAAGTCCCGCAACGAGCGCAACCCTTATCATTAGTTGCTACGCAAGGGCACTCTAATGAGACTGCCGGTGACAAACCGGAGGAAGGTGGGGATGACGTCAAGTCCTCATGGCCCTTATGAGCAGGGCTTCACACGTCATACAATGGTCGGTACAGAGGGTTGCCAACCCGCGAGGGGGAGCCAATCCCACAAAGCCGATCGTAGTCCGGATCGCAGTCTGCAACTCGACTGCGTGAAGTCGGAATCGCTAGTAATCGCGGATCAGCATGTCGCGGTGAATACGTTCCCGGGCCTTGT	Otu00065	4	0	0	7	0	0	0	0	0	0	0	0	0	0	0	6	1	34	4	0	0	5	2	0	0	0	1	0	0	0	63	1	19	1	0	0	0	1	0	0	1	0	0	0	0
HWFN2LX02CAEPV	66	2	TGTCACGAATTCCGTTGAAAGATGGAAGTGCCTTCGGGAGCGTGAACACAGGTGGTGCATGGCTGTCGTCAGCTCGTGTCGTGAGATGTTGGGTTAAGTCCCGCAACGAGCGCAACCCTCGTTTTTAGTTGCCAGCATTAAGTTGGGCACTCTAGAGAGACTGCCGGTGACAAACCGGAGGAAGGTGGGGATGACGTCAAGTCATCATGCCCCTTACGCCCTGGGCTACACACGTACTACAATGGTTGAGACAAAGGGCAGCAAAACCGCGAGGTCAAGCGAATCCCAACAAACTCAGCCTCAGTTCAGATTGCAGGCTGCAACTCGCCTGCATGAAGTAGGAATCGCTAGTAAATCGCAGGGTCAGCATACTGCGGTGAATCCGTTCCCGGGCCCTTGT	Otu00066	2	0	0	0	0	0	0	0	0	0	0	0	0	0	0	0	0	0	0	0	0	0	0	0	0	0	0	0	0	0	0	0	0	0	0	0	0	0	0	0	0	0	0	0	0
HWFN2LX02CCFXB	67	3	GCGACCGCAATACTGGGAAACTGGTAGTTCCTTCGGGACGGTCAGCAAGGTGCTGCATGGTTGTCGTCAGCTCGTGCCGTGAGGTGTTGGGTTAAGTCCCGCAACGAGCGCAACCCCTATTCTTAGTTGCCAGCACGTAAAGGTGGGGACTCTAAGAAGACTGCCTGCGCAAGCAGAGAGGAAGGAGGGGATGACGTCAAGTCATCATGGCCCTTACGCCCAGGGCTACACACGTGCTACAATGGCGTATACAAAGTGTTGCAAGCCAGCAATGGTGAGCCAATCACAAAAAGTACGTCTCAGTTCGGATTGCAGGCTGCAAACTCGCCTGCATGAAGTTGGAATCGCTAGTAATCGCGCATCAGCAATGGCGCGGTGAATACGTTCCCGGGCCCTTGT	Otu00067	3	0	0	0	0	0	0	0	0	0	0	0	0	0	0	0	0	0	0	0	0	0	0	0	0	0	0	0	0	0	0	0	0	0	0	0	0	0	0	0	0	0	0	0	0
HYQ4RGJ01CMGBZ	68	1170	TCCTTTGACAACCCCGGAAACGGGGCCTTCCCTGCTTGCAGGGACAGAGTGACAGGTGCTGCATGGCTGTCGTCAGCTCGTGTCGTGAGATGTTGGGTTAAGTCCCGCAACGAGCGCAACCCCTCTCTCTAGTTGCCAGTATTCAGTTAGGCACTCTAGAGATACTGCCTCGGTTAACGGGGAGGAAGGTGGGGACGACGTCAAGTCCTCATGGCCTTTATATCCAGGGCTACACACGTGCTACAATGGGCGGTACAAAGGGTTGCTAGTCCGCGAGGAGGAGCTAATCCCAAAAAGCCGCTCTCAGTTCGGATCGGAGTCTGCAACTCGACTCTGTGAAGTTGGAATCGCTAGTAATCGTGGATCAGCATGCCACGGTGAATACGTTCCCGGGCCTTGT	Otu00068	2	2	2	55	22	18	15	9	31	26	11	10	3	2	3	25	6	162	25	17	16	18	11	8	8	9	10	4	6	1	26	1	85	4	17	9	8	28	2	6	53	7	10	6	9
HYAP8WD01DNG72	69	12	TGTAGCTGGACGTCCCGAGAAACCGGGATTCCTTCGAGGCTGCTACACAGGTGCTGCATGGCTGTCGTCAGTTCGTGCCGTGAGGTGTTGGGTTAAGTCCCGCAACGAACGCAACCCCTGTATTTAGTTGCCACCGGCGCAAGCCGAGCACTCTAGATAGACTGCCCGTGATAAGCGGGAGGAAGGTGGGGATGACGTCAAGTCAGTATGGCCTTTATGCCCTGGGCTGCACACGTGCTACAATGGTCGGTACAGAGGGAAGCCAAACCGCGAGGTGGAGCAAATCCCGTAAAACCGGCCCCAGTTCAGATTGGAGGCTGCAACTCGCCTCCATGAAGTTGGATTCGCTAGTAATGGCACATCAGCTACGGTGCCGTGAATACGTTCCCGGGCCTTGT	Otu00069	2	0	0	0	0	0	0	0	0	0	0	0	0	0	0	2	3	0	0	0	0	0	0	0	0	0	0	0	0	0	3	0	2	0	0	0	0	0	0	0	0	0	0	0	0
HWFN2LX02B7BJH	70	2	TTATTTTGACAGTCTAAGAAATTAGATCTTCTTCCTTTACCGGAAGATAAAATAACAGGTGGTGCATGGTTGTCGTCAGCTCGTGTCGTGAGATGTTGGGTTAAGTCCCATAACGAGCGCAACCCTTATGCTTAGTTGCTAACTTGTTTACAAGTGCACTCTAGGCAGACTGCCGCAGATAATGCGGAGGAAGGTGGGGATGACGTCAAATCATCATGCCCCTTACGTCCCGGGCCACACACGTGCTACAATGGCCTGTACAGAGGGTAGCAAAAGAGCGATCTTAAGCCAATCCCTTAAAGCAGGTCTCAGTTCGGATTGGAGGCTGCAACTCGCCTCCATGAAGTCGGAATCGCTAGTAAATCGGCGGGATCAGCACGCCGCGGTGAATACGTTCCC…	Otu00070	2	0	0	0	0	0	0	0	0	0	0	0	0	0	0	0	0	0	0	0	0	0	0	0	0	0	0	0	0	0	0	0	0	0	0	0	0	0	0	0	0	0	0	0	0
HYQ4RGJ01DC2EE	71	286	TGCTTGGGAATCCCGCTGAAAGGCGGGAGTGCCCTTCGGGGAGCCCTTGCACAGGTGCTGCATGGCTGTCGTCAGCTCGTGTCGTGAGATGTCGGGTTAAGTCCCTTAACGAGCGAAACCCTTGTCCTTAGTTGCCAGCGGGTCATGCCGGGGACTCTAGGGAGACTGCCGGTGTTAAACCGGAGGAAGGCGGGGATGACGTCAAGTCCTCATGGCCTTTATGATCAGGGCTGCACACGTCCTACAATGCGATGTACAAAGAGACGCAAGCTCGCGAGAGCAAGCAAATCCCAAAAAACATCGCTCAGTTCGGATTGCAGGCTGCAACTCGCCTGCATGAAGCTGGAATCGCTAGTAATCGCGGGTCAGCATACCGCGGTGAATGTGTTCCTGAGCCTT…	Otu00071	2	4	0	34	5	2	0	3	6	2	0	2	0	0	0	12	1	36	6	7	3	1	0	0	0	3	0	0	1	0	17	2	38	2	6	6	4	8	2	0	0	0	0	0	1
HYQ4RGJ01C0KUY	72	70	TGTAGAGGATTGACAGATTGAAGCTCTTTCTTGATCACTTCGGTGGTGGTGCATGGCCGTTCTTAGTTGGTGGAGTGATTTGTCTGGTTAATTCCGTTAACGAACGAGACCTCAGCCTGCTTTTGTAGTTTCGTGCACCATGGTGCGACGCGACTTCTTAGAGGGACAATGGATATTGTAGTCCATGGAAGTTTGAGGCAATAACAGGTCTGTGATGCCCTTCGATGTTCTGGGCCGCACGCGCGCTACAATGATTGCCTCAACGAGCTTTACGCTTGGCCGAAAGGCCTGGCTAATCTTTTGAAATGCAATCGTGCTTGGGCTTGCGGCTTGCAACTAGCCGCACCAACGAGGAATTCCTAGTAGACGCAAGTCATCAACTTGCATCGATTACGTCCC…	Otu00072	2	1	4	7	0	0	2	0	0	0	0	1	0	0	0	2	0	21	2	3	0	0	0	0	0	0	0	0	0	0	2	0	8	0	0	0	2	0	0	1	0	0	0	0	0
HWFN2LX05FOOML	73	32	TCCTCGGAATCCGCCAGAGATGGTGGGGTGCCCGCAAGGGAACCGAGAGACAGGTGCTGCATGGCTGTCGTCAGCTCGTGTCGTGAGATGTTGGGTTAAGTCCCGCAACGAGCGCAACCCCTATCGTTAGTTGCCATCATTCAGTTGGGCACTCTAGCGAGACTGCCGGCGTCAAGCCGGAGGAAGGTGGGGATGACGTCAAGTCCTCATGGCCTTTATGACCAGGGCTACACACGTGCTACAATGGCCGGTACAGAGGGTCGCCAAGTCGCGAGACGGAGCTAATCCCAGAAAACCGGTCTCAGTTCGGATTGGAGTCTGCAAACTCGACTCCATGAAGTCGGAATCGCTAGTAATCGCAGATCAGCACGCTGCGGTGAATACGTTCCCGGGCCTTGT	Otu00073	2	0	0	0	0	1	0	1	0	0	0	0	0	0	0	1	2	6	0	0	0	0	0	0	0	0	0	0	0	0	5	0	6	0	1	0	0	2	0	0	0	0	0	0	0
HWFN2LX05FZ3FO	74	95	TGCCAGGAACTTGCCAGAGATGGCTTGGTGCCCGAAAGGGAGCCTGGACACAGGTGCTGCATGGCTGTCGTCAGCTCGTGTCGTGAGATGTTGGGTTAAGTCCCGCAACGAGCGCAACCCTTGTCGTTAATTGCCATCATTTGGTTGGGCACTTTAACGAGACTGCCGGTGACAAACCGGAGGAAGGTGGGGATGACGTCAAGTCCTCATGGCCCTTATGGGTAGGGCTTCACACGTCATACAATGGTCGGTACAAAGGGTTGCCAAGCCGCGAGGCGGAGCCAATCCCAGAAAGCCGATCGTAGTCCGGATTGCAGGCTGCAAACTCGCCTGCATGAAGTCGGAATCGCTAGTAATCGTGGATCAGCATGTCACGGTGAATACGTTCCCGGGTCTTGT	Otu00074	2	6	2	33	0	5	6	0	0	0	0	0	0	0	0	0	0	3	0	1	1	3	0	0	1	0	2	0	0	0	0	2	0	2	2	0	0	1	0	1	0	0	0	1	0
HWFN2LX02BR43W	75	3	GCAGGTAGTAGAAGGGTGAAAGCCCAACGAGGTAGCAATACCATCCTGCTCAGGTGCTGCATGGTTGTCGTCAGCTCGTGCCGTGAGGTGTCGGGTTAAGTCCCATAACGAGCGCAACCCTTATCGTTAGTTGCCAGCGGGTAATGCCGGGAACTCTAACGAAACTGCCGGTGTAAACCGAGAGGAAGGTGGGGATGACGTCAAATCAGCACGGCCCTTATGTCCAGGGCTACACACGTGTTACAATGGCCGGTACAGAGGGCAGCTACCTGGAGACAGGATGCGAATCTCGAAAGCCGGTCTCAGTTCGGATCGGAGTCTGCAAACTCGACTCCGTGAAGCTGGATTCGCTAGTAATCGCGCATCAGCCATGGCGCGGTGAATACGTTCCCGGGCCTT…	Otu00075	2	0	0	1	0	0	0	0	0	0	0	0	0	0	0	0	0	0	0	0	0	0	0	0	0	0	0	0	0	0	0	0	0	0	0	0	0	0	0	0	0	0	0	0	0
HWFN2LX02CCXJ8	76	3	TGTACTTGAAATCCTAGCGAAAGCTAGGACCTGTCCTAAAGACACATGTACACAGGTGTTGCATGGCTGTCGTCAGCTCGTGTCGTGAGATGTTGGGTTAAGTCCCGCAACGAGCGCAACCCCTGTTGTTAGTTGCTATCCCGCAAGGGAGCACTCTAGCAAGACTGCCAGTGTTTAACTGGAGGAAGGTGGGGACGACGTCAAGTCAGTACGGCCCTTATGTCCTGGGCTACACACGTGCTACAATCCCGGCTACAAAGAGCAGCGATACCGTAAGGTGGAGCAAATCTCAAAAAAGCCGGGCCAGTTCAGATTGAAGGGCTGCAATTCGCCCTCATGAAGCCGGAATTGCTAAGTAATCGGCGGGTCAGCAAAAACCGCGGTGAATACGTTCTCGGG…	Otu00076	3	0	0	0	0	0	0	0	0	0	0	0	0	0	0	0	0	0	0	0	0	0	0	0	0	0	0	0	0	0	0	0	0	0	0	0	0	0	0	0	0	0	0	0	0
HYAP8WD01CLD45	77	86	TGCAGCTGCACGGCCTATGAAAGTAGGCTTCCTTCGAGGGTGCTGCACAGGTGCTGCATGGCTGTCGTCAGTTCGTGCCGTGAGGTGTTTGGTTAAGTCCAGTAACGAACGCAACCCCTGTGTCCTGTTGCCAGCGCGTAATGGCGGGAACTCAGGACAGACTGCCCGTTCACACGGGAGGAAGGTGGGGATGACGTCAAGTCAGTATGGCCCTTACATCCGGGGCTGCACACGTGCTACAATGGCCGGCACAAAGGGACGCAATACCGCGAGGTGGAGCAAACCCCCAGAACCGGCCCCAGTTCGGATTGCGGTCTGCAACCCGACCGCATGAAGTTGGATTCGCTAGTAACGGCGCATCAGCTACGGCGCCGTGAATACGTTCCCGGGCCTTGT	Otu00077	3	0	0	4	1	1	0	0	0	1	0	0	0	0	0	2	1	15	7	1	1	0	0	1	0	0	1	0	0	0	11	2	25	2	0	0	0	1	0	0	0	0	0	0	0
HYAP8WD01A8SIN	78	396	TCCCGGGAATTCTCTTGAAAGAGAGAAGTGCCCTTCGGGGAGCCCGGAGACAGGTGCTGCATGGCTGTCGTCAGCTCGTGTCGTGAGATGTTGGGTTAAGTCCCGCAACGAGCGCAACCCTTGTCTTTAGTTACCATCATTCAGTTGGGGACTCTAAAGATACTGCCCCGGTAAACGGGGAGGAAGGTGGGGATGACGTCAAGTCCTCATGGCCTTTATATCCAGGGCTACACACGTGCTACAATGGGCTGTACAAAAGGTTGCAAACCCGCGAGGGTAAGCTAATCCTGTAAAGCAGCTCTAAGTTCGGATTGGAGTCTGCAACTCGACTCCATGAAGCTGGAATCGCTAGTAATCGCGGATCAGCACGCCGCGGTGAATACGTTCCCGGGCCTTGT	Otu00078	4	0	0	26	1	0	2	0	0	1	0	0	0	1	0	28	5	98	13	4	2	2	0	0	4	0	0	0	0	0	18	3	47	2	9	7	3	15	0	2	0	0	0	0	2
HWFN2LX05FRJ8X	79	251	TGGATGGGATTGACAGATTGAAAGCTCTTTCTTGATTCTATGGGTGGTGGTGCATGGCCGTTCTTAGTTGGTGGAGTGATTTGTCTGGTTAATTCCGATAACGAACGAGACCTTAACCTGCTAACTAGGCTGGCTCTGAATAAGACCATGTCTTCTTAGAGGGACTATGTGTGTAAGCACATGGAAGTTTGAGGCAATAACAGGTCTGTGATGCCCCTAGACGTCCTGGGCCGCACGCGCGCTACACTGACACGTTCAGCGAGTTATTCACCTGACTCGACAGAGCTTGGGAAATCTTGTTAGGACGTGTCGTGCTGGGGATAGATCTTTGTAAATTATGGATCTTGAACGAGGAATTCCTTGTAAGCACAAGTCATCAGCCTGTGCTGAATACGTCCC…	Otu00079	2	6	0	9	0	0	0	0	0	0	0	0	0	0	0	26	4	6	14	0	0	0	0	0	0	0	0	0	7	0	13	16	118	1	8	1	0	0	0	0	0	0	0	0	0
HWFN2LX02CE07J	80	2	TGCAGGATGTACGAACCTGAAAGGGGGAGGACCGTATCCAATCGGAGCCTGCACAGGTGTTGCATGGCTGTCGTCAGCTCGTGCCGTGAGGTGTTGGGTTAAGTCCCGCAACGAGCGCAACCCCTATCCTTAGTTGCTACGGACCGTAACGAAAGTTACTGTCCGGCACTCTAGGGAGACTGCCAGTGATAAACTGGAGGAAGGTGGGGATGACGTCAAGTCAGTACGGCCTTTATGCCCTGGGGCTACACACGTGCAACAATGGCCGGTACAAAGGGCTATGCAAAACCGCGAGGTTGAGCTAATCCCAAAAAACCGGTCTCAGTTCGGATTGAAGGCTGCAATTCGCCTTCATGAAGCCGGAATCTCTAGTAAATGGGCGGGATCAGCTACGCCGCC…	Otu00080	2	0	0	0	0	0	0	0	0	0	0	0	0	0	0	0	0	0	0	0	0	0	0	0	0	0	0	0	0	0	0	0	0	0	0	0	0	0	0	0	0	0	0	0	0
HYAP8WD01B2OZQ	81	92	GTAGATTGACCGGTTTGGAAACAGATCTTTCGCAAGACAATTTACAAGGTGCTGCATGGTTGTCGTCAGCTCGTGCCGTGAGGTGTCAGGTTAAGTCCTATAACGAGCGCAACCCCTGTTGTTAGTTGCCAGCGAGTCATGTCGGGAACTCTAACAAGACTGCCAGTGCAAACTGTGAGGAAGGTGGGGATGACGTCAAATCATCACGGCCCTTACGCCTTGGGCTACACACGTGCTACAATGGACGGTACAGAGAGCAGCCACTGGGTGACCAGGAGCGAATCTACAAAACCGTTCTCAGTTCGGATCGGAGTCTGCAACTCGACTCCGTGAAGCTGGAATCGCTAGTAATCGGATATCAGCCATGATCCGGTGAATACGTTCCCGGGCCTTGT	Otu00081	2	4	1	0	2	0	1	0	0	0	0	0	0	0	0	7	4	7	6	0	1	0	3	0	0	0	0	0	0	0	20	5	22	1	0	0	0	1	0	0	0	0	0	0	0
HWFN2LX02CK2DY	82	8	TGGGCGTCATATCCCGGGGAGACCTGGGAGTCGGTTCGGCCGGACGCCACACAGGTGCTGCATGGCTGTCGTCAGCTCGTGTCGTGAGATGTTGGGTTAAGTCCCGCAACGAGCGCAACCCTCGTCTTCAGTTGCCATCGGGTAGGGCCGGGCACTCTGAAGAAACTGCCGGTGACAAGCCGGAGGAAGGTGGGGATGACGTCAAGTCCTCATGGCCCTTACGGGCTGGGCTACACACGTGCTACAATGGCGGTGACAGTGGGTTGCGATCCCGCAAGGGGGAGCTAATCTCCAAAAGCCGTCTCAGTTCGGATTGCAGTCTGCAACTCGACTGCATGAAGTCGGAATCGCTAGTAAATCGCGGGATCAGCATGCCGCGGTGAATCCGTTCCCGGGCCC…	Otu00082	2	0	0	0	0	0	0	0	0	2	0	0	0	0	0	0	0	1	0	0	0	0	0	0	0	0	0	0	0	0	1	0	0	0	0	0	0	0	0	0	0	0	0	0	0
HWFN2LX02B9M0F	83	2	TCCCTTGACGATCGCAGAGATGCGAGTTCCCTTCGGGGACAAGGAGACAGGTGGTGCATGGTTGTCGTCAGCTCGTGTCGTGAGATGTTGGGTTAAGTCCCGCAACGAGCGCAACCCCTGTTGCCAGTTGCCATCAGGTAATGCTGGGAACTCTAGTGAAACTGCCGTCGCAAGACGTGAGGAAGGAGGGGATGATGTCAAGTCATCATGGCCTTTATGCCCTGGGCTACACACGTGCTACAATGGGGCGCTACAAAGGGTCGCAACATGACAACATGAAGCTAATCCCAAAAAAGCGCTCTCAGTTCGGATCGCAGTCTGCAAACTCGACTGCGTGAAGCTGGAATCGCTAGTAATCGTAATATCAGCAATGATAACGGTGAATACGTTCCCGGACCT…	Otu00083	2	0	0	0	0	0	0	0	0	0	0	0	0	0	0	0	0	0	0	0	0	0	0	0	0	0	0	0	0	0	0	0	0	0	0	0	0	0	0	0	0	0	0	0	0
HYAP8WD01C1IAQ	84	7	TGTAACTGCTACCCGATGAAAGTTGGGATTCTCTTCGGAGACGGTTATAGAGGTGCTGCATGGCTGTCGTCAGCTCGTGTCGTGAGATGTTGGGTTAAGTCCCGCAACGAGCGCAACCCTTACTCTTAGTTGCCATCAGGTTAAGCTGGGCACCCTAAGAGAACTGTCGGCGAAAAGCCGGAGGAAGGTGGGGATGACGTCAAGTCCTCATGGCCCTTACGTCTCGGGCTACACACGTGCTACAATGGCTGGTACAAAGGGTTGCCAACCCGCGAGGGGAGCTAATCCCAAAAAAGCCAGTCTCAGTTCGGATTGCAGTCTGCAACTCGACTGCATGAAGGTGGAATCGCTAGTAATCGCAGATCAGCATGCTGCGGTGAATACGTTCCCGGGCCTTGT	Otu00084	2	0	0	0	0	0	0	0	0	0	0	0	0	0	0	1	0	2	1	1	0	0	0	0	0	0	0	0	0	0	0	0	0	0	0	0	0	0	0	0	0	0	0	0	0
HYAP8WD01CEDHS	85	290	CCGGAAGGATTGACAGATTGAGAGCTCTTTCTTGATTCGGTGGGTGGTGGTGCATGGCCGTTCTTAGTTGGTGGAGTGATTTGTCTGGTTAATTCCGATAACGAACGAGACTCTGGCCTACTAAATAGTCGTCAGATCGCTTCAGTCTGACTGGCTTCTTAGAGGGACAAGCAGTGCTTAGCTGCATGAAAAAGAGCAATAACAGGTCTGTGATGCCCTTAGATGTCCGGGGCTGCACGCGCGCTACACTGAAGGAATCAGCGTGTGGGTTTGCCTGGCTCGAAAGAGCTGGGTAATCCGGTGAAAATCCTTCGTGATTGGGATCGGGACTTGCAATTATTTCCCTTGAACGAGGAATCCCTAGTAAGTACGGGTCATCAGCTCGTGCTGATTACGTCC…	Otu00085	3	2	3	20	3	1	0	0	0	0	2	1	0	0	0	23	4	64	11	0	1	2	0	0	0	0	3	1	0	0	39	5	39	4	5	13	7	3	0	0	0	0	0	0	0
HWFN2LX02B1V1D	86	6	TGTGCCTGACCGCCGTGGAAACACGGCTTCCCTTCGGGGCAGGTTCACAGGTGGTGCATGGCTGTCGTCAGCTCGTGTCGTGAGATGTTGGGTTAAGTCCCGCAACGAGCGCAACCCTCGTCGTATGTTGCCAGCATTCAGTTGGGGACTCATGCGAGACTGCCGGTGACAAACCGGAGGAAGGCGGGGACGACGTCAAGTCATCATGCCCCTTATGTCCAGGGCTACACACGTGCTACATTGGCGCGTACAGAGGGCAGCGATACCGCGAGGTGGAGCGAATCCCAAAAAGCGCGTCTCGGTTCGGATTGTAAGGCTGAAACTCGCCTACATGAAGGTGGAGTTGCTAGTAAATCGGTGGGATCAGCACGCCACGGTGAATACGTTCCCGGGCCCTTGT	Otu00086	2	0	0	0	0	0	0	0	0	4	0	0	0	0	0	0	0	0	0	0	0	0	0	0	0	0	0	0	0	0	0	0	0	0	0	0	0	0	0	0	0	0	0	0	0
HYAP8WD01A0ETG	87	3	TCCAAAGGATCCTTCAGAGATGAGGGAGTGCCGGCTTGCCGGAACTTTGAGACAGGTGCTGCATGGCTGTCGTCAGCTCGTGTCGTGAGATGTTGGGTTAAGTCCCGCAACGAGCGCAACCCCTGCTTCCAGTTACCATCATTAAGTTGGGGACTCTGGAAGGACCGCTGCGGTAACAACGCAGAGGAAGATGGGGACGACGTCAAGTCATCATGGTCCTTATGTCCGGGGCTACACACGTGCTACAATGGTAGTTACAGAGGGAAGCGATATGGCAACATGGAGCAAATCTCAGAAAAGCTACCTTAGTTCGGATTGGGGTCTGCAACTCGACCCCATGAAGCTGGAATCGCTAGTAATCGCGCAACATCATGGCGCGGTGAATACGTTCCCGGGCCT…	Otu00087	2	0	0	0	0	0	0	0	0	0	0	0	0	0	0	1	0	0	0	0	0	0	0	0	0	0	0	0	0	0	0	0	0	0	0	0	0	0	0	0	0	0	0	0	0
HYAP8WD01BCXHP	88	4	TGTCGGGAGTACCAAACCGAAAGGGAGGGACTCGTAAAACCGAGATCCGACACAGGTGGTGCATGGCTGTCGTCAGCTCGTGCCGTGAGGTGTTGGGTTAAGTCCCGCAACGAGCGCAACCCCTACCCTATGTTGCTACCGGGTAATGCCGGGCACTCTTGGGGAACTGCCGGCGGTAAGCTGGAGTAAGGTGGGGACGACGTCAAGTCATCATGCCCTGTATGCCCAGGGCTACACACGTGCTACAATGGCCGGTACAAAGCGCTGCGAACCCGTGAGGGGGAGCCAATCGCAAAAAAGCCGGTCTCAGTTCAGATCGAAGGCTGCAACTCGCCTTCGTGAAGGCGGAATCGCTAGTAAGCGCGGATCAGCAGGCCGCGCTGAATACGTTCCCGGGCC…	Otu00088	2	0	0	0	0	0	0	0	0	0	0	0	0	0	0	0	0	0	0	0	0	0	0	0	0	0	0	0	0	0	0	0	0	0	0	0	0	0	0	0	0	0	0	0	0
HWFN2LX04EUIV6	89	224	TCCAGAGAACTTGGCAGAGATGCCTTGGTGCCTTCGGGAGCTCTGAGACAGGTGCTGCATGGCTGTCGTCAGCTCGTGTCGTGAGATGTTGGGTTAAGTCCCGTAACGAGCGCAACCCTTGTCCTTAGTTGCCAGCGAGTAATGTCGGGAACTCTAAGGAGACTGCCGGTGACAAACCGGAGGAAGGTGGGGACGACGTCAAGTCATCATGGCCCTTACGACCTGGGCTACACACGTGCTACAATGGAACGCACAGAGGGCAGCAAAGGCGCGAGCTGGAGCCAATCCCACAAAACGTTTCGTAGTCCGGATCGGAGTCTGCAACTCGACTCCGTGAAGTCGGAATCGCTAGTAATCGTGGATCAGAATGCCACGGTGAATACGTTCCCGGGCCTTGT	Otu00089	2	2	3	7	0	1	6	0	0	0	0	0	0	0	0	16	6	50	8	0	0	0	0	0	0	1	0	0	0	0	14	0	43	3	15	0	3	4	4	2	1	0	0	0	1
HYQ4RGJ01DHBJG	90	606	TGTCCAGGAGCCTGAAGAGATTTGGGTGTGCCCGAAAGGGAACTGGAACACAGGTGCTGCATGGCTGTCGTCAGCTCGTGTCGTGAGATGTTGGGTTAAGTCCCGCAACGAGCGCAACCCTTGTCGTTAATTGCCATCATTCAGTTGGGCACTTTAACGAGACTGCCGGTGACAAACCGGAGGAAGGTGGGGATGACGTCAAGTCCTCATGGCCCTTATGGGTAGGGCTTCACACGTCATACAATGGTCGGTACAAAGGGTCGCCAACCCGCGAGGGGGAGCCAATCCCAGAAAGCCGATCGTAGTCCGGATCGTAGGCTGCAACTCGCCTGCGTGAAGTCGGAATCGCTAGTAATCGTGGATCAGCATGTCACGGTGAATACGTTCCCGGGTCTTGT	Otu00090	2	2	2	8	1	1	6	1	1	0	0	1	0	1	0	81	8	148	44	7	4	6	1	2	0	9	0	2	0	0	28	2	97	5	17	25	16	7	0	1	2	0	0	0	2
HYAP8WD01C1MMQ	91	92	TGCTATGGACCGGTGCAGAGATGTGCCTTTTCGCAAGAACTGTAGCAGAGGTGCTGCATGGCTGTCGTCAGCTCGTGTCGTGAGATGTTGGGTTAAGTCCCGCAACGAGCGCAACCCTTACCTGTAGTTGCCAGCGGTTCGGCCGGGAACTCTACAGGGACTGCCCGGGTTAACCGGGAGGAAGGTGGGGATGATGTCAAGTCCTCATGGCCCTTATGTCCAGGGCTACACACGTGCTACAATGGGCGATACAAACCGTTGCCAAGTCGCGAGATGGAGCTAATCGGAGAAAGTCGCCCTCAGTTCGGATTGCAGGCTGCAACTCGCCTGCATGAAGGTGGAATCGCTAGTAATCGTGTATCAGAATGATACGGTGAATACGTTCCCGGGCCTTGT	Otu00091	2	4	1	0	1	0	0	0	0	0	0	0	0	0	0	10	4	8	9	0	1	0	1	0	0	2	0	0	0	0	15	0	22	1	2	1	0	1	0	0	0	0	0	0	0
HWFN2LX02B7B4P	92	3	TGCTAGTGACATTCCATGAAAGTGGACTTCCCGCAAGGGACGCTAGTATAGGTGCTGCATGGCTGTCGTCAGCTCGTGTCGTGAGATGTTGGGTTAAGTCCCGCAACGAGCGCAACCCTTGTCTTTAGTTGCGACCATTTAGTTGAGCACTCTAAAGAGACTGCCGACGATAAGTCGGAGGAAGGTGGGGATGACGTCAAGTCATCATGCCCCTTATGTCTTGGGGCTACACACGTGCTACATTGGCCGGTACAAAGGGCTGCAAACTCGCGAGAGTGAGCGAATCCCAAAAGCCGGTCCCGGTTCGGATTGGAGGCTGAAACTCGCCTCCATGAAGGCGGAGTTGCTAGTAAATCGGCGGAATCAGCAAACGTCGCGGTGAATACGTTCCCGGGCCCT…	Otu00092	3	0	0	0	0	0	0	0	0	0	0	0	0	0	0	0	0	0	0	0	0	0	0	0	0	0	0	0	0	0	0	0	0	0	0	0	0	0	0	0	0	0	0	0	0
HYQ4RGJ01AJDH7	93	473	TGCACGGGAAAGCCGGTGGAAACATCGGCCCCTCTTCGGAGTCCGTGCACAGGTGCTGCATGGCTGTCGTCAGCTCGTGTCGTGAGATGTTGGGTTAAGTCCCGCAACGAGCGCAACCCTCGTCCCTAGTTACCAGCGGGTTATGCCGGGAACTCTAGGGAGACTGCCGGTGTCAAACCGGAGGAAGGTGGGGACGACGTCAAGTCATCATGGCCCTTACGTCCAGGGCTACACACGTGCTACAATGGCCGGTACAGAGCGTCGCCAACCCGCGAGGGTGCGCTAATCGCTAAAAGCCGGTCTAAGTTCGGATTGTAGTCTGCAACTCGACTACATGAAGCCGGAATCGCTAGTAATCGCGGATCAGCTACGCCGCGGTGAATACGTTCCCGGGCCTTGT	Otu00093	2	5	6	30	3	14	8	8	9	8	1	1	0	0	0	21	2	96	12	9	14	6	2	1	6	3	2	0	3	0	13	0	38	0	2	4	9	6	0	3	8	6	0	0	0
HYAP8WD01BMPZZ	94	68	CGGCACTATGAAGGCCAGACTGAAGGTCTTGCCGAAGGAGCCGAGAGGTAGTGCATGGCCGTCGTCAGCTCGTACCGTGAGGCGTACGGTTAAGTCCGTTAACGAGCGAGACCCGTACCATTATTTGCTAACACAAGGGATACCTTGTGCGCACTATAGTGGGACTGCATGCGATGAGTGTGAGGAAGGTGCGGGCAACGGTAGGTCAGTATGCTCCGAATCTCCTGGGCTACACGCGGCATACAATGGCAGGTACAATTGGTTGCAACACCGAAAGGTGGAGCTAATCCCCTAAAGCCTGTCTCGGTACAGATTGAGGGTTGAAATTCACCCTCATGAAGGTGAAATCCCTAGTAATCGCTGTTCACCATACAGCGGTGAATATGTCCCTGTTCCTTGC	Otu00094	2	0	0	8	0	1	0	0	0	0	0	0	0	0	0	4	1	13	0	0	0	0	0	0	0	0	0	0	0	0	1	0	6	1	2	2	5	2	0	0	0	0	0	0	0
HYQ4RGJ01CL3O2	95	791	CAGCAGTATGAAGGCCAGATTAAAGGTCTTGCCAGACGAGCTGAGAGGAGGTGCATGGCCGTCGCCAGTTCGTGCCGTGAGGTGTCCTGTTAAGTCAGGCAACGATCGAGACCCGCGTCCTCTGTTGCAACTAGCTTTGAGCTGGGCACACTGAGGAGACCGCCACTGATAAAGTGGAGGAAGGAGCGGGCCACGGCAGGTCAGTATGCCCCGAATCTCCCGGGCCACACGCGAGCTGCAATGGCAGGTACAATGGGTTCCGACCTCGAAAGGGGAAGGCAATCTCGAAAGCCTGCCGTAGTTGGGATCGAGGGCTGCAACCCGCCCTCGTGAACATGGAATCCCTAGTAATCGCGTGTCATTAGCGCGCGGTGAATACGTCCCTGCTCCTTGC	Otu00095	3	6	2	35	5	8	12	8	13	12	11	30	6	2	4	9	2	87	24	16	2	3	9	5	5	7	26	23	4	6	5	2	11	2	5	3	8	27	6	2	28	32	4	16	12
HWFN2LX04EKN1X	96	31	TGCATGAGTAAGCCGGTGGAAACACCGGGCCTCCTTCGGGACTCTTGCACAGGTGCTGCATGGCTGTCGTCAGCTCGTGTCGTGAGATGTTGGGTTAAGTCCCGCAACGAGCGCAACCCTCGTCCCTAGTTACCAGCGGGTAAAGCCGGGAACTCTAGGGAGACTGCCGGTGTCAAACCGGAGGAAGGTGGGGACGACGTCAAGTCATCATGGCCCTTACGCCCAGGGCTACACACGTGCTACAATGGCCGGTACAGCGTGTTGCCAACCCGCGAGGGTGCGCTAATCACGAAAAGCCGGTCTAAGTTCGGATTGCAGTCTGCAACTCGACTGCATGAAGCCGGAATCGCTAGTAATCGCGGATCAGCTACGCCGCGGTGAATACGTTCCCGGGCCCTT…	Otu00096	2	0	0	0	1	1	0	0	1	1	0	0	0	0	0	0	0	9	0	1	0	2	1	0	0	0	0	0	0	0	1	0	2	0	6	0	2	0	0	0	0	0	0	0	0
HYQ4RGJ01BL5M9	97	907	TGGTTGAGAACCCTCTCGAAAGAGAGGGGTGCCCGCAAGGGAGCTCTTTCACAGGTGCTGCATGGCTGTCGTCAGCTCGTGTCGTGAGGTGTTGGGTTAAGTCCCGCAACGAGCGCAACCCCTATGGTTAGTTGCCAGCGGATAAAGCCGGGCACTCTAATCAGACTGCCGGTGTTAAGCCGGAGGAAGGTGGGGACGACGTCAAGTCCTCATGGCCCTTATGCCCAGGGCTACTCACGTGCTACAATGGTCGGTACAGAGGGCCGCTAACCCGCGAGGGGGAGCAAATCCCAAAAAGCCGACCTCAGTTCGGATTGGAGTCTGCAATTCGACTCCATGAAGGCGGAATCGCTAGTAATCGCGGATCAGCATGCCGCGGTGAATACGTTCCCGGGCCTT…	Otu00097	4	1	0	23	3	4	3	6	17	4	9	15	1	15	12	31	6	73	26	12	11	16	12	8	11	24	20	13	13	13	12	0	30	5	4	5	8	6	4	1	56	53	53	21	23
HYQ4RGJ01BVPFE	98	463	CGGCAGGATGAAGATCAGTCTGAAGGGCTTATCTGACGAGCCGAGAGGTAGTGCATGGCCGCCGTCAGCTCGTGTCGTAAGATGTCCTGTTAAGTCAGGCAACGAGCAAGACCTGTACCTATAATTGCAAACGGGCCCTTCGGGGTGACTGTGCACATTATAGGGACTGCCTTCGTAAGGAGGAGGAAGGTGCAGGCAACGGTAGGTCTGTATGCTCCGAATCTTCTAGGCTACACGCGCGCAACAGTGGTAAAGACAATGGGATGCAACTCCGTAAGGAGAAGCTAATCCTCGAAACTTTATCGTAGTTTAGATTGTGGGTTGCAACTCACCCACATGACAACGGAATTCCTAGTAATCAGAGTTCATCATACTCTGGTGAATATGTCCCTGTTCCTT…	Otu00098	5	3	1	31	7	10	5	2	7	4	1	3	0	1	0	22	4	83	7	3	10	10	2	0	4	1	2	0	1	0	46	3	40	3	6	14	5	9	1	0	3	1	0	0	1
HYAP8WD01BNMQZ	99	254	TGGTTGGGATTGACAGATTGAGAGCTCTTTCTTGATTCTATGGGTGGTGGTGCATGGCCGTTCTTAGTTGGTGGAGTGATTTGTCTGGTTAATTCCGTTAACGAACGAGACCTTAACCTGCTAACTAGGCGCTAAATGGATAATTTAGTTGCCTTCTTAGAGGGACTATGCGTTCAAGCGCATGGAAGTTTGAGGCAATAACAGGTCAGTGATGCCCTTAGATGTCCTGGGCCGCACGCGCGCTACACTGATACGTTCAGCGAGTTTCACCCTGGCCTGGAAAGGTTTCGGGTAATCTTTATAGTACGTATCGTGCTAGGGATCGATCTTTGGAATTATAGATCTTGAACGAGGAATTCCTAGTAAGCGCAAGTCATCAGCTTGTGCTGATTACGTCCC…	Otu00099	2	0	2	33	6	0	0	0	1	1	0	0	1	0	0	27	2	72	11	0	2	1	0	0	2	0	0	0	0	0	2	8	29	5	27	4	0	1	0	0	0	0	0	0	0
HYAP8WD01BVSQK	100	60	CTGTAAGGATTGACAGATTGAGAGCTCTTTCTTGATTCGGTGGGTGGTGGTGCATGGCCGTTCTTAGTTGGTGGAGCGATTTGTCTGGTTAATTCCGATAACGAACGAGACTCTAGCCTGCTAACTAGTACGCCGATCTTTTGTCGGCGCGTACTTCTTAGAGGGACAAGTAGCGGTTAGCTACACGAAATTGAGCAATAACAGGTCTGTGATGCCCTTAGATGTTCGGGGCCGCACGCGCGCTACACTGAAGGGATAAGCGTGTTCTTCCTGCTCCGAAAGGAGTGGGTAACCCGCTGAAACCCCTTCGTGATTGGGATCGGGGCTTGTAATTTTTCTCCGTGAACGAGGAATTCCCAGTAAGCGCGAGTCACTAGCTCGCGTTGATTACGTCCCTGC…	Otu00100	2	1	0	1	1	0	0	0	0	1	0	0	0	0	0	3	1	17	5	4	0	0	0	0	0	0	0	0	0	0	0	3	11	0	0	2	2	1	0	0	0	0	0	0	0
HYAP8WD01A2TNF	101	4	CGGCAGTATGAAGGTCAGTCTGAAGGGCTTACCCAACGAGCCGAGAGGTAGTGCATGGCCGTCGTCAGCTCGTGCCGTGAGGTGTCCTGTTAAGTCAGGCAACGAGCGAGACCCATGTCTACAATTGCTAACAGCTTCAAGGACTGAGCACATTGTAGAGACTGCCCGTGAAAACGGGAGGAAGGTTTGGGCAACGGTAGGTCTGTATGCTCCGAATCCTCTGAGCTACACGCGCGCAACAATGGTAGGGACAATGGGATGCGACTCCGAAAGGAGAAGCTAATCCTCTAAACCCTATCCTAGTCCAGATTGAGGGTTGGAACTCACCCTCATGACGATGGAATCCCTAGTAATCGGGCCTCATCACGACCCGGTGAATATGTCCCTGCTCCTTGC	Otu00101	2	0	0	0	0	0	0	0	0	0	0	0	0	0	0	0	0	0	0	0	0	0	0	0	0	0	0	0	0	0	1	0	0	0	0	0	0	0	0	0	0	0	0	0	0
HYAP8WD01AHB45	102	149	TCCTCGGAATCCTGCAGAGATGCGGGAGTGCCTTCGGGAGCCGAGAGACAGGTGCTGCATGGCTGTCGTCAGCTCGTGTCGTGAGATGTTGGGTTAAGTCCCGTAACGAGCGCAACCCTTGTCCTTAGTTGCCAGCGAGTAAAGTCGGGAACTCTAAGGAGACTGCCGGTGATAAACCGGAGGAAGGTGGGGATGACGTCAAGTCATCATGGCCCTTATGGGCTGGGCTACACACGTGCTACAATGGTCGGTACAGAGGGTTGCAAAGGCGCGAGCTGGAGCCAATCCCAGAAAACCGGTCGTAGTCCGGATTGCAGTCTGCAACTCGACTGCATGAAGTCGGAATCGCTAGTAATCGCGAATCAGAATGTCGCGGTGAATACGTTCCCGGGCCTTGT	Otu00102	2	1	0	4	0	2	1	0	1	0	0	0	0	0	0	9	3	54	12	2	2	1	0	0	0	1	0	0	0	0	6	0	18	0	1	2	3	1	0	2	0	0	0	0	1
HWFN2LX05GAZOL	103	335	TCCACGGAACTGGGCAGAAATGTCCGGGTGCCTTCGGGAATCGTGAGACAGGTGCTGCATGGCTGTCGTCAGCTCGTGTCGTGAGATGTTGGGTTAAGTCCCGCAACGAGCGCAACCCTTGTCCTTAGTTGCCATCATTAAGTTGGGAACTCTAAGGAGACCGCCGGTGACAAACCGGAGGAAGGTGGGGATGACGTCAAGTCATCATGGCCCTTATGACCAGGGCTACACACGTGCTACAATGGGCGGTACAAAGGGTTGCCAACCCGCGAGGGGGAGCTAATCCCAGAAAGCCGTTCGTAGTCCGGATCGGAGTCTGCAAACTCGACTCCGTGAAGTCGGAATCGCTAGTAATCGCAGATCAGCATTGCTGCGGTGAATACGTTCCCGGGTCTTGT	Otu00103	2	3	1	32	7	12	8	14	5	0	0	1	1	1	0	13	2	57	20	12	7	1	0	0	2	0	1	0	1	0	10	1	19	1	1	2	2	13	2	0	4	0	0	0	3
HWFN2LX05F2RII	104	49	GGCCAGTGACAACCGATGAAAGTCGGTCTCGTAGCAATACGTACTGGTACAGGTGCTGCATGGCTGTCGTCAGCTCGTGCCGTGAGGTGTTAGGTTAAGTCCTGCAACGAGCGCAACCCCTACATTTAGTTGCCATCAGGTCAAGCTGGGCACTCTAAATGGACTGCCTACGCAAGTAGTGAGGAAGGTGGGGATGACGTCAAGTCCTCATGGCCCTTACATCCGGGGCCACACACGTGCTACAATGGACACTACAGAGGGTCGCAGAGCCGCGAGGTGAAGCTAATCCCAAAAAAGTGTTCTCAGTTCGGATTGGAGTCTGCAAACTCGACTCCATGAAGCTGGAATTGCTAGTAATCGCAGATCAGCACGCTGCGGTGAATACGTTCCCGGGCCTTGT	Otu00104	2	0	0	5	0	2	1	0	2	1	0	0	0	0	0	2	0	9	2	0	0	0	3	0	0	0	0	0	0	0	4	1	1	1	1	1	0	0	0	0	0	0	0	0	0
HYAP8WD01BJ0PI	105	172	TGCATTTCTAAGTTGGTGAAAGCCAGCGAGTCTCGAAAGAGACAACTTGCACAGGTGCTGCATGGCTGTCGTCAGCTCGTGTCGTGAGATGTTGGGTTAAGTCCCGCAACGAGCGCAACCCCTGTGAACTGTTGCCACCGGCGCAAGCCGAGCACTCTGTTCAGACTGCCCTGTGAAACGGGGAGGAAGGTGGGGACGACGTCAAGTCAGTATGGCCCTTACGGCCTGGGCTGCACACGTACTACAATGCCCAGTACAGAACGATCCGAGACCGCGAGGTGGAGGAAATCTATCAAAACTGGGCCCAGTTCGGATTGGAGTCTGCAACTCGACTCCATGAAGCCGGAATCGCTAGTAATGCCGTATCAGCTACGACGGCGTGAATACGTTCCCGGGCCT…	Otu00105	3	0	0	9	4	2	1	0	3	1	0	1	0	0	0	4	1	15	9	8	1	1	0	0	3	2	0	0	0	0	2	1	10	0	2	1	2	2	1	0	2	0	0	0	1
HYQ4RGJ01BB5GV	106	325	TGTAGTCGACGGGAGCAGAGATGTTCCTTTCCGCAAGGACGGCTGCACAGGTGCTGCATGGCTGTCGTCAGCTCGTGTCGTGAGATGTTGGGTTAAGTCCCGCAACGAGCGCAACCCCTACTCTTTGTTGCCATCAGGCCGCAAGGTGCTGGGCACTCTAAGGGAACTGCCGGTGACAAACCGGAGGAAGGTGGGGATGACGTCAAGTCCTCATGGCCTTTATGCCCTGGGCTACACACGTGCTACAATGGCCGGTACAAAGAGTTGCAAAGCCGCGAGGTGGAGCTAATCTCAAAAAACCGGTCTCAGTTCAGATTGGAGTCTGAAACTCGACTCCATGAAGGTGGAATCGCTAGTAATCGTGGATCAGAACGCCACGGTGAATACGTTCCCGGGCCT…	Otu00106	4	0	0	8	0	5	1	2	10	11	13	17	6	8	4	0	0	12	2	2	1	3	3	2	7	9	15	17	8	8	1	0	4	0	0	0	3	3	0	5	16	26	1	11	12
HYQ4RGJ01CWQ2Q	107	565	GTAGAGTGCATTCCCGAGAAATCGGGATTCCCTTCGGGGCTCTTTGCAAGGTGCTGCATGGTTGTCGTCAGCTCGTGCCGTGAGGTGTCGGGTTAAGTCCCATAACGAGCGCAACCCTTATCGTTAGTTGCCAGCGGGTAATGCCGGGGACTCTAACGAAACTGCCGGTGTAAACCGTGAGGAAGGTGGGGATGACGTCAAATCAGCACGGCCCTTATGTCCAGGGCTACACACGTGTTACAATGGCCGGTACAGAGGGCAGCTACCTGGAGACAGGATGCGAATCTCGAAAACCGGTCTCAGTTCGGATCGGAGTCTGCAACTCGACTCCGTGAAGCTGGATTCGCTAGTAATCGCGCATCAGCCATGGCGCGGTGAATACGTTCCCGGGCCTTGT	Otu00107	2	1	0	10	1	0	6	10	16	9	18	5	13	1	0	11	4	87	2	9	9	9	12	7	16	6	13	3	3	3	26	8	41	0	0	0	8	12	3	1	14	7	1	6	0
HWFN2LX02CK1SW	108	2	TAGTGAGGATTGACAGATTGAGAGCTCTTTCTTGATTCTATGGGTGGTGGTGCATGGCCGTTCTTAGTTGGTGGAGTGATTTGTCTGGTTAATTCCGTTAACGAACGAGACCCCGCCTGCTAAATAGTTATATCAATACTTAGTATTGGTTTTAGCTTCTTAGAGGGACTTTCGGTGACTAACCGAAGGAAGTTGGGGGCAATAACAGGTCTGTGATGCCCTTAGATGTCCTGGGCCGCACGCGCGCTACACTGACACACGCAGCGAGTCTTCCTTGTCCGAAAGGTCTGGGGTAATCTTGTAAATGTGTGTCGTGATAGGGATAGATTATTGCAATTATTAATCTTGAACGAGGAATTCCTAGTAAAATGCGGGGGTCATCAGCTCGCGTTGATTACG…	Otu00108	1	0	0	0	0	0	0	0	1	0	0	0	0	0	0	0	0	0	0	0	0	0	0	0	0	0	0	0	0	0	0	0	0	0	0	0	0	0	0	0	0	0	0	0	0
HYAP8WD01CD2MJ	109	243	TGTCAGGAAGTCTGCTGAGAGGTGGATGTGCCCGAAAGGGAACCTGAACACAGGTGCTGCATGGCTGTCGTCAGCTCGTGTCGTGAGATGTTGGGTTAAGTCCCGCAACGAGCGCAACCCTTGTCATTAATTGCCATCATTCAGTTGGGCACTTTAATGAGACTGCCGGTGACAAACCGGAGGAAGGTGGGGATGACGTCAAGTCCTCATGGCCCTTATGGGTAGGGCTTCACACGTCATACAATGGTCGGTACAGAGGGTCGCCAACCCGCGAGGGGGAGCCAATCCCACAAAGCCGATCGTAGTCCGGATCGCAGTCTGCAACTCGACTGCGTGAAGTCGGAATCGCTAGTAATCGTGGATCAGCATGTCACGGTGAATACGTTCCCGGGTCTTGT	Otu00109	1	2	2	12	1	0	0	0	0	0	0	2	0	0	0	29	4	37	12	0	0	2	0	0	0	2	1	0	0	0	30	7	53	5	0	0	2	4	0	0	1	0	0	0	1
HYAP8WD01A2FYR	110	119	CAGCAGGATGAAGGTCAGTCTGAAGGGCTTACCTGACGCGCTGAGAGGAGTTGCATGGCCGACATAAGCCTGTGTCGTGAGATGACTTGTTAAATCAAGTAACAGGCGAGACCCTTGTGTCTAATTTCTACGTTAAGAGCACATTAGACAGACTGCATTGGCAACAATGAGGAAGGTTAGGGCGATGTTAGGTGAGTACGGCCCGAATACCCTGGGCAACACGCGCGCGGCAATGTCAGATTCAATGAGATGCAACTCTGAAAAGAGAAGCTAATCTCCTAAAATCTGGCTTAGTTCAGATTGAGGTTTGTAACTCAACCTCATGACGCTGGAATCGGTAGTAATCGTTTATTATCAATGAACGGTGAATACGTCACTGTCTCTTGC	Otu00110	1	0	1	10	0	0	0	1	0	1	3	3	1	0	4	5	1	17	1	1	8	4	0	0	1	0	0	2	0	1	0	0	0	0	0	0	1	0	1	0	3	3	0	0	0
HYAP8WD01DL2D2	111	222	TAGTGAGGATTGACAGATTGATAGCTCTTTCTTGATTCTATGGGTGGTGGTGCATGGCCGTTCTTAGTTGGTGGAGTGATTTGTCTGGTTAATTCCGTTAACGAACGAGACCTTAGCCTGCTAACTAGTCTCAGCAATCTCGATTGTTGCAGGCTTCTTAGAGGGACTTTGTGGCGCAAACACAAGGAAGTTTGAGGCAATAACAGGTCTGTGATGCCCTTAGATGTCCTGGGCCGCACGCGTGCTACACTGACACCTGCAGCGAGTACTTCCCAGCCCCGAGAGGCGGCTGGTAATCAGCAATAGGTGTCGTGATGGGGATAGATCTTTGGAATTATTGATCTTGAACGAGGAATGCCTAGTAAGCGCAGGTCATTAGCCTGCGCTGATTAAGTCCCT…	Otu00111	2	3	0	9	0	1	0	0	4	0	0	0	0	0	0	18	3	46	15	5	0	3	1	0	0	0	0	0	0	0	70	5	28	0	3	0	0	0	0	0	0	0	0	0	0
HYAP8WD01BW0ZC	112	132	TAATAAGGATTGACAGATTGAGAGCTCTTTCTTGATTTTATGGGTGGTGGTGCATGGCCGTTCTTAGTTGGTGGAGTGATTTGTCTGGTTAATTCCGTTAACGAACGAGACCTTAACCTGCTAAATAGTTACAGCCACTTTGGTGGTTGATTAACTTCTTAGAGGGACTATCGGCGATTAGTCGATGGAAGTTTGAGGCAATAACAGGTCTGTGATGCCCTTAGATGTTCTGGGCCGCACGCGCGCTACACTGATGAAGGCAACAAGTTTTCACCTTTGCTGGAAAGCATGGGTAATCTTCTGAAACTTCATCGTGCTGGGGATAGTCCTTTGCAATTATTGGACTTCAACGAGGAATTCCTAGTAAGCGTGAGTCATCAGCTCGCGTTGATTACGTCC…	Otu00112	2	0	2	10	0	1	0	0	1	8	0	0	0	0	0	8	4	37	5	0	0	0	1	0	1	0	0	0	0	0	1	0	10	0	0	0	3	4	0	0	2	0	0	0	0
HYQ4RGJ01CA8PB	113	11	TAGCAGGATGAAGGTCAGTCCAAAGGGCTTACCTGACACGCTAAGAGGAGTTGCATGGCCGACATCAGCCTGTGCCGTGAGGTGACCTGTTAAATCAGGTAACAGGCGAGACCCGCATGTACATTTACTTCAAAAAAGTTCAATGTACAGACTGCCCGGGTAACTGGGAGGAAGGTGCGGGCTATGTTAGGTGAGTACAGCCTGAATGCCCTGGGCTACACGCGCGCGGCAATGCCAAATGCAATGAGACGCAACTCCGAAAGGAGAAGCAAATCCCATAATGTTTGGCCTAGTTCAGATTGAAGTTTGTAACTCAACTTCATGACGCCGGAATCTGTAGTAATCGTTCGTTATCAGCGAACGGTGAATATGTCCCTGCTCCTTGC	Otu00113	1	0	0	4	0	0	1	0	0	0	0	1	0	0	0	0	0	0	0	0	0	0	0	0	0	0	0	0	0	0	0	0	1	0	1	0	0	0	0	0	0	0	0	0	0
HWFN2LX05F01OS	114	650	TGTAGGTAGTAGGGAAGCGAAAGCAGACCGACCCGCAAGGGAGCCTTCACAGGTGTTGCATGGCTGTCGTCAGCTCGTGTCGTGAGATGTTCGGTTAAGTCCGCCAACGAGCGCAACCCTTGTCGTATGTTACAAGTGTCATACGAGACCGCCGGTATCAAGCCGGAGGAAGGTGGGGATGACGTCAAGTCAGCATGGCCTTTATATCTGGGGCTACACACACGCTACAATGGCCGGTACAATGGGTTGCTAAGCCGCGAGGTAGAGCCAATCCCCAAAACCGGCCTCAGTTCAGATCACAGGCTGCAACTCGCCTGTGTGAAGTTGGAGTTGCTAGTAAACGCGCGTCAGCTATAGTGCGTTGAATACGTTCCCGGGGATTGT	Otu00114	2	0	3	28	2	14	2	5	27	14	5	19	3	1	2	9	2	49	14	8	8	5	3	3	1	8	10	8	5	0	16	2	29	3	1	5	2	4	1	2	34	13	5	4	1
HYAP8WD01CJ90H	115	1035	GTAGAGTGCATTCCGCCGAAAGGCGGATTTCCTTCGGGACTCTTTGCAAGGTGCTGCATGGTTGTCGTCAGCTCGTGCCGTGAGGTGTCGGGTTAAGTCCCATAACGAGCGCAACCCTTATCGTTAGTTGCCAGCGGGTAATGCCGGGAACTCTAACGAAACTGCCGGTGTAAACCGTGAGGAAGGTGGGGATGACGTCAAATCAGCACGGCCCTTATGTCCAGGGCTACACACGTGTTACAATGGCCGGTACAGAGGGCAGCTACCTGGAGACAGGATGCGAATCTCCAAAGCCGGTCTCAGTTCGGATCGGAGTCTGCAACTCGACTCCGTGAAGCTGGATTCGCTAGTAATCGCGCATCAGCCATGGCGCGGTGAATACGTTCCCGGGCCTTGT	Otu00115	2	5	2	93	17	11	20	18	16	13	11	20	9	7	2	23	3	94	21	6	5	7	7	1	3	11	28	24	30	10	32	1	70	3	12	5	4	19	4	3	25	37	20	19	13
HWFN2LX02BVB84	116	1	TGCACGTAGTAGTGAAGCGAAAGCGGAACGACCCTTCGGGGAGCGTGCACAGGTGCTGCATGGCTGTCGTCAGCTCGTGTCGTGAGATGTTGGGTTAAGTCCCGCAACGAGCGCAACCCCTGTCGCTAGTTACAAGTGTCTAGCGAGACTGCCGGTATCAAGCTGGAGGAAGGTGGGGATGACGTCAAGTCAGCATGGCCTTTATATCCAGGGGCTACACACACGCTACAATGGGCGGTACAACGGGAAGCGAAGGGGCGACCTGGAGCGAATCCCACCAAAGCCGTTCGTAGTTCAGATTGCAAGGCTGCAACCCGCCTGCGTGAAGTCGGAGTTGCTAGTAAACCGCAGGGACAGCTATACTGCGGTGAATACGTTCCCGGGCCCTTGT	Otu00116	1	0	0	0	0	0	0	0	0	0	0	0	0	0	0	0	0	0	0	0	0	0	0	0	0	0	0	0	0	0	0	0	0	0	0	0	0	0	0	0	0	0	0	0	0
HYAP8WD01DL7B3	117	85	CGTACGGGACAGCTGTAGAGATACAGTCTTCCTTCGGGACCCGTATAGAGGTGCTGCATGGCTGTCGTCAGCTCGTGTCGTGAGATGTTGGGTTAAGTCCCGCAACGAGCGCAACCCTTGCCTCCTGTTGCTAACAGATAATGCTGAGCACTCTGGAGGAACTGCCGGCGATAAGCCGGAGGAAGGTGGGGATGACGTCAAGTCCTCATGGCCTTTATGCCCCGGGCTACACACGTGCTACAATGGCTGGTACAAAGGGTTGCAAAGCCGCGAGGTGGAGCTAATCCCAAAAAGCCAGTCCCAGTTCGGATTGCAGTCTGCAACTCGACTGCATGAAGTTGGAATCGCTAGTAATCGCGGATCAGCATGCCGCGGTGAATACGTTCCCGGGCCTTGT	Otu00117	2	0	5	12	1	1	2	0	0	1	0	0	0	0	0	3	3	18	3	0	0	0	0	0	0	0	0	2	1	0	4	1	4	0	2	7	0	2	1	0	0	0	0	0	0
HWFN2LX02CFYX6	118	337	TGATACGAATTTCTTTGAAAGGAGAAAGTGCCGTTTGGAACGTATACACAGGTGGTGCATGGCTGTCGTCAGCTCGTGTCGTGAGATGTTGGGTTAAGTCCCGCAACGAGCGCAACCCTTGTTTTTAGTTGCCTTTTATGGAACTCTAAAAAGACTGCTGGTTATAAACCGGAGGAAGGTGGGGATGACGTCAAGTCAGCATGCCCCTTACACCCTGGGCTACACACGTGCTACATTGGGCGAGACAATGAGATGCAAATCTGCAAAGACTAGCTAATCTATAAACTCGTTCTAAGTTCGGATTGTAGGCTGCAACTCGCCTACATGAAGGTGGAATCGCTAGTAATCGCTGGGTCAGCTATACAGTGGTGAATTCGTTCCCGGGCCTTGT	Otu00118	5	1	1	7	1	1	3	0	0	0	0	1	0	0	0	15	5	27	26	0	4	1	10	6	1	4	7	0	2	0	82	6	69	6	1	0	0	1	0	4	5	0	1	0	0
HWFN2LX02B2SD9	119	1	TACGGATGGTAAGCTGATGGAAACATTGGCTGACCCGCAAGGGAGTCCGCAGAGGTGCTGCATGGTTGTCGTCAGCTCGTGTCGTGAGATGTTGGGTTAAGTCCCGCAACGAGCGCAACCCCTATGGTTAGTTGCCAGCGGATAAAGCCGGGCACTCTAATCAGACTGCCGGTGTTAAGCCGGAGGAAGGTGGGGACGACGTCAAGTCCTCATGGCCCTTATGCCCAGGGGCTACTCACGTGCTACAATGGTCGGTACAGAGGGCCGCAAACCCGCGAGGGGGAGCAAATCCCAAAAAGCCGACCTCAGTTCGGATTGGAGTCTGCAATTCGACTCCATGAAGGCGGAATCGCTAGTAAATCGCGGGATCAGCATGCCGCGGTGAATACGTTCCCGGGC…	Otu00119	1	0	0	0	0	0	0	0	0	0	0	0	0	0	0	0	0	0	0	0	0	0	0	0	0	0	0	0	0	0	0	0	0	0	0	0	0	0	0	0	0	0	0	0	0
HWFN2LX02BTYA3	120	788	TAGTGAGGATTGACAGATTGAGAGCTCTTTCTTGATTCTATGGGTGGTGGTGCATGGCCGTTCTTAGTTGGTGGAGTGATTTGTCTGGTTAATTCCGTTAACGAACGAGACCCCTGCCTGCTAAATAGTTGAGCGAGTGAATGTTCACTGGCTGCAGCTTCTTAGAGGGACGTGCGTTCTATTAGACGCAGGAAGATAGGGGCAATAACAGGTCTGTGATGCCCTTAGATGTCCTGGGCCGCACGCGCGCTACACTGATGCATTCAACGAGTGTACCTTGGCCGAGAGGCCTGGGAAATCTTGTTAACGTGCATCGTGATAGGGATAGATTATTGCAATTATTAATCTTGAACGAGGAATTCCTAGTAAACGCAGATCATCAATCTGCATTGATTACGT…	Otu00120	3	6	5	77	1	16	18	16	9	2	2	0	0	0	0	36	4	193	32	7	7	2	0	6	1	0	1	0	0	0	32	8	80	6	8	14	15	17	1	0	0	0	0	0	2
HWFN2LX02BRBIS	121	1	TCATAGTGAAGTTTGCAGAGATGTAAATGTTCTTCGGAACGCTATGACAGGTGCTGCATGGCTGTCGTCAGCTCGTGTCGTGAGATGTTGGGTTAAGTCCCGCAACGAGCGCAACCCCTGCCCCTAGTTGCCAGCGAGTAAAGTCGGGGACTCTAGGGGGACAGTCGGCGAAAAGCCGGAGGAAGGTGGGGATGACGTCAAGTCCTCATGGCCCTTACGTCCCGGGCTACACACGTGCTACAATGGTCGGTACAAAGGGTCGCCAACCCGCGAGGGGGAGCTAATCCCAAAAAGCCGATCCCAGTTCGGATTGCAGTCTGCAACTCGACTGCATGAAGTCGGAATCGCTAGTAATCGCAAGATCAGCATGCTGCGGTGAATACGTTCCCGGGCCCTTGT	Otu00121	1	0	0	0	0	0	0	0	0	0	0	0	0	0	0	0	0	0	0	0	0	0	0	0	0	0	0	0	0	0	0	0	0	0	0	0	0	0	0	0	0	0	0	0	0
HWFN2LX05FZ6W8	122	6	CGGCAGAATGAAAGTCAGATTGAAGGTTTTACTTGACGAGCCGAGAGGTAGTGCATGGCCGCCGTCAGCTCGTGCCGTAAGGTGTCACGTTAAGTCGTGCAACGAGCGAGACCTGCATTTACAATTGCCATCGACAACTTCGGTTGGATCGGGCACTTTGTAAGGACTGCCTTGGAAACAAGGAGGAAGGTGCAGGCAACGGTAGGTCTGTATGCTCCGAATCTTCTGGGCTACACGCGCGCAACAAAGGTAAGGACAATGGGATACAACTCCGAAAGGAGAAGTCAATCCTCTAAACCTTATCGTAGTCTGGATCGAGGGCTGGAACTCGCCCTCGTGACACTGGAATCCCTAGTAATCGTTCCTCATTATAGAACGGTGAAATATGTCCCTGCTCCT…	Otu00122	1	0	0	1	0	0	0	0	0	0	0	0	0	0	0	0	0	1	0	0	0	0	0	0	0	0	0	0	0	0	0	0	1	0	0	0	0	0	0	0	0	0	0	0	0
HYQ4RGJ01CPG24	123	156	TGGTCAGGAGGTCGGCGGAAACGTCGGCGCCTCGCAAGGGGCCTGATCACAGGTGTTGCATGGCTGTCGTCAGCTCGTGTCGTGAGATGTTGGGTTAAGTCCCGCAACGAGCGCAACCCCTACTGTGTGTTGTATCACTCACACGGGACTGCCGAGAGAAACTCGGAGGAAGGTGGGGATGACGTCAAGTCAGCATGGCCCTTACGTCCTGGGCTACACCCACGCTACAATGGCCGGTACAACGGGCTGCGAAACCGCGAGGTGGAGCCAATCCCTTAAAGCCGGTCTCAGTTCGGATCGTAGGCTGCAACTCGCCTGCGTGAAGCCGGAGTTGCTAGTAACCGCCGGTCAGCATACGGCGGTGAATATGTTCCCGGGCCTTGT	Otu00123	1	2	0	8	0	2	2	1	9	4	0	1	0	0	0	12	3	29	9	0	0	1	0	0	0	4	0	0	0	0	11	1	20	1	4	1	0	0	0	0	0	0	0	0	0
HWFN2LX02BQWTS	124	1	GCCCTTGACTGGTGCAGAGATGTATCGTTCCGCAAGGACAAGGAGCAAGGTGCTGCATGGCTGTCGTCAGCTCGTGCCGTGAGGTGTTGGGTTAAGTCCCGCAACGAGCGCAACCCCTATTCTTAGTTGTCAGCGAGTCAAGTCGGACACTCTAAGGGGACTGCCGGCGACGAGCCGGAGGAAGGTGGGGACGACGTCAAGTCAGCATGGCCTTTATGTCCAGGGCTACACACGTGCTACAATGGATGGTACAGAGGGTCGCAAGACCGCGAGGTGGAGCAAATCCCTAAAACCATTCTCAGTTCGGATTGCAGGCTGCAAATTCGCCTGCATGAAGCTGGAATTGCTAGTAAATCGCGGGATCAGCTACGCCGCGGTGAATACGTTCTCGGGCCCTTGT	Otu00124	1	0	0	0	0	0	0	0	0	0	0	0	0	0	0	0	0	0	0	0	0	0	0	0	0	0	0	0	0	0	0	0	0	0	0	0	0	0	0	0	0	0	0	0	0
HWFN2LX02B9QAC	125	6	TGCAAGTAGTAGGACCCTGAAAGGGGGACGAGGTAGCAATACCAGCTTGCACAGGTGCTGCATGGCTGTCGTCAGCTCGTGTCGTGAGATGTTGGGTTAAGTCCCGCAACGAGCGCAACCCCTGTGTCCTGTTGCCACCCCTTAATTGGGAGCACTCTGGACAGACTGCCTCGCTTCAACGAGGAGGAAGGTGGGGATGACGTCAAGTCAGTATGGCCCTTACGGCCAGGGCTGCACACGTACTACAATGCCCGGCACAAAGGGAAGCAAGACCGTCAGGTGGAGCAAATCCCCTAAAACCGGGCCCAGTTCAGATTGTCGTCTGCAACTCGACGGCATGAAGCTGGAATCGCTAGTAAATGGGCGGCATCAGCTACGGCGCCGTGAATACGTTCCCAG…	Otu00125	1	0	0	3	0	0	0	0	0	0	0	0	0	0	0	0	0	2	0	0	0	0	0	0	0	0	0	0	0	0	0	0	0	0	0	0	0	0	0	0	0	0	0	0	0
HYAP8WD01CCYEP	126	586	TGTCAAGAATCTTGCAGAGATGTGAGAGTGCTCGAAAGAGAACTTGAACACAGGTGCTGCATGGCCGTCGTCAGCTCGTGTCGTGAGATGTTGGGTTAAGTCCCGCAACGAGCGCAACCCTTGTCATTAGTTGCTACGAAAGGGCACTCTAATGAGACTGCCGGTGACAAACCGGAGGAAGGTGGGGATGACGTCAGGTCCTCATGGCCCTTATGGGTAGGGCTACACACGTCATACAATGGCCGGTACAGAGGGTTGCCAACCCGCGAGGGGGAGCCAATCCCAGAAAACCGGTCGTAGTCCGGATCGCAGTCTGCAACTCGACTGCGTGAAGTCGGAATCGCTAGTAATCGCGGATCAGCTTGCCGCGGTGAATACGTTCCCGGGTCTTGT	Otu00126	3	8	3	35	3	6	6	4	0	0	1	1	0	0	0	51	12	153	35	5	3	3	2	0	11	2	1	0	1	0	34	3	74	4	13	10	5	14	3	0	1	0	0	0	2
HYAP8WD01ALUAX	127	81	GTAGGATGACCGTTCCCGAAAGGGGATTTCCCGCAAGGGCATTTTACAAGGTGCTGCATGGCTGTCGTCAGCTCGTGCCGTGAGGTGTCGGGTTAAGTCCCATAACGAGCGCAACCCCTATTGTTAGTTGCCAGCGGGTCAAGCCGGGAACTCTAACGAGACTGCCACCGTAAGGTGAGAGGAAGGTGGGGATGACGTCAAGTCAGCACGGCCCTTATATCCAGGGCTACACACGTGTTACAATGGTCAGTACAAAGGGCAGCTACCTGGTGACAGGATGCCAATCTCAAAAAACTGATCTCAGTTCGGATCGAAGTCTGCAACTCGACTTCGTGAAGTTGGATTCGCTAGTAATCGTATATCAGCAACGATACGGTGAATACGTTCCCGGGCCTTGT	Otu00127	1	1	0	1	0	0	0	1	0	0	0	0	0	0	0	8	1	19	7	0	1	0	0	0	0	0	2	0	0	0	17	3	14	0	0	0	0	2	0	1	0	0	0	0	0
HYAP8WD01AP3GG	128	27	TGCACGGATTAACCCCGGGAAACCGGGGCCAGGCCTTCGGGTACAACGTGCACAGGTGCTGCATGGCTGTCGTCAGCTCGTGTCGTGAGATGTCGGGTTAAGTCCCTTAACGAGCGAAACCCTTGTCGCTAGTTGCCAGCGGGTAATGCCGGGAACTCTAGCGAGACTGCCGGTGTTAAACCGGAGGAAGGTGGGGATGACGTCAAGTCCTCATGGCCTTTATGACTAGGGCTGCACACGTCCTACAATGGCACGCACAAAGCGACGCAAACCCGCGAGGGCCAGCAAATCGCAAAAAACGTGCCCCAGTTCGGATTGCAGGCTGCAACTCGCCTGCATGAAGCCGGAATCGCTAGTAATCGCGGGTCAGCACACCGCGGTGAATGTGTTCCTGAGCCT…	Otu00128	2	0	0	0	0	3	0	2	1	1	0	0	0	0	0	1	0	1	1	1	0	0	0	0	0	0	0	1	0	0	0	0	0	0	0	0	4	0	0	1	0	3	0	0	0
HWFN2LX02BXQMX	129	29	TGCATGTAGTAGAAGGGTGAAAGCCCGACGAGGTAGCAATACCAGCATGCACAGGTGCTGCATGGCTGTCGTCAGCTCGTGTCGTGAGATGTTGGGTTAAGTCCCGCAACGAGCGCAACCCTTGTGTCCTGTTGCCACTCCTGCGAGAGCAGGAAGCACTCTGGACAGACTGCCTCGTTTAAACGAGGAGGAAGGTGGGGATGACGTCAAGTCAGTATGGCCCTTACGGCCAGGGCTGCACACGTACTACAATGCCCGGTACAGAGGGACGCAAAACCGTCAGGTGAAGCAAATCCCAAAAAACCGGGCCCAGTTCAGATTGTCGTCTGCAAACTCGACGGCATGAAGCCGGAATCGCTAGTAATGGCGCATCAGCTACGGCGCCGTGAATACGTTCCC…	Otu00129	1	0	0	2	4	1	0	4	0	0	0	0	0	0	0	1	1	5	0	0	0	0	0	0	0	0	0	0	0	0	4	0	4	0	0	0	0	0	0	0	0	0	0	0	0
HWFN2LX02CK8AV	130	1	TCCAGAGAATCTGTTAGAGATAGTGGAGTGCCTTCGGGACCTCTGAGACAGGTGCTGCATGGCTGTCGTCAGCTCGTGTCGTGAGATGTTGGGTTAAGTCCCGTAACGAGCGCAACCCTTATCCTTAGTTGCCAGCGGGTGATGCCGGGAACTCTAGGGAGACTGCCGGTGATAAACCGGAGGAAGGTGGGGACGACGTCAAGTCATCATGGCCCTTATGGGTAGGGCTACACACGTGCTACAATGGCCGGTACAGAGGGCTGCGAACTGGCGACAGTAAGCCAATCTCAGAAAGCCGGTCTTAGTCCGGATTGGAAGTCTGCAACTCGACTCCATGAAGTCGGAATCGCTAAGTAATCGGCGAATCAGAAATGTCGCGGTGAATACGTTCCCCGGGCC…	Otu00130	1	0	0	0	0	0	0	0	0	0	0	0	0	0	0	0	0	0	0	0	0	0	0	0	0	0	0	0	0	0	0	0	0	0	0	0	0	0	0	0	0	0	0	0	0
HYAP8WD01C1M1I	131	55	TGTCGGTACTAGGGACCCGAAAGGGCGACGATCCCGGGCAACCGGGAAGCCGATAGAGGTGCTGCATGGCTGTCGTCAGCTCGTGTCGTGAGATGTTGGGTTAAGTCCCGCAACGAGCGCAACCCTTGTCTTTAGTTGCCAGCGAGTCATGTCGGGCACTCTAAGGAGACTGCCTCGGATAACGAGGAGGAAGGTGGGGATGACGTCAAGTCAGCATGGCCTTTATGTCCAGGGCTACACACGTGCTACAATGGACGGTACAGAAGGACGCGAGATCGCGAGGTCGAGCCAACCCCTAAAACCGTTCTCAGTTCGGATTGCAGGCTGCAATTCGCCTGCATGAAGTCGGAATCGCTAGTAATCGCGGATCAGCTACGCCGCGGTGAATACGTTCTCGGG…	Otu00131	2	2	1	3	0	2	0	0	4	1	0	2	0	0	0	0	1	7	0	2	0	0	0	0	0	1	0	0	0	0	0	0	0	1	2	0	0	1	1	0	4	0	0	0	0
HYQ4RGJ01DNLMC	132	15552	CGGTTATATGAAGGCCAGGCTGATGACCTTGCCTGATTTTCCGAGAGGTGGTGCATGGCCGTCGTCAGTTCGTACCGTGAGGCGTTCTGTTAAGTCAGACAACGAACGAGACCCTCATCTTTAGTTGCAACTGGTAAGTTCGCTTACTAGGCACACTAGAGAAACCGCTGGCGATAAGTCAGAGGAAGGCGAGGGCAACGGTAGGTCAGTATGCCCTGAATCCCCCGGGCTACACGCGCGCTACAAAGGCTAGGACAATGGGTTTCGACACCGAAAGGTGAAGGTAATCCCGAAACCTAGTCATAGTTCGGATTGAGGGTTGTAACTCACCCTCATGAAGTTGGAATCCGTAGTAATCGCGGATCAACATTCCGCGGTGAATACGCCCCTGCTCCTTGC	Otu00132	4	1	18	417	70	160	187	127	402	354	519	846	302	207	189	8	12	530	110	274	202	168	278	129	252	269	638	590	394	188	16	1	41	10	36	50	79	131	58	34	425	921	179	354	502
HYQ4RGJ01AWTUC	133	1566	TGACCAGGACAACGGCGGAAACGTCGTCTTCCCGCAAGGGACCTGGCCACAGGTGTTGCATGGCTGTCGTCAGCTCGTGTCGTGAGATGTTGGGTTAAGTCCCGCAACGAGCGCAACCCCTGCCGTGTGTTGTATCTCTCACACGGGACTGCCGAGAGAAACTCGGAGGAAGGTGGGGACGACGTCAAGTCAGCATGGCCCTTACGTCCTGGGCTACACCCACGCTACAATGGCCGGTACAACGGGCGGCGAAACCGCGAGGTGGAGCGAATCCCTTAAAGCCGGTCTCAGTTCGGATTGTAGGCTGCAACTCGCCTGCATGAAGCCGGAGTTGCTAGTAACCGCCGGTCAGCACACGGCGGTGAATATGTTCCCGGGCCTTGT	Otu00133	2	9	5	56	7	22	11	19	33	52	23	15	3	7	7	60	13	230	61	31	15	6	7	5	25	25	19	27	14	4	39	6	88	5	15	12	17	15	5	7	55	37	3	3	5
HYAP8WD01DFCN9	134	328	TGCACGGATTAACTCCTGGAAACAGGAGCCAGGCCTTCGGGTACAACGTGCACAGGTGCTGCATGGCTGTCGTCAGCTCGTGTCGTGAGATGTCGGGTTAAGTCCCTTAACGAGCGAAACCCTTGTCACTAGTTGCCAGCGCGTAATGGCGGGGACTCTAGTGAGACTGCCGGTGTTAAACCGGAGGAAGGTGGGGATGACGTCAAGTCCTCATGGCCTTTATGACTAGGGCTGCACACGTCCTACAATGCCACGTACAAAGGGAAGCAAACTCGCGAGAGTAAGCAAATCTCAAAAAACGTGGCCCAGTTCGGATTGCAGGCTGCAACTCGCCTGCATGAAGCCGGAATCGCTAGTAATCGCGGGTCAGCATACCGCGGTGAATGTGTTCCTGAGCCT…	Otu00134	1	1	0	18	0	5	6	4	11	15	0	0	2	2	1	9	2	49	15	14	3	4	5	1	2	1	4	3	3	1	8	0	18	3	1	1	4	5	0	0	12	2	6	1	3
HYAP8WD01AH6X7	135	659	TGTCTGGAATTTTGCAGAGATGTGAAAGTGCTCGAAAGAGAACCAGAACACAGGTGCTGCATGGCCGTCGTCAGCTCGTGTCGTGAGATGTTGGGTTAAGTCCCGCAACGAGCGCAACCCTTGTCATTAGTTGCTACGAAAGGGCACTCTAATGAGACTGCCGGTGACAAACCGGAGGAAGGTGGGGATGACGTCAGGTCATCATGGCCCTTATGGGTAGGGCTACACACGTCATACAATGGCCGGTACAGAGGGCTGCCAACCCGCGAGGGGGAGCTAATCCCAGAAAACCGGTCGTAGTCCGGATCGCAGTCTGCAACTCGACTGCGTGAAGTCGGAATCGCTAGTAATCGCGGATCAGCTTGCCGCGGTGAATACGTTCCCGGGTCTTGT	Otu00135	2	4	5	49	5	7	11	3	6	3	0	1	0	0	0	62	11	116	27	7	4	4	0	1	0	2	6	1	2	1	45	8	98	6	20	14	15	9	1	2	0	0	1	1	2
HYAP8WD01CB3II	136	23	TCCTCGGAACTTGGCAGAAATGCCTTGGTGCCTTCGGGAGCCGAGAGACAGGTGCTGCATGGCTGTCGTCAGCTCGTGTCGTGAGATGTTGGGTTAAGTCCCGTAACGAGCGCAACCCTTGTCCTTAGTTGCCAGCGGTTCGGCCGGGAACTCTAAGGAGACTGCCGGTGATAAACCGGAGGAAGGTGGGGATGACGTCAAGTCATCATGGCCCTTATGGGCTGGGCTACACACGTGCTACAATGGCCGGTACAAAGGGCTGCAAACCCGCGAGGGGGAGCCAATCCCAGAAAACCGGTCGTAGTCCGGATTGCAGTCTGCAACTCGACTGCATGAAGTCGGAATCGCTAGTAATCGCGAATCAGAATGTCGCGGTGAATACGTTCCCGGGCCTTGT	Otu00136	1	0	0	4	0	0	0	0	0	0	0	0	0	0	0	2	0	2	0	0	0	1	0	0	0	0	0	0	0	0	1	0	6	0	1	0	0	1	0	0	0	0	0	0	0
HWFN2LX04D4BRC	137	587	CGATTACATGAAGGTCAAGCCGACGACTTTACTTGATTTTTCGAGAGGTGGTGCATGGCCGTCGTCAGTTCGTACCGTAAGGCGTTCTGTTAAGTCAGATAACGAACGAGACCCTCGCCCTTAATTGCCACCCCATTCTTCGGAGTGGGCGCACATTAAGGGGACCGCTGGCGCTAAGTCAGAGGAAGGAGAGGTCAACGGTAGGTCAGTATGCCCCGAATCTCCCGGGCTACACGCGCGCTACAAAGGATAGGACAATGGGATGCGATACCGAAAGGTAAAGCGAACCCCGAAACCTATTCGTAGTTCGAATTGAGGGCTGTAACTCGCCCTCATGAAGCTGGATTCCGTAGTAATCGCGGGTCAACATCCCGCGGTGAATATGCCCCTGCTCTTTGC	Otu00137	2	3	6	42	14	8	10	10	7	7	12	12	4	0	0	33	4	82	12	9	8	0	3	0	3	0	2	15	7	9	50	4	32	14	6	4	9	12	1	2	5	2	0	0	1
HWFN2LX04ELRNG	138	2	TGTCCTGAAGCCTGGAGAGATCCGGGTGTGCCCGAAAGGAACGGGAACACAGGTGCTGCATGGCTGTCGTCAGCTCGTGTCGTGAGATGTTGGGTTAAGTCCCGCAACGAGCGCAACCCTTGTCACTAGTTGCTACGAAAGGGCACTCTAGTGAGACCGCCGGTGACAAACCGGAGGAAGGTGGGGATGACGTCAAGTCCTCATGGCCCTTATGGGTAGGGCTTCACACGTCATACAATGGTCGGTACAGAGGGTTGCCAACCCGCGAGGGGGAGCCAATCCCAGAAAACCGATCGTAGTCCGGATTGCAGTCTGCAACTCGACTGCATGAAGTCGGAATCGCTAGTAATCGCGGATCAGCATGTCGCGGTGAATACGTTCCCGGGTCTTGT	Otu00138	1	0	0	0	0	0	0	0	0	0	0	0	0	0	0	0	0	0	0	0	0	0	0	0	0	0	0	0	0	0	0	0	0	0	0	0	0	1	0	0	0	0	0	0	0
HWFN2LX04EN66Z	139	29	TGCACGGATTAACTCTCTGAAAGGAGAGCCACGCCCGCAAGGGAGGAACGTGCACAGGTGCTGCATGGCTGTCGTCAGCTCGTGTCGTGAGATGTCGGGTTAAGTCCCTTAACGAGCGAAACCCTTGTCACTAGTTGCCAGCGAGTCATGTCGGGTACTCTAGTGAGACTGCCGGCGTTAAGCCGGAGGAAGGCGGGGATGACGTCAAGTCCTCATGGCCTTTATGACTAGGGCTGCACACGTCCTACAATGGCGCGCATAAAGGGAAGCAAACCTGCAAGGGCAAGCAAATCCCAAAAAACGCGCCTCAGTTCGGATTGCAGGCTGCAACTCGCCTGCATGAAGCTGGAATCGCTAGTAATCGCGGGTCAGCATACCGCGGTGAATGTGTTCCTGAGC…	Otu00139	1	0	0	8	0	3	1	0	1	0	0	0	0	0	0	0	0	0	1	1	0	0	0	0	0	0	0	0	0	0	3	0	3	1	0	0	1	0	0	0	0	0	0	0	0
HYAP8WD01CJQK7	140	4	TGCTGGTGGTAGGAACCGGAAACGGTAACGACTCTCCTTACGGAGAGAGCCAGCACAGGTGTTGCATGGCTGTCGTCAGCTCGTGCCGTGAGGTGTCGGGTTAAGTCCCATAACGAGCGAAACCCCTATTGCTAGTTACCAACGGGTCATGCCGGGGACTCTAGCGACACTGCCGGTGTCAAACCGGAGGAAGGTGGGGACGACGTCAAGTCATCATGGCCCTTACGTCCTGGGCCGCAAACGTCCTACAATGGCCGTTACAAAGGGTTGCCAACCCGCGAGGGGGAGCTAATCCCAAAAAGACGGCCTCAGTTCGGATTGTAGGCTGAAATTCGCCTGCATGAAGCTGGAATCGCTAGTAATCGCGGATCAGCTATGCCGCGGTGAATGTGTTCCTGA…	Otu00140	1	0	0	0	0	0	0	0	0	0	0	0	0	0	0	1	0	1	0	0	0	0	0	0	0	0	0	0	0	0	0	0	1	0	0	0	0	0	0	0	0	0	0	0	0
HYAP8WD01ALD1K	141	175	TGCGGGGTGAAACCGTAGAAATACGGCGCTCCTCGGAGCCCGCACAGGTGGTGCATGGCTGTCGTCAGCTCGTGCCGTGAGGTGTTGCCTTAAGTGGCGCAACGAGCGCAACCCCTGTCCTTAGTTGCCAGCGGGTGATGCCGGGAACTCTAGGGAGACTGCCGGTGCCAAACCGGAGGAAGGTGGGGATGACGTCAAGTCATCATGCCCCTTATGCCCAGGGCTGCACACATGCTACAATGCGCGATACAGAGGGTTGCGATCCCGCAAGGGGGAGCGAATCCCAAAAAGTCGCGCTCAGTTCGGATCGGGGTCTGCAACTCGACCCCGTGAAGTCGGAGTCGCTAGTAATCGCAGATCAGCATCGCTGCGGTGAATACGTTCCCGGGCCTTGT	Otu00141	1	0	2	12	0	2	5	0	5	26	0	0	2	0	0	3	0	31	11	3	2	1	1	0	0	1	2	0	0	0	4	0	7	1	5	1	5	4	0	0	3	1	0	0	0
HWFN2LX02B9N1H	142	103	TGCCACTAACGAAGCAGAGATGCATTAGGTGCCCGAAAGGGAAAGTGGACACAGGTGCTGCATGGCTGTCGTCAGCTCGTGTCGTGAGATGTTGGGTTAAGTCCCGCAACGAGCGCAACCCTTGCCATTAGTTGCTACATTTAGTTGGGCACTCTAATGGGACTGCCGGTGACAAACCGGAGGAAGGTGGGGATGACGTCAAGTCCTCATGGCCCTTATGGGTAGGGCTTCACACGTCATACAATGGCCGGTACAGAGGGTTGCCAACCCGCGAGGGGGAGCCAATCCCAGAAAACCGGTCGTAGTCCGGATTGCAGTCTGCAAACTCGACTGCATGAAGTCGGAATCGCTAGTAATCGCGGGATCAGCATGTCGCGGTGAATACGTTCCCGGGTCTTGT	Otu00142	2	3	1	7	2	3	0	4	1	2	0	0	0	0	0	10	2	17	7	3	0	0	0	0	0	0	1	0	0	0	3	0	19	1	0	2	1	0	0	0	0	0	0	0	1
HWFN2LX02CE02R	143	2	TAGCGACGATTGACAGACTGATTAGCTCTTTCTTGATCATATGGGTAGTGGTGCATGGCCGTTCTTAGTTGGTGGAGTGATTTGTCTGGTTAATTCCGTTAACGAACGAGACCTCAGCTTGCTAACTAGTTGCGCGAAGTTTTTCTTCGCGTAAACTTCTTAGAGGGACTGCGGGCGTTTAGCCCGCGGAGGTTTGAGGCAATAACAGGTCTGTGATGCCCTTAGATGTTCTGGGCCGCACGCGCGCTACAATGATGCATTCAGCGAGCGATTTTCCTGGCCGGAGACGGCCGGGCAATCTTCGAATATTTATCGTGATGGGGATAGACCCTTGCAATTATTGGTCTCGAACGAGGAATACCTAGTAAGCGCTCGTCATCAGCGTGCGCTGACTACGTC…	Otu00143	1	0	0	0	0	0	0	1	0	0	0	0	0	0	0	0	0	0	0	0	0	0	0	0	0	0	0	0	0	0	0	0	0	0	0	0	0	0	0	0	0	0	0	0	0
HYAP8WD01A9AHA	144	135	GGGGATTGACTTCTGCCGAAAGGTGGATTCTCTTCGGAGCAGTCTCCTAGGTGCTGCATGGTTGTCGTCAGCTCGTGCCGTGAGGTGTCGGGTTAAGTCCCATAACGAGCGCAACCCCTATCGTTAGTTGCCAGCGGGTAATGCCGGGGACTCTAACGAAACTGCCGGTGTAAACCGTGAGGAAGGTGGGGATGACGTCAAATCAGCACGGCCCTTATGTCCAGGGCTACACACGTGTTACAATGGCCGGTACAAAGGGCAGCTACCTGGTGACAGGATGCTAATCTCAAAAACCGGTCTCAGTTCGGATCGAAGTCTGCAACTCGACTTCGTGAAGCTGGATTCGCTAGTAATCGCGCATCAGCAATGGCGCGGTGAATACGTTCCCGGGCCTTGT	Otu00144	1	0	0	5	0	5	1	1	5	1	2	0	0	0	0	6	3	26	7	0	5	5	1	0	0	0	0	0	0	0	3	0	6	0	0	1	1	7	0	0	3	1	4	0	0
HYAP8WD01CWDC3	145	249	CCATCACATGAAAGCCAAGCCGATGACTTTGCTTGATTCTTGGAGAGGTGGTGCATGGCCGTCGTCAGTTCGTACCGTAGGGCGTTCTGTTAAGTCAGATAACGAACGAGACCCTCACCTTTAATTGCTAGTTCGGAGGTGACTCCGGGCGCACATTAAAGGGACCGCTGGCGCTAAGTCAGAGGAAGGAGAGGTCAACGGTAGGTCCGTATGCCCCGAATCCCCCGGGCAACACGCGCGCTACAAAGGACAGGACAATGGGCTCCGATGTCGAAAGGCAAAGGCAATCCCGAAACCTGTTCGTAGTTCGGATTGAGGGCTGTAACCCGCCCTCATGAAGCTGGATTCCGTAGTAATCGCTCGTCAACATCGAGCGGTGAATATGCCCCTGCTCTTTGC	Otu00145	1	0	0	27	6	12	8	4	8	0	5	0	0	0	0	5	2	25	3	6	0	2	2	0	0	0	2	1	0	0	5	0	12	0	3	2	1	7	0	1	11	3	0	0	0
HWFN2LX02BRQ6E	146	1	CGGTTACATGAAGGCCAAGCTGATGACTTTGCCAGATTTTCCGAGAGGTGGTGCATGGCCGTCGTCAGTTCGTACCGTGAGGCGTTCTGTTAAGTCAGACAACGAACGAGGACCCTCATCTTTAGTTGCAACTGGTTAGTTCGCTAACTAGGCACACTAGAGAAACCGCTGGCGATAAGTCAGAGGAAGGGAGGGCAACGGTAGGTCAGTATGCCCTGAATCCCCCGGGCTACACGCGCGCAACAAAGGCTAGGACAATGGGTTTCGACACCGAAAGGTGAAGGTAATCCCGAAACCTAGTCATAGTTCGGATTGAGGGTTGTAACTCACCCTCATGAAGTTGGAATCCGTAGTAATCGCGGGAATCAACATTCCGCGGTGAAATAATGCCCCCTGCTC…	Otu00146	1	0	0	0	0	0	0	0	0	0	0	0	0	0	0	0	0	0	0	0	0	0	0	0	0	0	0	0	0	0	0	0	0	0	0	0	0	0	0	0	0	0	0	0	0
HYAP8WD01AM5EJ	147	151	TGCTTGAGAATCCCGCTGAAAGGCGGGAGTGCCCTTCGGGGAGCTCTTGCACAGGTGCTGCATGGCTGTCGTCAGCTCGTGTCGTGAGATGTCGGGTTAAGTCCCTTAACGAGCGAAACCCTTATCCTTAGTTGCCAGCGGGTCATGCCGGGGACTCTAGGGAGACCGCCGGTGTTAAACCGGAGGAAGGCGGGGATGACGTCAAGTCCTCATGGCCTTTATGATCAGGGCTGCACACGTCCTACAATGGACCGCACAAAGGGAAGCGAACTCGCGAGAGCAAGCAAATCCCAAAAAACGGTCCTCAGTTCGGATTGCAGGCTGCAACCCGCCTGCATGAAGCTGGAATCGCTAGTAATCGCGGGTCAGCATACCGCGGTGAATGTGTTCCTGAGCCTT…	Otu00147	1	0	0	2	2	0	0	2	2	3	0	2	0	0	0	9	1	36	11	2	1	0	1	0	0	2	0	0	0	0	5	1	18	3	3	0	6	0	0	0	2	0	0	0	0
HYAP8WD01ABWED	148	25	TGCATATAGTAGAAGGGTGAAAGCCTGACGAGGTAGCAATACCAGTATGCACAGGTGCTGCATGGCTGTCGTCAGCTCGTGTCGTGAGATGTTGGGTTAAGTCCCGCAACGAGCGCAACCCCTGTGTCCTGTTGCCACCCGGCCGAGAGGCTGGAGCACTCTGGACAGACTGCCTCGCTTCAACGAGGAGGAAGGTGGGGATGACGTCAAGTCAGTATGGCCCTTACGGCCAGGGCTGCACACGTACTACAATGCCCGGCACAAAGGGAAGCAAGAGCGTAAGCTGGAGCAAATCCCAGAAAACCGGGCCCAGTTCAGATTGTCGTCTGCAACTCGACGGCATGAAGCTGGAATCGCTAGTAATGGCGCATCAGCTACGGCGCCGTGAATACGTTCCCA…	Otu00148	1	0	1	1	0	3	0	0	0	0	0	0	0	0	0	1	1	4	0	1	0	1	0	0	0	0	0	0	0	0	0	0	1	1	0	1	0	1	0	0	0	0	0	0	0
HWFN2LX02BYB7W	149	1	CCCGGTCGCGGATTCCAGAGACGGAATCCTTCAGTTCGGCTGGACCGGAGACAGGTGCTGCATGGCTGTCGTCAGCTCGTGCCGTGAGGTGTTGGGTTAAGTCCCGCAACGAGCGCAACCCCTATTCTTAGTTGCCAACAGGTCAAGCTGGGGACTCTAAGAAGACTGCCTGCGCAAGCAGAGAGGAAGGAGGGGACGACGTCAAGTCATCATGGCCCTTACGCCCAGGGCTACACACGTGCTACAATGGCGTATACAGAGTGTTGCAAGCTGGTGACAGTGAGCCAATCACAAAAAGTACGTCTCAGTTCGGATTGCAGGCTGCAACTCGCCTGCATGAAGTTGGAATCGCTAGTAATCGCGCATCAGCAATGGCGCGGTGAATACGTTCCCGGACCT…	Otu00149	1	0	0	0	0	0	0	0	0	0	0	0	0	0	0	0	0	0	0	0	0	0	0	0	0	0	0	0	0	0	0	0	0	0	0	0	0	0	0	0	0	0	0	0	0
HWFN2LX02CAPRG	150	1	TGTAGAGTGCATGAAGTGGAAACATTTCTTTCCTTCGGGACTCTTTTGCAAGGTGCTGCATGGTTGTCGTCAGCTCGTGCCGTGAGGTGTTGGGTTAAGTCCCGCAACGAGCGCAACCCCTGTCTTCAGTTACCAACGGGTCATGCCGGGAACTCTGGAGAGACTGCCCAGGAGAACGGGGAGGAAGGTGGGGATGACGTCAAGTCAGCATGGCCTTTATGCCTGGGGCTACACACGTGCTACAATGGCCGGTACAAAGGGCTGCAAACCCGTAAGGGGGAGCGAATCTCAAAAAACCGGCCTCAGTTCAGAATCGAGGTCTGCAACTCGACCTCGTGAAGGCGGAATCGCTAGGTAATCCCGGATCAGCAACGCCGGGTGAATACGTTCCCGGGCCCT…	Otu00150	1	0	0	0	0	0	0	0	0	0	0	0	0	0	0	0	0	0	0	0	0	0	0	0	0	0	0	0	0	0	0	0	0	0	0	0	0	0	0	0	0	0	0	0	0
HWFN2LX02CIS7T	151	281	TGCAGTTGACCGACCATGAAAGTGGTTTTCCGCAAGGACAACTGTAGAGGTGCTGCATGGCTGTCGTCAGCTCGTGTCGTGAGATGTTGGGTTAAGTCCCGCAACGAGCGCAACCCTCGTCCTCTGTTGCCATCACGTTATGGTGGGCACTCTGAGGAGACTGCCGGTGACAAACCGGAGGAAGGTGGGGATGACGTCAAGTCAGCATGGCCTTTATGTCTGGGGCCACACACGTGCTACAATGGCCGGTACAAACCGTTGCGATCCCGCGAGGGGGAGCTAATCGGAGAAAGCCGGTCTCAGTTCGGATCGTAGGCTGCAACTCGCCTGCGTGAAGTCGGAATCGCTAGTAAATCGCGGGATCAGCACGCCGCGGTGAATACGTTCCCGGGCCTTGT	Otu00151	2	4	1	36	3	4	5	6	7	4	1	0	0	0	0	6	8	92	4	12	8	9	2	0	2	1	1	0	0	0	12	0	10	0	4	2	0	9	9	1	0	0	0	0	0
HWFN2LX02B2BZS	152	234	GGCCAGTGACAACCGATGAAAGTCGGTCTTGTAGCAATACACACTGGTACAGGTGCTGCATGGCTGTCGTCAGCTCGTGCCGTGAGGTGTTAGGTTAAGTCCTGCAACGAGCGCAACCCCTACATTTAGTTGCCATCAGGTCAAGCTGGGCACTCTAAATGGACTGCCTACGCAAGTAGCGAGGAAGGTGGGGATGACGTCAAGTCCTCATGGCCCTTACATCCGGGGCCACACACGTGCTACAATGGCCACTACAGAGGGTTGCAGAGCCGCGAGGTGAAGCTAATCCCAAAAAAGTGGTCTCAGTTCGAATTGGAGTCTGCAACTCGACTCCATGAAGCTGGAATTGCTAGTAATCGCTGATCAGCACGCAGCGGTGAATACGTTCCCGGGCCTTGT	Otu00152	1	6	6	25	3	6	2	5	4	5	2	0	0	0	0	5	0	4	2	3	2	7	0	0	2	1	1	0	1	0	20	1	16	2	2	1	6	2	1	1	5	0	0	0	2
HWFN2LX04EJM5W	153	2	TAGCTGGGGATTGACAGATTGAGAGCTCTTTCTTGATTCTATGGGTGGTGGTGCATGGCCGTTCTTAGTTGGTGGAGTGATTTGTCTGGTTAATTCCGTTAACGAACGAGACCTTAACCTGCTAATTAGATGTTCTTACTCTTAAGTGACTATCTTCTTAGAGGGACTATGTGTCCAAGCACATGGAAGTTTGAGGCAATAACAGGTCTGTGATGCCCTTAGATGTCCTGGGCCGCACGCGTGTTACAATGATGCTTTCAGCAAGTACTTCCTGATCCGAAAGGATTTGGGTAATCTGTGCAGTCTGCATCGTGCTTGGGATAGATCTTTGCAATTATAGATCTTGAACGAGGAATTCCTAGTAAGCGCAAGTCATCAACTTGCGCTGATTACGTCCCT…	Otu00153	1	0	0	0	0	0	0	0	0	0	0	0	0	0	0	0	0	0	0	0	0	0	0	0	0	0	0	0	0	0	0	0	0	0	0	1	0	0	0	0	0	0	0	0	0
HYAP8WD01C4LT5	154	43	TGTAAGTGGTAAGAACCCGAAAGGGGGATGACCTGGGGGTAACTCCGGGAGCTTACACAGGTGCTGCATGGCTGTCGTCAGCTCGTGCCGTGAGGTGTTGGGTTAAGTCCCGCAACGAGCGCAACCCCTATTCTCTGTTGCCCCGCAAGGGGATCTCTGAGGAAACTGCCATCGATGAGATGGAGGAAGGTGGGGATGACGTCAAGTCATCATGGCCCTTACGTCCAGGGCGACACACGTGCTACAATGGCAGCTACAGAGGGTAGCAAGACCGCGAGGTGGAGCCAATCCCTAAAAGCTGTCTCAGTTGGGATCGGAGTCTGCAACTCGACTCCGTGAACGTGGAATCGCTAGTAATCGTGGATCAGCCACGCCACGGTGAATACGTTCCCGGGTCTT…	Otu00154	1	0	0	2	1	0	0	0	0	0	1	0	0	0	0	1	0	14	1	0	1	0	0	0	0	0	0	0	0	0	2	0	3	0	1	0	0	1	0	2	0	1	0	0	0
HWFN2LX02B85WY	155	128	TAGTAAGGATTGACAGATTGATAGCTCTTTCTTGATTCTATGGGTGGTGGTGCATGGCCGTTCTTAGTTGGTGGAGTGATTTGTCTGGTTAATTCCGTTAACGAACGAGACCTTAACCTGCTAAATAGTTACATCTAACTTCGGTTATGTGGGCATCTTCTTAGAGGGACTTTGTATTTTTCATGCAAGGAAGTTTGAGGCAATAACAGGTCTGTGATGCCCTTAGATGTTTTGGGCTGCACGCGCGCTACACTGATGCAGTCACCGAGTTTTTTCTTTCCTGGAAAGGTTGGGCAATCTTTTGAAAATGCATCGTGATGGGGATAGATTATTGCAATTATTAATCTTCAACGAGGAATTCCTAGTAAGTGTGAGTCATCAGCTCGCGCTGATTACGTC…	Otu00155	3	9	0	6	3	0	2	1	0	1	0	0	0	0	0	25	2	16	10	0	1	0	0	0	0	1	5	0	1	0	10	0	15	1	0	0	0	2	0	0	0	0	0	0	0
HWFN2LX04D7GH9	156	31	CGCAAATTAATCCTGATGAAAGTCGGAGTGCCGCAAGGCGAATTTGTACAGGTGCTGCATGGCTGTCGTCAGCTCGTGCCGTGAGGTGTTGGGTTAAGTCCCGCAACGAGCGCAACCCTCGTTCTTAGTTGCCATCAGGTAATGCTGAGCACTCTAAGAAGACTGCCTACGCAAGTAGTGAGGAAGGTGGGGATGACGTCAAGTCCGCATGGCCCTTACGCCTAGGGCCACACACGTGCTACAATGGCCATTACAAAGGGTTGCGATACCGCGAGGTGGAGCCAATCCCTAAAAAATGGTCTCAGTTCGGATTGGAGTCTGAAACTCGACTCCATGAAGCTGGAATTGCTAGTAATCGCGCATCAGCACGGCGCGGTGAATACGTTCCCGGGCCTTGT	Otu00156	1	1	0	1	0	1	0	0	0	0	0	0	0	0	0	5	0	11	1	0	0	0	0	0	0	0	0	0	0	0	3	0	5	0	0	0	2	0	0	0	0	0	0	0	0
HYAP8WD01AVXNZ	157	34	CGGCAGGATGAAAGTCAGTCTAAAGGGCTTACTTGACGAGCCGAGAGGTAGTGCATGGCCGCCGTCAGCTCGTGCCGTAAGGTGTCCTGTTAAGTCAGGCAACGAGCGAGACCTGTGCTTACAATTGCTACCGGGCAGAAATGCGACCGGGCACATTGTAAGGACTGCCTTGGAAACAAGGAGGAAGGTGCAGGCTACGGTAGGTCTGTATGCTCCGAATCTTCTGGGCTACACGCGCGCAACAATGGTAGGGACAATAGGATGCAACTCCGAAAGGAGAAGCTAAGCCTCTAAACCCTACCCTAGTCCAGATTGAGGGCTGTAACTCGCCCTCATGACGATGGAATCCCTAGTAATCGGAATTCAACACGTTCCGGTGAATATGTCCCTGCTCCTTGC	Otu00157	1	0	0	0	1	0	0	0	0	1	0	0	0	0	0	2	0	8	0	0	0	0	0	0	0	0	0	0	0	0	1	2	1	0	0	0	0	0	0	0	1	0	0	0	0
HWFN2LX02BUZ46	158	1	CTGTGAGGATTGACAGATTAAAAGCTCTTTCTTGATTCGGTGGCTAGTGGTGCATGGCCGTTCTTAGTTCGTGGTACGAGCTGTCTGGTTAATTCCGATAACGAACGAGACTCTAACCTGCTAAATAGTACGGTTGCAACATTATGTGGATCTTCAATTTGGTCACTTCGTGGCCGGTTGAAACCATATAAGCAGGCGAGACTTCTTAGAGGGACTTACGCTTTGTACAAGGTGGATGAGGAAGAGCAATAACAGGTCTGTGATGCCCTAAGATGTCCGGGGCCGCACGCGTGCTACACTGATGCAGTCAACGAGTTTTTCCTGGTTCGGAAGGATCGGGTAATCTTTTGAATCTGCATCGTGATGGGGATAGATTATTGCAATTATTAATCTTCAACG…	Otu00158	1	0	0	0	0	0	0	0	0	0	0	0	0	0	0	0	0	0	0	0	0	0	0	0	0	0	0	0	0	0	0	0	0	0	0	0	0	0	0	0	0	0	0	0	0
HYAP8WD01BT0AT	159	27	TCCCAGGAACCTCGCAGAGATGTGGGGGTGCCTTCGGGAACCTGGAGACAGGTGCTGCATGGCTGTCGTCAGCTCGTGTCGTGAGATGTTGGGTTAAGTCCCGCAACGAGCGCAACCCTTGTCCGTAGTTGCCATCATTTAGTTGGGCACTCTACGGAGACCGCCGGTGACAAATCGGAGGAAGGTGGGGATGACGTCAAGTCATCATGGCCCTTATGACCAGGGCTACACACGTGCTACAATGGCCAGTACAGAGGGTTGCCAACCCGCGAGGGGGAGCTAATCCCAGAAAGCTGGTCGTAGTCCAGATCGGAGTCTGCAACTCGACTCCGTGAAGCCGGAATCGCTAGTAATCGCGAATCAGCATTGTCGCGGTGAATACGTTCCCGGGTCTTGT	Otu00159	1	0	0	0	0	1	0	1	1	0	0	0	0	0	0	0	0	5	1	0	0	0	0	0	1	0	0	0	0	0	1	0	3	0	0	0	0	6	0	0	0	0	0	0	0
HYAP8WD01AQ6D8	160	17	TAGTGAGGATTGACAGATTGATAGCTCTTTCTTGATTCTATGGGTGGTGGTGCATGGCCGTTCTTAGTTGGTGGAGTGATTTGTCTGGTTAATTCCGTTAACGAACGAGACCCCCGCCTGCTAAATAGTCATAGAAATGCTCCGCATTCCTTTTGGCTTCTTAGAGGGACTTTCGGTGACTAACCGAAGGAAGTTGGGGGCAATAACAGGTCTGTGATGCCCTTAGATGTTCTGGGCTGCACGCGCGCTACACTGACACACGCAACGAGTTCTCCTTGTCCGAAAGGTCCGGGTAATCTTAAAATGTGTGTCGTGATAGGGATAGATTATTGCAATTATTAATCTTGAACGAGGAATTCCTAGTAAATGCGGGTCATCAGCTCGCGTTGATTACGTCCC…	Otu00160	4	0	0	0	0	0	0	0	0	0	0	0	0	0	0	2	0	2	4	0	0	0	0	0	0	0	1	0	1	0	1	0	0	0	0	0	0	0	0	0	0	0	0	0	0
HYAP8WD01BN0SY	161	11	CGGCAGGATGAAAGACAGTCTAAAGGGCTTTCTTGACGAGCCGAGAGGTAGTGCATGGCCGCCGTCAGCTCGTATCGTGAGATGTCCTGTTAAGTCAGGTAACGAGCAAGATCTGTACCCATAATTGCTAACAGCTGTTACACAGAACTGAGCACATTATGGGGACTGCCTTGGAAACAAGGAGGAAGGTGCAGGCAACGGTAGGTCTGTATGCTCCGAATCTTCTGGGCTACACGCGCGTAACAATGGTTAGGACAATGGGATGCAACTCCGAAAGGAGGAGCTAAACCTCGAAACCTAATCCAAGTCTAGATTGAGGGTTGTAACTCACCCTCATGACATCGGAATCCCTAGTAATCGGTCCTCATCATAGACCAGTGAATATGTCCCTGCTCCTTGC	Otu00161	3	1	0	0	0	0	0	0	0	0	0	0	0	0	0	1	0	0	0	0	0	0	0	0	0	0	0	0	0	0	0	0	4	1	0	0	0	0	0	0	0	0	0	0	0
HWFN2LX02CAVC7	162	1	TCCTCGGAACTTAGCAGAGATGCTTTGGTGCCTTCGGGAGCCGAGAGACAGGTGCTGCATGGCTGTCGTCAGCTCGTGTCGTGAGATGTTGGGTTAAGTCCCGTAACGAGCGCAACCCTTGTCCTTAGTTGCCAGCGAGTCATGTCGGGAACTCTAAGGAGACTGCCGGTGATAAACCGGAGGAAGGTGGGGATGACGTCAAGTCCTCATGGCCCTTATGCCCAGGGCGACACACGTGTTACAATGGCGAGTACAGAGGGGTGCAATACCGCGAGGTGGAGCAAATCCCAGAAAGCTCGTCTAAGTTGGGATTGGAGTCTGCAACTCGACTCCATGAACTTGAAATCGCTAGTAAATCGCATATCAGAACGATGCGGTGAATACGTTCCCGGGCCCTTGT	Otu00162	1	0	0	0	0	0	0	0	0	0	0	0	0	0	0	0	0	0	0	0	0	0	0	0	0	0	0	0	0	0	0	0	0	0	0	0	0	0	0	0	0	0	0	0	0
HWFN2LX02B11ET	163	1	TAGTGAGGATTGACAGATTGAGAGCTCTTTCTTGATTCTATGGGTGGTGGTGCATGGCCGTTCTTAGTTGGTGGAGTGATTTGTCTGGTTAATTCCGTTAACGAACGAGACCCCCGCCTGCTAACTAGTCATATCAATTCCTATGGATTGATGGTGGCTTCTTAGAGGGACTTTCGGTGACTAACCGAAGGAAGTTGGGGGCAATAACAGGTCTGTGATGCCCTTAGATGTCCTGGGCCGCACGCGCGCTACACTGAAGGGATAAGCGTGTTTTTCCTGCTCCGAAAGGAGTGGGTAATCCGCTGAAACCCCTTCGTGATTGGGATCGGGGCTTGAAATTATTCTCCGTGAACGAGGAATTCCCAGTAAAGCGCGGAGGTCATAAGCTCGCGTTGATTA…	Otu00163	1	0	0	0	0	0	0	0	0	0	0	0	0	0	0	0	0	0	0	0	0	0	0	0	0	0	0	0	0	0	0	0	0	0	0	0	0	0	0	0	0	0	0	0	0
HYQ4RGJ01AZAA1	164	99	GTGAGACGACCGCCGGAGAAATCTGGCTTTCCGCAAGGACGACTTACAAGGTGCTGCATGGTTGTCGTCAGCTCGTGCCGTGAGGTGTCGGGTTAAGTCCCATAACGAGCGCAACCCTTATGATTAGTTGCTAACAGGTCAAGCTGAGGACTCTAGTCAGACTGCCACCGTAAGGTGAGAGGAAGGTGGGGATGACGTCAAATCAGCACGGCCCTTATGTCCAGGGCTACACACGTGTTACAATGGCCGATACAGAGGGCAGCTACCCCGCGAGGGGCCGCTAATCCGGAAAAGTCGGTCTCAGTTCGGATCGGAGTCTGCAACCCGACTCCGTGAAGCTGGATTCGCTAGTAATCGCGCATCAGCCATGGCGCGGTGAATACGTTCCCGGGCCTTGT	Otu00164	1	0	0	13	0	0	1	0	0	0	0	1	0	0	0	6	0	10	5	0	0	0	0	0	0	0	1	0	0	1	24	4	18	1	1	0	0	2	0	0	0	0	0	0	0
HYAP8WD01CMCI0	165	9	GCGGTGGATAAGTCCTAGAGATAGGATGATCCGGGTAACCGGCTCCTGCCTGCAAGGTGCTGCATGGCTGTCGTCAGCTCGTGTCGTGAGATGTTGGGTTAAGTCCCGCAACGAGCGCAACCCTTACCGTGAGTTACCATCATTAAGTTGGGGACTCTCGCGGAACTGCCGGTGATAAACCGGAGGAAGGTGGGGATGACGTCAAGTCCTCATGGCCTTTATGTCCAGGGCTACACACGTGCTACAATGGCTGGTACAAACCGTTGCGAAGTCGCGAGACGGAGCTAATCGGAAAAAACCAGTCTCAGTTCGGATTGGAGTCTGCAACTCGACTCCATGAAGTTGGAATCGCTAGTAATCGCAGATCAGCACGCTGCGGTGAATACGTTCCCGGGTCTT…	Otu00165	1	0	0	0	0	0	0	0	0	0	0	0	0	0	0	0	0	1	0	0	0	0	0	0	0	0	0	0	0	0	3	1	1	0	0	0	0	0	0	0	0	0	0	0	0
HWFN2LX02CEKDC	166	1	AGTGGAGGACCAGAGGTGAAAGCCTCTCTCTCCGCAAGGAGCCGCCACTTAGATGCTGCATGGCTGTCGTCAGCTCGTGTCGTGAGATGTTGGGTTAAGTCCCGCAACGAGCGCAACCCCTGTCCTCAGTTACCACCGTTCAGTCGGGGACTCTGAGGAGACCGCCGGTGACAAACCGGAGGAAGGTGGGGATGACGTCAAGTCCTCATGGCCTTTATGTCCAGGGGCTACACACGTGCTACAATGGCCGGTACAAACCGTTGCTTCCTAGCGATAGGGTGCCAATCGGAAAAAGCCGGTCTCAGTTCGGATTGAAGGCTGCAACTCGCCTTCATGAAGCTGGAATCGCTAAGTAATCGGCGGATCAGAAACGCCGCGGTGAATACGTTCCCGGGCCCT…	Otu00166	1	0	0	0	0	0	0	0	0	0	0	0	0	0	0	0	0	0	0	0	0	0	0	0	0	0	0	0	0	0	0	0	0	0	0	0	0	0	0	0	0	0	0	0	0
HWFN2LX02B1Q9F	167	1	CGGCAGAATGAAGGTCAAGCTAAAGATCTTGCCTAACGAGCCGAGAAGTGCTGCATGGCCATCGTCAGCTCGTGGCATGAGCTGTCCCGTTAAGTCGGGTAACGAGCGAGACCCTTATCCACTGTTGCAAGTTTCATCTCAGGATGGGACGCACTCTGTGGAGACTGCCCGTGTTAAATGGGAGGAAGGTGAGGGCGACGGTAGGTCAGTATGGCCTAAATCTCGAGGGGCTACACGCGGCTTACAATGGTAGACACAATGGGCGGCGACTCCGAAAGGAGAGGCTAATCCCCGAAAGTCTGCCTCAGTTCGGATTGAGGGCTAGAAAACTCGCCCTCATGAAGCTGGAATCCCTAGTAATCGCTTGGTCACAATCGAGCGGTGAATACCGTCCCCGCT…	Otu00167	1	0	0	0	0	0	0	0	0	0	0	0	0	0	0	0	0	0	0	0	0	0	0	0	0	0	0	0	0	0	0	0	0	0	0	0	0	0	0	0	0	0	0	0	0
HYAP8WD01B7HMX	168	260	TGCCAGGAACTTGGTAGAGATACCTTGGTGCCCGAAAGGGAGCCTGGACACAGGTGCTGCATGGCTGTCGTCAGCTCGTGTCGTGAGATGTTGGGTTAAGTCCCGCAACGAGCGCAACCCTTGTCATTAGTTGCCATCATTTAGTTGGGCACTCTAATGAGACTGCCGGTGACAAACCGGAGGAAGGTGGGGATGACGTCAAGTCCTCATGGCCCTTATGGGTAGGGCTTCACACGTCATACAATGGTCGGTACAGAGGGTTGCCAAGCCGCGAGGTGGAGCCAATCCCAGAAAGCCGATCGTAGTCCGGATCGGAGTCTGCAACTCGACTCCGTGAAGTCGGAATCGCTAGTAATCGTGGATCAGCATGTCACGGTGAATACGTTCCCGGGTCTTGT	Otu00168	1	0	1	14	2	0	3	1	0	0	0	0	0	0	0	14	11	87	7	0	1	1	0	0	0	0	0	0	0	0	9	6	38	5	6	4	4	0	0	0	9	0	9	0	0
HYAP8WD01DEUO1	169	100	TGCCAGGAACCCTGCAGAGATGTGGGGGTGCTCGAAAGAGAGCCTGGACACAGGTGCTGCATGGCTGTCGTCAGCTCGTGTCGTGAGATGTTGGGTTAAGTCCCGCAACGAGCGCAACCCTTGTCATTAGTTGCCATCATTTAGTTGGGCACTCTAATGAGACTGCCGGTGACAAACCGGAGGAAGGTGGGGATGACGTCAAGTCCTCATGGCCCTTATGGGTAGGGCTTCACACGTCATACAATGGTCGGTACAGAGGGTTGCCAAGCCGCGAGGTGGAGCCAATCCCAGAAAGCCGATCGTAGTCCGGATCGGAGTCTGCAACTCGACTCCGTGAAGTCGGAATCGCTAGTAATCGCGGATCAGCATGCCGCGGTGAATACGTTCCCGGGTCTTGT	Otu00169	2	0	0	0	0	0	0	0	0	0	0	0	0	0	0	8	2	45	7	0	0	0	2	0	0	0	0	0	0	0	5	0	5	1	3	4	0	0	0	1	1	0	0	0	0
HYQ4RGJ01CFSGY	170	545	TCCCGCGAATCTCTTCGAAAGAAGAGAGTGCCCGCAAGGGAGCGCGGAGACAGGTGGTGCATGGCTGTCGTCAGCTCGTGTCGTGAGATGTTGGGTTAAGTCCCGCAACGAGCGCAACCCTCACCCCTTGTTGCCACCAGGTAATGCTGGGCACTCTAGGGGAACTGCCCCGGTCAACGGGGAGGAAGGCGGGGACGACGTCAAGTCATCATGCCCCTTACGTCCTGGGCTACACACGTGCTACAATGGCCGGTACAAAGGGATGCCACACCGCGAGGTAGAGCTAAACCCAAAAAGCCGGTCTAAGTTCAGATTGGAGTCTGCAACTCGACTCCATGAAGGAGGAATCGCTAGTAATCGCGTATCAGCACGACGCGGTGAATACGTTCCCGGGCCTTGT	Otu00170	1	2	1	35	5	7	7	6	3	12	4	5	1	1	0	4	3	28	3	4	7	4	14	0	4	6	8	3	1	1	28	8	49	2	5	4	3	16	0	0	28	5	13	3	3
HYAP8WD01CFSGH	171	24	CGGCAGGATGAAGATCAGTCTGAAGGGCTTATCTGACGAGCCGAGAGGTAGTGCATGGCCGTCGTCAGCTCGTGTCGTAAGATGTCCTGTTAAGTCAGGCAACGAGCAAGACCTGTATCTATAATTGCAAACGGGTTCTCCGGAATGACTGTGCACATTATAGAGACTGCCTTCGTAAGGAGGAGGAAGGTGCAGGCAACGGTAGGTCTGTATGCTCCGAATCTTCTAGGCTACACGCGCGCAACAGTGGTGAAGACAATGGGATGCAACACCGTAAGGTGAAGCTAATCCTCTAAACTTCATCGTAGTTTAGATTGTGGGTTGCAACTCACCCACATGACAACGGAATTCCTAGTAATCAGAGTTCATCATACTCTGGTGAATATGTCCCTGTTCCTT…	Otu00171	2	0	0	0	0	0	0	0	0	0	0	0	0	0	0	2	1	4	0	0	0	0	1	0	0	0	0	0	0	0	0	0	3	0	0	1	0	0	0	0	1	0	0	0	0
HWFN2LX02CHSZQ	172	184	TGCCCGGAACCTCGCAGAGATGTGAGGGTGCCCGAAAGGGAGCCGGGACACAGGTGCTGCATGGCTGTCGTCAGCTCGTGTCGTGAGATGTTGGGTTAAGTCCCGCAACGAGCGCAACCCTTGCCATTAGTTGCTACATTCAGTTGGGCACTCTAATGGGACTGCCGGTGACAAACCGGAGGAAGGTGGGGATGACGTCAAGTCCTCATGGCCCTTATGGGTAGGGCTTCACACGTCATACAATGGCGCGTACAGAGGGTTGCCAACCCGCGAGGGGGAGCTAATCCCAGAAAGCGCGTCGTAGTCCGGATTGAAGTCTGCAACTCGACTTCATGAAGTCGGAATCGCTAGTAATCGCGGGATCAGCATGTCGCGGTGAATACGTTCCCGGGCCTTGT	Otu00172	1	0	3	27	2	2	2	3	10	12	0	0	0	0	0	10	0	26	0	7	4	3	1	0	5	0	2	0	0	0	0	0	1	0	1	2	0	5	2	0	22	0	0	0	0
HWFN2LX02BUNKP	173	10	TGTACGGATCAACCCCGTGAAAGCGGGGCCACAGTCGCAAGACCGGAACGTGCACAGGTGCTGCATGGCTGTCGTCAGCTCGTGCTGTGAAGTGTCAGGTTAAGTCCTTTAACGAGCGCAACCCCTATCGTTAGTTGCTCGGCGAAAGCCAGTACTCTAGCGAGACTGCCGGTGTCAAACCGGAGGAAGGTGGGGATGACGTCAAGTCCTCATGGCCCTTACATCCAGGGTTGCAAACGTGCTACAATGGCGCGCACAAAGCGACGCAAGATCGCGAGATGGAGCAAATCGCAAAAAACGCGCCCCAGTTCGGATTGCAGGCTGCAACTCGCCTGCATGAAGTCGGAATCGCTAGTAATCGGAGATCAGGCTACGCTCCGGTGAATGTGTTCCTGAGCC…	Otu00173	1	0	0	2	0	0	0	0	0	0	0	0	0	0	0	1	0	0	1	0	0	0	0	0	0	0	0	0	0	0	0	0	2	0	0	0	0	0	0	0	0	0	0	0	0
HWFN2LX02B3CJT	174	171	TGTACGTAGTAGAAGGGTGAAAGCCTGACGAGGTAGCAATACCAGCGTACACAGGTGCTGCATGGCTGTCGTCAGCTCGTGTCGTGAGATGTTGGGTTAAGTCCCGCAACGAGCGCAACCCCTGTGTCCTGTTGCCACCCGGCCGAGAGGCTGGAGCACTCTGGACAGACTGCCTCGCTTCAACGAGGAGGAAGGTGGGGATGACGTCAAGTCAGTATGGCCCTTACGGCCAGGGCTGCACACGTACTACAATGCCCGGCACAAAGGGAAGCAAGACCGTAAGGTGGAGCAAATCCCCAAAAACCGGGCCCAGTTCAGATTGTCGTCTGCAACTCGACGGCATGAAGCTGGAATCGCTAGTAATGGCGCATCAGCTACGGCGCCGTGAATACGTTCCCA…	Otu00174	2	0	0	9	0	1	6	2	6	3	0	2	2	0	1	3	0	32	1	8	1	2	4	0	1	0	1	2	0	1	1	1	17	3	9	1	6	5	4	1	0	0	0	0	0
HWFN2LX02CJ4MF	175	1	CCCGGTCGCGGATTCCAGAGACGGAATCCTTCAGTTCGGCTGGACCGGAGACAGGTGCTGCATGGCTGTCGTCAGCTCGTGCCGTGAGGTGTTGGGTTAAGTCCCGCAACGAGCGCAACCCCTATTCTTAGTTGCCAACAGGTCAAGCTGGGGACTCTAAGAAGACTGCCTGCGCAAGCAGAGAGGAAGGAGGGGACGACGTCAAGTCATCATGGCCCTTACGCCCAGGGCTACACACGTGCTACAATGGCGTATACAGAGTGTTGCAAGCTGGTGACAGTGAGCCAATCACAAAAAGTACGTCTCAGTTCGGATTGCAGGCTGCAACTCGCCTGCATGAAGTTGGAATCGCTAGTAATCGCGCATCAGCAATGGCGCGGTGAATACGTTCCCGGACCT…	Otu00175	1	0	0	0	0	0	0	0	0	0	0	0	0	0	0	0	0	0	0	0	0	0	0	0	0	0	0	0	0	0	0	0	0	0	0	0	0	0	0	0	0	0	0	0	0
HYQ4RGJ01DK1Q0	176	214	GGCCAGCGACAACCGGTGAAAGCCGGTCTTGTAGCAATACACGCTGGTACAGGTGCTGCATGGCTGTCGTCAGCTCGTGCCGTGAGGTGTTGGGTTAAGTCCCGCAACGAGCGCAACCCCTGCACTTAGTTGCCATCAGGTCAAGCTGGGCACTCTAAGTGGACTGCCTGCGCAAGCAGAGAGGAAGGTGGGGATGACGTCAAGTCCTCATGGCCCTTACACCCGGGGCCACACACGTGCTACAATGGCCACTACAGAGGGTTGCAGAACCGCGAGGCGAAGCTAATCCCAAAAAAGTGGTCTCAGTTCGGATTGGAGTCTGCAACTCGACTCCATGAAGCTGGAATTGCTAGTAATCGCGTATCAGCACGACGCGGTGAATACGTTCCCGGGCCTTGT	Otu00176	1	2	4	12	0	3	8	2	7	7	4	4	1	2	0	7	0	28	5	5	1	3	0	0	0	3	2	3	0	0	3	0	13	1	2	1	0	5	5	0	4	1	0	0	1
HWFN2LX02B4CW8	177	1	TGGTAGGAAAAGCCATAGAGATATGGTGTCCTTTTGGGCCTATCACAGGTGGTGCATGGCTGTCGTCAGCTCGTGCCGTGAGGTGTTGGGTTAAGTCCCGCAACGAGCGCAACCCCTGTCCTTAGTTGCCAACTCATCGCAAGATGAAGGGACTCTAAGGAGACTGCCGGCGTAAGCCGTGAGGAAGGTGGGGACGACGTCAAGTCATCATGGCCTTTATGCCCAGGGCGACACACGTGCTACAATGGCCGGTACAGAGGGTTGCCAAGCCGCAAGGTGGAGCCAATCCCTTAAAGCCGGTCTCAGTTCGGATTGGAGTCTGAAACCCGACTCCATGAAGTTGGAATCGCTAGTAATCGCGCATCAGCCATGGCGCGGTGAATACGTTCCCGGACCCTT…	Otu00177	1	0	0	0	0	0	0	0	0	0	0	0	0	0	0	0	0	0	0	0	0	0	0	0	0	0	0	0	0	0	0	0	0	0	0	0	0	0	0	0	0	0	0	0	0
HWFN2LX02CHUVB	178	2	CGGCAGAATGAAGCTCAGTCTAAAGGGCTTAGCTGACGAGCCGAGAGGTGTTGCATGGCCGCCGTCAGCTCGTGTCGTGAGATGTCCTGTCAAGTCAGGCAACGAGCGAGACCTACATTCACCGTTGCTAACGCGTTCGTAAGAATGAGCGAGCACACAGTGAGGACTGCCTTCGAAAGGAGGAGGAAGGTGTAGGCTACGGCAGGTCTGTACGGCCCGAATCTCCCTGGGCAACACGCGCGCAACAATGGTCGTGACAATGGGATGCGACACCGAAATGTGAAGCCAAGCCTCCAAACACGACCCTAGTATAAATTGAGGGCTGCAAAACTCGCCCTCATGACATCGGAATCCCTAGTAATCAGAGGGTTAGGCATCCTCCGGTGAAATAATGTCCCC…	Otu00178	2	0	0	0	0	0	0	0	0	0	0	0	0	0	0	0	0	0	0	0	0	0	0	0	0	0	0	0	0	0	0	0	0	0	0	0	0	0	0	0	0	0	0	0	0
HYAP8WD01AWQQ7	179	43	TGTACGGAAAAGCCGTAGAGATACGGTGTCCTTCGGGGCCGTACACAGGTGGTGCATGGCTGTCGTCAGCTCGTGTCGTGAGATGTTGGGTTAAGTCCCGCAACGAGCGCAACCCTTATCCTATGTTGCCAGCACGTAATGGTGGGGACTCGTAGGAGACTGCCGGGGTCAACTCGGAGGAAGGTGGGGACGACGTCAAGTCATCATGCCCCTTATGTCCAGGGCTGCAAACACGCTACAATGGCCGGTACAAAGGGCTGCAAACTCGTGAGGGTGAGCGAATCCCACAAAGCCGGTCTCAGTTCGGATTGGAGGCTGCAACTCGCCTCCATGAAGCTGGAGTTGCTAGTAATCCCGGATCAGCACGCCGGGGTGAATACGTTCCCGGGCCTTGT	Otu00179	1	2	0	2	0	3	0	1	0	0	0	2	0	0	0	3	0	5	6	0	2	0	1	0	4	0	0	0	0	0	1	0	3	0	0	1	0	0	0	0	1	0	0	0	0
HYAP8WD01CY8H1	180	131	TGTCCGGAAGGCCCCTGAGAGGGGGCTGTGCCTGAAAGGGAACTGGAACACAGGTGCTGCATGGCTGTCGTCAGCTCGTGTCGTGAGATGTTGGGTTAAGTCCCGCAACGAGCGCAACCCTTGTCCTTAGTTGCTACATTTAGTTGGGCACTCTAGGGAGACTGCCGGTGACAAACCGGAGGAAGGTGGGGATGACGTCAAGTCCTCATGGCCCTTATGGGTAGGGCTTCACACGTCATACAATGGACGGTACAGAGGGTCGCCAACCCGCGAGGGGGAGCCAATCCCAGAAAGCCGTTCGTAGTCCGGATTGCAGTCTGCAACTCGACTGCATGAAGTCGGAATCGCTAGTAATCGCGGATCAGCATGTCGCGGTGAATACGTTCCCGGGTCTTGT	Otu00180	1	1	0	14	5	0	1	2	0	0	0	1	0	0	0	6	5	22	6	3	5	1	0	0	0	1	0	0	0	0	4	1	7	1	0	2	3	0	0	0	0	1	1	0	0
HYQ4RGJ01BGEUT	181	51	CGGCAAGATGAAGGTCAGGTTAAAGGCCTTACCAGATGAGCCGAGAGGTAGTGCATGGCCGTCGTCAGCTCGTGCCGTAAGGTGTCCTGTTAAGTCAGGCAACGAGCGAGACCTGTATCTACAATTGCTAACGAGTCCTTTAGGGCAATCGAGCACATCGTAGAGACTGCCTTGGTAACAAGGAGGAAGGCGCAGGCTACGGTAGGTCTGTATGCTCCGAATCTTCTGGGCTACACGCGCGCAACAATGGTAATGACAATGTGATGCAACTCCGAAAGGAGAAGCTAATCCTCGAAACATTACCCTAGTTCAGATTGAGGGTTGTAATTCACCCTCATGACGATGGAATCCCTAGTAATCAGACGTTATCAGCGTCTGGTGAATATGTCCCTGCTCCTT…	Otu00181	2	0	0	0	0	0	0	0	0	0	7	8	3	0	0	0	0	1	1	0	0	0	2	0	3	1	3	1	0	0	0	0	0	0	0	0	0	0	0	0	0	7	0	0	0
HWFN2LX05FWHOL	182	397	TCCGCGGAACTTGGCAGAAATGCCTTGGTGCCTTCGGGAATCGCGAGACAGGTGCTGCATGGCTGTCGTCAGCTCGTGTCGTGAGATGTTGGGTTAAGTCCCGCAACGAGCGCAACCCTTGTCCTTAGTTGCCATCATTAAGTTGGGAACTCTAAGGAGACCGCCGGTGACAAACCGGAGGAAGGTGGGGATGACGTCAAGTCATCATGGCCCTTATGGCCAGGGCTACACACGTGCTACAATGGGCGGTACAAAGGGTTGCCAACCCGCGAGGGGGAGCCAATCCCAAAAAGCCGTTCGTAGTCCGGATCGGAGTCTGCAAACTCGACTCCGTGAAGTCGGAATCGCTAGTAATCGCAGATCAGCATTGCTGCGGTGAATACGTTCCCGGGTCTTGT	Otu00182	1	0	0	38	7	14	24	11	17	11	1	0	0	0	2	0	4	54	0	17	7	7	3	0	0	0	0	1	0	0	0	0	0	2	0	3	0	4	2	2	0	0	0	0	4
HYAP8WD01B37OJ	183	184	TAGTAAGGATTGACAGATTGAGAGCTCTTTCTTGATTCTATGGGTGGTGGTGCATGGCCGTTCTTAGTTGGTGGAGTGATTTGTCTGGTTAATTCCGTTAACGAACGAGACGACCGCCTGCTAAATAGTTACGCTAACGCTTGCGTTGGCGGGCAACTTCTTAGAGGGACTCTGGGTGACTAATCCAGGGAAGCTGGTCGCAATAACAGGTCTGTGATGCCCTTAGATGTTCTGGGCCGCACGCGCGCTACACTGATGCAGTCAACGAGTCTACAGCCTTGGCCGAGAGGCCTGGGTAATCTTGTGAACCTGCATCGTGATAGGGATAGATTATTGCAATTTTTAATCTTGAACGAGGAATTCCTAGTAAACGCGAGTCATCAGCTCGCATTGATTACG…	Otu00183	2	0	1	1	0	0	0	2	9	67	0	0	1	0	0	4	1	15	2	1	4	0	2	0	0	0	2	0	1	0	0	0	6	1	1	0	0	0	0	0	3	0	0	0	0
HWFN2LX02BZK6V	184	1	TGTACGTAGTAGAAGGGTGAAAGCCTGACGAGGTAGCAATACCAGCGTACACAGGTGCTGCATGGCTGTCGTCAGCTCGTGTCGTGAGATGTTGGGTTAAGTCCCGCAACGAGCGCAACCCCTGCACTTAGTTGCCATCAGGTCAAGCTGGGCACTCTAGGTGGACTGCCTACGCAAGTAGCGAGGAAGGCGGGGATGACGTCAAGTCCTCATGGCCCTTACACCCAGGGCCACACACGTGCTACAATGGCCGCTACAATGGGCTGCAAGAGCGCAAGCTGGAGCTAATCCCTTAAAAGCGGCCTCAGTTCGGATTGAGGGCTGAAACTCGCCCTCATGAAGCTGGAATTGCTAGTAAATCGGCGGGATCAGCACGCCGCGGTGAATACGTTCCCGGGC…	Otu00184	1	0	0	0	0	0	0	0	0	0	0	0	0	0	0	0	0	0	0	0	0	0	0	0	0	0	0	0	0	0	0	0	0	0	0	0	0	0	0	0	0	0	0	0	0
HYAP8WD01DJ1FI	185	14	TAGTGAGGATTGACAGATTGAAGATCTTTCTTGATTCTATGGGTGGTGGTGCATGGCCGTTCTTAGTTGGTGGAGTGATTTGTCTGGTTAATTCCGTTAACGAACGAGACCTCGACCTACTAAATAGTAGACCAAACTCTTCGGGGTTTGGATTCACTTCTTAGAGGGACTTTTGGTGAGTAGCCAAAGGAAGTTCGAGGCAATAACAGGTCTGTGATGCCCTTAGATGTTCTGGGCCGCACGCGCGCTACACTGATCGGTTCATCGAGCATAAAACCTTGACTGATAAGTCTGGGTAATCTTTTGAAAACCGGTCGTGCTGGGGATAGATCATTGCAATTATTGATCTTCAACGAGGAATTCCTAGTAAACGCGAGTCATCAACTCGCATTGATTACG…	Otu00185	1	0	0	0	0	0	0	0	0	0	0	0	0	0	0	1	2	1	0	0	0	0	1	0	0	0	1	0	0	0	2	1	0	0	0	0	0	0	0	0	0	0	0	0	0
HYQ4RGJ01CC0YD	186	187	TGCACGGATTAACCCGGTGAAAGCCGGGCCAGGCCTTCGGGTACAACGTGCACAGGTGCTGCATGGCTGTCGTCAGCTCGTGTCGTGAGATGTCGGGTTAAGTCCCTTAACGAGCGAAACCCTTGTCGCTAGTTGCCAGCGAGTCATGTCGGGGACTCTAGCGAGACTGCCGGTGTTAAACCGGAGGAAGGCGGGGATGACGTCAAGTCCTCATGGCCTTTATGACTAGGGCTGCACACGTCCTACAATGGCACATACAAAGCGACGCAAACTCGCGAGAGCAAGCAAATCGCAAAAAATGTGCCCCAGTTCGGATTGCAGGCTGCAACTCGCCTGCATGAAGCCGGAATCGCTAGTAATCGCGGGTCAGCACACCGCGGTGAATGTGTTCCTGAGCCT…	Otu00186	1	0	0	9	5	2	2	0	4	4	2	3	2	3	0	6	0	12	0	3	1	1	10	1	5	4	1	2	7	1	2	0	3	1	1	0	2	6	2	7	5	12	1	3	1
HWFN2LX02B4EMA	187	1	GTTATGGAATGATGTGGAAACATGTCAGTCAGCAATGACCAGAAACTAGGTGCTGCATGGCTGTCGTCAGCTCGTGCCGTGAGGTGTTAGGTTAAGTCCTGCAACGAGCGCAACCCCTATCATTAGTTGCCATCAGGTAAAGCTGGGGACTCTAGTGAGACTGCCCGCGCAAGCGGTGAGGAAGGTGGGGATGACGTCAAGTCCTCATGGCCTTTATGCCCAGGGGCTACACACGTACTACAATGGGCGGTACAAAGGGAAGCAAACTCGTGAGGGTGAGCCAATCCCAAAAAGCCGTTCACAGTTCGGATCGGAGTCTGCAACTCGACTCCGTGAAGTTGGAATCGCTAGTAAATCGCGGGATCAGCATGCCGCGGTGAATACGTTCCCGGGCCCTTGT	Otu00187	1	0	0	0	0	0	0	0	0	0	0	0	0	0	0	0	0	0	0	0	0	0	0	0	0	0	0	0	0	0	0	0	0	0	0	0	0	0	0	0	0	0	0	0	0
HWFN2LX02CFMKT	188	3	TGTACCTAGTAGTGAACCGAAAGGGGAACGAGCCTTCGGGCAGGGTACACAGGTGCTGCATGGCTGTCGTCAGCTCGTGTCGTGAGATGTTGGGTTAAGTCCCGCAACGAGCGCAACCCACGTCGCTAGTTACAAGTGTCTAGCGAGACCGCCGGTATCAAATCGGAGGAAGGTGTGGATGACGTCAAGTCAGCATGGCCTTTATGTCCAGGGCTACACACACGCTACAATGGCCGGTACAAAGGGCAGCGAAAGGGCGACCTGGAGCGAATCTCATCAAAGCCGGTCGTAGTTCGGATTGTAGGCTGCAACTCGCCTGCATGAAGTCGGAGTTGCTAGTAAAACGCAGGGTCAGCTACACTGCGTTGAATACGTTCCCGGGCCCTTGT	Otu00188	1	0	0	0	1	0	0	0	0	0	0	0	0	0	0	0	0	0	0	0	0	0	0	0	0	0	0	0	0	0	1	0	0	0	0	0	0	0	0	0	0	0	0	0	0
HYAP8WD01AHB5D	189	434	AGCAAGTGACAGGTTGTGAAAGCAACCCTCCCGCAAGGGTACTTGTACAGGTGCTGCATGGCTGTCGTCAGCTCGTGCCGTGAGGTGTTGGGTTAAGTCCCGCAACGAGCGCAACCCTTACTATTAGTTGCCATCAGGTAATGCTGAGCACTCTAATAGGACTGCCTACGCAAGTAGTGAGGAAGGTGGGGATGACGTCAAGTCCGCATGGCCCTTACGCCTAGGGCTACACACGTGCTACAATGGGTGTTACAACGGGTTGCTAAACTGCAAAGTTGAGCCAATCCCTTAAAAGCACCCCCAGTTCGGATTGGAGTCTGCAACTCGACTCCATGAAGTTGGAATTGCTAGTAATCGCGGATCAGCACGCCGCGGTGAATACGTTCCCGGGCCTTGT	Otu00189	2	0	3	31	8	2	1	13	16	9	2	1	0	1	0	20	0	85	10	1	5	5	3	0	0	1	4	0	0	1	28	12	30	1	7	3	4	4	3	0	9	0	0	0	0
HWFN2LX02B052T	190	1	TGGATTTCTAAGCGCGTGAAAGCGCGTGACCCTTCGGGGGACTTCCACAGGTGCTGCATGGCCGTCGTCAGCTCGTGTCGTGAGATGTTGGGTTAAGTCCCGCAACGAGCGCAACCCTTGTGACTAGTTGCCAGCGCGTAATGGCGGGAACTCTAGTCAGACTGCCCAGATCAACTGGGAGGAAGGTGGGGACGACGTCAAATCAGCACGGCCCTTATGTCCAGGGCTACACACGTGTTACAATGGCCGGTACAGAGGGCAGCTACCTGGAGACAGGATGCGAATCTCGAAAACCGGTCTCAGTTCGGATCGGAGTCTGCAACTCGACTCCGTGAAGCTGGATTCGCTAGTAAATCGGCGAATCAGAATGTCGCGGTGAATACGTTCCCGGGCCCTTGT	Otu00190	1	0	0	0	0	0	0	0	0	0	0	0	0	0	0	0	0	0	0	0	0	0	0	0	0	0	0	0	0	0	0	0	0	0	0	0	0	0	0	0	0	0	0	0	0
HYAP8WD01AX3IA	191	22	TGTAACTGCAAGTCCCATGAAAGTGGGATTCCTTCGAGGGTGTTACACAGGTGCTGCATGGCTGTCGTCAGTTCGTGCCGTGAGGTGTTTGGTTAAGTCCAGCAACGAACGCAACCCCTTTGTTTAGTTGCTACTGCAGATGATGAGTTTGCAGGCACTCTAGACAGACTGCCCGTATAAGCGGGAGGAAGGTGGGGACGACGTCAAGTCAGTATGGCCCTTACGTCCTGGGCTGCACACGTGCTACAATGGCCGGTACAGAGGGAAGCAAATCCGCAAGGTGGAGCAAATCCCCAAAACCGGCCCCAGTTCAGATTGAAGGCTGCAACTCGCCTTCATGAAGCCGGATTCGCTAGTAACGGCGCATCAGCTACGGCGCCGTGAATACGTTCCCGGGCC…	Otu00191	1	0	0	0	0	1	0	0	0	0	0	0	0	0	0	0	0	0	2	0	0	0	0	0	0	0	0	0	0	0	7	0	5	0	0	0	0	0	0	0	0	0	1	0	0
HWFN2LX04EPUCQ	192	97	TAGTGAGGATTGACAGATTGAGAGCTCTTTCTTGATTCTATGGGTGGTGGTGCATGGCCGTTCTTAGTTGGTGGAGTGATTTGTCTGGTTAATTCCGTTAACGAACGAGACCCCCGCCTGCTAACTAGTCATACGAATTCCTATGGATTGGTGTTGGCTTCTTAGAGGGACTTTCGGTGACTAACCGAAGGAAGTTGGGGGCAATAACAGGTCTGTGATGCCCTTAGATGTCCTGGGCCGCACGCGCGCTACACTGACACACGCAACGAGTCTTCCTTGTCCGAAAGGTCTGGGTAATCTTGTAAATGTGTGTCGTGATAGGGATAGATTATTGCAATTATTAATCTTGAACGAGGAATTCCTAGTAAATGCGGGTCATCAGCTCGCGTTGATTACGTC…	Otu00192	2	0	1	0	0	0	1	0	0	0	0	1	0	0	0	16	6	19	5	0	0	0	0	0	0	0	1	0	1	0	2	1	32	0	0	1	0	0	0	0	0	0	0	0	1
HWFN2LX02CBSPR	193	1	TGCTGGAGAAAGTTCCCAGAAACGGGAGCCCCTCTTCGGAGTTCCAGCACAGATGCTGCATGGCTGTCGTCAGCTCGTGTCGTGAGATGTTGGGTTAAGTCCCGCAACGAGCGCAACCCTCGCCCTTAGTTACCATCGGGTAAAGCCGGGGACTCTAGGGGTACTGCCGGTGCCAAACCGGAGGAAGGTGGGGACGACGTCAAGTCATCATGGCTCTTACGTCCAGGGCTACACACGTGCTACAATGGGCGGTACAAAGGGTAGCAAACCCGCGAGGGGGAGCCAATCCCAACAAGCCGCTCTCAGTTCGGATTGGAGTCTGCAACTCGACTCCATGAAGGCGGAATCGCTAGTAAATCGCGGGATCAGCATGCCGCGGTGAATACGTTCCCGGGCCCT…	Otu00193	1	0	0	0	0	0	0	0	0	0	0	0	0	0	0	0	0	0	0	0	0	0	0	0	0	0	0	0	0	0	0	0	0	0	0	0	0	0	0	0	0	0	0	0	0
HWFN2LX02CKMNJ	194	2	TGTCACGAATTCTGTGGAAACATAGGAGTGCCTTCGGGAGCGTGAACACAGGTGGTGCATGGCTGTCGTCAGCTCGTGTCGTGAGATGTTGGGTTAAGTCCCGCAACGAGCGCAACCCCTGTCCTATGTTGCCAGCGGGTAATGCCGGGGACTCATAGGATACTGCCGGTGACAAACCGGAGGAAGGTGGGGATGACGTCAAGTCAGCATGCCCCTTATGTCCAGGGCTACAAACGTGCTACAATGGCCGGTACAAAGGGCTGCGAAGCCGCGAGGTGGAGCGAATCCCAAAAAGCCGGTCCCAGTTCGGATTGGAGGCTGAAAAACTCGCCTCCATGAAGTCGGAGTTGCTAGTAATCGCAAGATCAGCAATGCTGCGGTGAATACGTTCCCGGGCCC…	Otu00194	2	0	0	0	0	0	0	0	0	0	0	0	0	0	0	0	0	0	0	0	0	0	0	0	0	0	0	0	0	0	0	0	0	0	0	0	0	0	0	0	0	0	0	0	0
HWFN2LX02B3OHK	195	26	CGCTTACATGAAGCTCAAGCTGATGACTTTAGCTAATTTTGCGAGAGGTGGTGCATGGCCGTCGTCAGTTCGTACCGCAAGGCGTTCTGTTAAGTCAGATAACGAACAAGACCCTCGCTGTCAGTTGCTAACCTTCAGTCCGCTGGAGGTGCACACTGATGGGACCGCTGGTGTTAAATCAGAGGAAGGAGAGGGCAACGATAGGTCCGTACGCCCCGAATCTCCCAGGCGACACGCGCGCTACAAAGACTAGGACAATGGGTCCCGACCCCGAGAGGGGAAGGTAATCTTGAAACCTAGCCATAGTTCGGATTGAGGGCTGCAAACCCGCCCTCATGAAGATGGATTCCGTAGTAATCGTGTATCAACATTCCACGGTGAATATGCCCCCTGCTCCTT…	Otu00195	1	0	0	1	1	1	0	1	0	0	0	0	1	0	0	5	0	1	0	0	0	0	0	0	0	0	0	0	0	0	3	0	2	0	0	0	0	0	0	0	0	0	0	0	0
HWFN2LX02B599L	196	1	TGTCTAGAATCCTGCCGAAAGGTGGGAGTGCCTTAGGGAGCTAGAACACAGGTGGTGCATGGCTGTCGTCAGCTCGTGTCGTGAGATGTTGGGTTAAGTCCCGCAACGAGCGCAACCCCTGTCCTTAGTTGCCAGCACGTAATGGTGGGAACTCTAAGGAGACTGCCGGTGACAAACCGGAGGAAGGTGGGGATGACGTCAAGTCAGTACGGCCCTTACGTCTGGGGCTACACACGTGCTACAATGGTCGGTACAAAAGGTCGCAATGCCGCGAGGCGGAGCCAATCCCTAAAGCCGACCCCAGTTCAGATTGCAGGCTGCAACTCGCCTGCATGAAGCCGGAATCGTTAAGTAACCCTATATCAGACACGAATAGGGTGAATACGTTCCCGGGTCTTGT	Otu00196	1	0	0	0	0	0	0	0	0	0	0	0	0	0	0	0	0	0	0	0	0	0	0	0	0	0	0	0	0	0	0	0	0	0	0	0	0	0	0	0	0	0	0	0	0
HYQ4RGJ01BEIPB	197	260	TCCTCGGAACTTGGCAGAGATGCCTTGGTGCCTTCGGGAACCGAGAGACAGGTGCTGCATGGCTGTCGTCAGCTCGTGTCGTGAGATGTTGGGTTAAGTCCCGTAACGAGCGCAACCCTTGTCCTTAGTTGCCAGCGCGTAATGGCGGGAACTCTAAGGAGACTGCCGGTGACAAACCGGAGGAAGGTGGGGACGACGTCAAGTCATCATGGCCCTTACGACCTGGGCTACACACGTGCTACAATGGAACGCACAGAGGGTTGCAACCTCGCGAGAGTGAGCCAATCCCACAAAACGTTTCGTAGTCCGGATCGGAGTCTGCAACTCGACTCCGTGAAGTCGGAATCGCTAGTAATCGCGGATCAGAATGCCGCGGTGAATACGTTCCCGGGCCTTGT	Otu00197	1	0	0	9	3	6	1	2	0	0	0	1	0	0	0	13	9	71	7	7	10	1	0	0	0	1	0	1	0	0	15	0	23	3	5	3	3	4	4	1	1	0	0	0	0
HYAP8WD01DK6YM	198	233	TAGTGAGGATTGACAGATTGAGAGCTCTTTCTTGATTCTATGGGTGGTGGTGCATGGCCGTTCTTAGTTGGTGGAGTGATTTGTCTGGTTAATTCCGATAACGAACGAGACCCCCGCCTGCTAAATAGTCACATTAATGCTTTGCATTCTTAGTTGGCTTCTTAGAGGGACTTATGGTGATTAACCATAGGAAGTTGGGGGCAATAACAGGTCTGTGATGCCCTTAGATGTCCTGGGCCGCACGCGCGTTACACTGACACACGCAGCGAGTTTGCTGCCCCGATAGGGCTGGCTAATCTTGTAAATGTGTGTCGTGATAGGGATAGATTATTGCAATTATTAATCTTGAACGAGGAATTCCTAGTAAATGCGGGTCATCAGCTCGCGTTGATTACGTCC…	Otu00198	3	2	0	3	1	0	0	0	0	0	0	0	0	0	0	33	2	27	8	0	0	1	0	0	2	1	3	0	1	0	7	1	104	2	3	1	0	0	0	0	0	0	0	0	1
HYAP8WD01C0CYA	199	819	TGCACGGGACAGCTGTAGAGATACAGTCTTCCTTCGGGACCCGTGTAGAGGTGCTGCATGGCTGTCGTCAGCTCGTGTCGTGAGATGTTGGGTTAAGTCCCGCAACGAGCGCAACCCTTGCCTCCTGTTGCTAACAGGTAAAGCTGAGCACTCTGGAGGAACTGCCGGCGATAAGCCGGAGGAAGGTGGGGATGACGTCAAGTCCTCATGGCCTTTATGCCCCGGGCTACACACGTGCTACAATGGCTGGTACAAAGGGTCGCAAAACCGCAAGGTGGAGCTAATCCCAAAAAGCCAGTCCCAGTTCGGATTGCAGTCTGCAACTCGACTGCATGAAGTTGGAATCGCTAGTAATCGCGGATCAGCACGCCGCGGTGAATACGTTCCCGGGCCTTGT	Otu00199	6	6	5	55	8	16	4	5	11	27	1	4	1	0	8	39	22	150	32	10	7	3	1	1	2	4	10	9	5	1	30	5	73	0	13	6	3	12	2	1	6	4	0	2	8
HWFN2LX02BYKO7	200	1	TGCAAGTGGTAGGGAAGCGAAAGCGGACCGACCCTTCGGGGAGCTTGCACAGGTGCTGCATGGCTGTCGTCAGCTCGTGTCGTGAGATGTCCGGTTAAGTCCGGTAACGAGCGCAACCCTCGTCCCTAGTTACCAGCGAGTAAAGTCGGGCACTCTAGGGAGACTGCCGGTGTCAAACCGGAGGAAGGTGGGGGCGACGTCAAGTCATCATGGCCCTTACGTCCAGGGCTACACACGTACTACAATGCCCGGTACAGAGGGAAGCAAGACCGTAAGGTGGAGCAAATCCCTAAAGCCGGGCCCAGTTCAGATTGTCGTCTGCAACTCGACGACATGAAGCCGGAATCGCTAGTAATGGGCGCATCAGCTACGGCGCCGTGAATACGTTCCCAGGCCCTT…	Otu00200	1	0	0	0	0	0	0	0	0	0	0	0	0	0	0	0	0	0	0	0	0	0	0	0	0	0	0	0	0	0	0	0	0	0	0	0	0	0	0	0	0	0	0	0	0
HYAP8WD01CQ5TQ	201	28	TCAGGAGGATTGACAGATTGAAGATCTTTCTTAATTTGAAGGGTGGTGGTGCATGGCCGTTCTTAGTTGGTGGTGTGAATTGTCTGGTTAATTCCGTTAACGAACGAGACCTCGACCTGCTAAATAGTGCGCTCTTGCTTTCGGGCAAGTGTAGCACTTCTTAGAGGGACTATCGGTGTTTAGCCGAAGGAAGTTCGAGGCAATAACAGGTCTGTGATGCCCTTAGATGTTCTGGGCCGCACGCGCGCTACACTGACAGGTTCAACAAGCATGTCCTTCACAGGAATGTGTGGGGAATCTTTGAACGCCTGTCGTGCTGGGGATAGATGATTGTAATTATTCATCTTCAACGAGGAATATCTAGTAATCGCGAATCATCAGTTCGCAATGATTACGTCC…	Otu00201	1	1	0	7	1	0	0	0	0	0	0	0	0	0	0	3	0	7	0	0	0	0	0	0	0	1	0	0	0	0	0	0	3	0	1	0	0	1	0	0	0	0	0	0	0
HWFN2LX02CHLGU	202	2	ATATAAGGATTGACAGATTTGACAGCTCTTTCTTGATTTATTGGGTGGTGGTGCATGGCCGTTCTTAGTTGGTGGAGTGATTTGTCTGCTTAATTGCGATAACGAACGAGACCTTAACCTGCTAAATAGCTGCTATAACTTTGGTTGTAGACAGCTTCTTAGAGGGACTGTAGGCGATTAGTCTACGGAAGTTTGAGGCAATAACAGGTCTGTGATGCCCTTAGATGTTCTGGGCCGCACGTGTTCTACAATGATGCAGGCAGCGAGTTTTAACCTTTTCCGACAAGAATGGGTAATCTTGTGAAACTGCATCGTGCTGGGGATAGTCCTTTGCAATTATTGGACTTGAACGAGGAATTCCTAGTAAGCGTGAAGTCATCAGCTCGCGTTGATAACGTC…	Otu00202	2	0	0	0	0	0	0	0	0	0	0	0	0	0	0	0	0	0	0	0	0	0	0	0	0	0	0	0	0	0	0	0	0	0	0	0	0	0	0	0	0	0	0	0	0
HYAP8WD01BFKPM	203	11	TGCTTTTGACAGCCATAGAAATATGGTCTTCCGGGTTTTAATTCGGACAATTGCACAGGTGCTGCATGGTTGTCGTCAGCTCGTGTCGTGAGATGTTTGGTTAAGTCCTCTAACGAGCGCAACTCCTACTGACAGTTGCTACTTTTTAAGGCACTCTGTCGGAACTGCCTGGGAAACCAGGAGGAAGGTGGGAATGACGTCAAATCATCATGGTCCTTATGCCTAGGGCTACACACGTGTTACAATGGTCGGTACAGCGGGTTGCGAACTTGTAAAAGTAAGCTAATCCCTTAAAGCCGATCTAAGTTCGGATTGAGGTCTGCAACTCGACCTCATGAAGTTGAAATCGCTAGTAATCGCATATCAGAACGATGCGGTGAATACGTTCTCGGGCCTTGT	Otu00203	1	0	0	0	0	0	0	0	1	0	0	0	0	0	0	0	0	1	2	0	0	0	0	0	1	0	0	0	0	0	0	0	1	0	0	0	0	0	0	0	1	0	0	0	0
HWFN2LX04EBBMP	204	237	TCCTCGGAACTTGGCAGAGATGCCTTGGTGCCTTCGGGAACCGAGAGACAGGTGCTGCATGGCTGTCGTCAGCTCGTGTCGTGAGATGTTGGGTTAAGTCCCGTAACGAGCGCAACCCTTGTCCTTATTTGCCAGCGGGTAATGCCGGGAACTCTAAGGAGACTGCCGGTGACAAACCGGAGGAAGGTGGGGATGACGTCAAGTCATCATGGCCCTCACGGGGTGGGCTACAAACGTGCTACAATGGGCGGTACAAAGGGTTGCTATCCTGCGAAGGGGAGCGAATCCCAAAAAACCGTTCGTAGTCCGGATTGGAGTCTGCAACTCGACTCCATGAAGTCGGAATCGCTAGTAATCGCGAATCAGCATGTCGCGGTGAATACGTTCCCGGGCCTTGT	Otu00204	3	0	2	23	0	3	3	2	2	0	0	0	0	0	0	9	4	47	17	7	7	10	1	0	0	2	1	0	0	0	7	2	14	0	0	4	3	4	1	0	5	0	0	0	0
HWFN2LX02B9TNG	205	2	TGCATGGATGCCTACCGTGAAAGCGGATTGGGCTGCCTTCGGGTGAAACATGCACAGGTGCTGCATGGCTGTCGTCAGCTCGTGTCGTGAGATGTCGGGTTAAGTCCCTTAACGAGCGAAACCCTTATCGTTAGTTACCAGCGGGTCATGCCGGGGACTCTAGCGAGACTGCCGGTGTTAAACCGGAGGAAGGCGGGGATGACGTCAAGTCCTCACGGCCTTTATGCCCAGGGCTGCACACGTGCTACAATGGTGCGTACAAACCGATGCAATGCCGCGAGGTGGAGCAAATCGGAGAAAGCGCGCCTCAGTTCGGATTGTAAGGCTGCAACTCGCCTACATGAAGTTGGAATCGCTAAGTAATCGGCGGATCAGAAACGCCGCGGTGAATACGTTCCC…	Otu00205	2	0	0	0	0	0	0	0	0	0	0	0	0	0	0	0	0	0	0	0	0	0	0	0	0	0	0	0	0	0	0	0	0	0	0	0	0	0	0	0	0	0	0	0	0
HYAP8WD01CZB74	206	329	GGGGAACGACCTCCCGGGAAACCGGGATTCTCTTCGGAGCGTTCTCCTAGGTGCTGCATGGTTGTCGTCAGCTCGTGCCGTGAGGTGTCGGGTTAAGTCCCATAACGAGCGCAACCCCTATTGTTAGTTGCCAGCGGGTAATGCCGGGAACTCTAACGAAACTGCCGGTGTAAACCGAGAGGAAGGTGGGGATGACGTCAAATCAGCACGGCCCTTATGTCCAGGGCTACACACGTGTTACAATGGCCGGTACAAAGGGCAGCTACTTGGTGACAAGATGCTAATCTCTAAAACCGGTCTCAGTTCGGATCGAAGTCTGCAACTCGACTTCGTGAAGCTGGATTCGCTAGTAATCGCGCATCAGCAATGGCGCGGTGAATACGTTCCCGGGCCTTGT	Otu00206	1	4	4	34	0	9	6	2	17	5	0	3	0	0	0	10	3	57	11	4	5	3	1	0	2	0	1	0	1	0	14	6	19	3	0	4	3	12	3	0	4	0	0	0	0
HWFN2LX02B76KO	207	44	TGCAGGGGAAAGCTACAGAGATGTAGCCTCGGCTTCGGTCGCCGCTGCACAGGTGCTGCATGGCTGTCGTCAGCTCGTGCCGTGAGGTGTTGGGTTAAGTCCCGCAACGAGCGCAACCCTCGTCCTTAGTTGCCATGCCGCAAGGCGGAACCCTAAGGAGACTGCCGGGGACAACCCGGAGGAAGGTGGGGATGACGTCAAGTCCTCATGGCCCTTACATCCAGGGCTACACACGTACTACAATGGTCGGTACAGAAGGTTGCAAGACCGCGAGGTGGAGCTAATCCCAAAAACCGGCCTCAGTTCAGATTGAAGTCTGCAAACTCGACTTCATGAAGGTGGAATTGCTAGTAATCGCAGATCAGCACGCTGCGGTGAATACGTTCCCGGGCCTTGT	Otu00207	1	0	0	1	1	2	0	0	0	0	0	0	0	0	0	5	0	17	0	0	0	0	0	0	0	0	0	0	0	0	3	0	3	0	2	2	1	0	0	0	0	0	0	0	0
HWFN2LX02B6Y96	208	1	TGCAGTTGACCAACCATGAAAGTGGTTTTCCGCAAGGACAACTGTAGAGGTGCTGCATGGCTGTCGTCAGCTCGTGTCGTGAGATGTTGGGTTAAGTCCCGCAACGAGCGCAACCCTCGTCCTCTGTTGCCATCACGTTATGGTGGGCACTCTGAGGAGACTGCCGGTGACAAACCGGAGGAAGGTGGGGATGACGTCAAGTCCTCATGGCCCTTATGGGTAGGGCTTCACACGTCATACAATGGTCGGTACAGAGGGTTGCCAAGCCGCGAGGTGGAGCCAATCCCAGAAAGCCGATCGTAGTCCGGATTGTTCTCTGCAACTCGAGAGCATGAAGTCGGAATCGCTAGTAAATCGCGGGATCAGCATGTCGCGGTGAATACGTTCCCGGGTCTTGT	Otu00208	1	0	0	0	0	0	0	0	0	0	0	0	0	0	0	0	0	0	0	0	0	0	0	0	0	0	0	0	0	0	0	0	0	0	0	0	0	0	0	0	0	0	0	0	0
HWFN2LX02CAL0R	209	15	TATAGGTAGTAGGGATCAGAAATGTGACCGACCCTTCGGGGAGCCTATACAGGTGCTGCATGGCTGTCGTCAGCTCGTGTCGTGAGATGTCCGGTTAAGTCCGGTAACGAGCGCAACCCTCGCCGTATGTTATACGTGTCATACGGGACCGCTGGTATAAAGCCGGAGGAAGGTGGGGATGACGTCAAGTCAGCATGGCCTTTATGTCCGGGGCTACACACACGCTACAATGGCCAGTACAATGGGTCGCAAAGCCGCGAGGTAGAGCCAATCCCCAAAGCTGGTCTCAGTTCGGATTGTAGGCTGCAACTCGCCTACATGAAGCCGGAGTTGCTAGTAAACCGCAGGGACAGCTATACTGCGGTGAATACGTTCCCGGGCCTTGT	Otu00209	1	0	0	1	0	0	0	1	2	1	1	1	0	0	0	0	0	1	1	1	0	0	0	0	0	0	0	0	0	0	0	0	0	0	0	0	0	0	0	0	0	1	0	0	0
HYQ4RGJ01DIB4T	210	33	TCCCCGGCTCGCCTTGGAAACAGGGTTTTCCCCTTCGGGGGACCGGGAGACAGGTGCTGCATGGCTGTCGTCAGCTCGTGTCGTGAGATGTTGGGTTAAGTCCCGCAACGAGCGCAACCCCTGCCTTTAGTTGCCAGCATTAAGTTGGGCACTCTAGAGGGACTGCCGGTGTGAAACCGGAGGAAGGTGGGGATGACGTCAAGTCCTCATGGCCTTTATGTCCAGGGCTACACACGTGCTACAATGGGCGGTACAAAGGGAAGCAATCTCGCGAGGGGGAGCCAATCCCAAAAAGCCGTTCACAGTTCGGATCGGAGTCTGCAACTCGACTCCGTGAAGTTGGAATCGCTAGTAACCCCGCATCAGCATGGCGGGGTGAATACGTTCCCGGGCCTTGT	Otu00210	1	0	0	5	0	0	1	0	1	0	0	0	0	0	0	0	2	11	1	2	1	0	0	0	0	0	0	0	0	0	0	1	0	0	0	0	1	2	0	0	0	0	0	0	1
HYAP8WD01CM5J2	211	90	TGTACGTGGTAGGAATCTGAAAGGTGACCGACCCCTCGGGGAGCGTACACAGGTGGTGCATGGCTGTCGTCAGCTCGTGTCGTGAGATGTTGGGTTAAGTCCCGCAACGAGCGCAACCCCTGTCCTGATGTTGCCATCATTTAGTTGGGGACTCATCGGAGACTGCCGGTGACAAACCGGAGGAAGGTGGGGATGACGTCAAGTCATCATGCCCTTTATGTCCAGGGCTACACACGTGCTACAATGGCCGGTACAACGGGCTGCGATACCGCGAGGTGGAGCGAATCCCTTAAAGCCGGTCTCAGTTCGGATTGGAGTCTGTAACTCGACTCCATGAAGGCGGAATTGCTAGTAATCGCGAATCAGCAACGTCGCGGTGAATACGTTCCCGGGCCTTGT	Otu00211	2	2	1	4	1	2	2	0	0	4	7	4	2	0	0	3	1	26	2	0	1	3	0	0	3	0	0	0	0	0	2	0	2	0	0	1	1	2	0	1	0	0	1	0	0
HYAP8WD01C3HL6	212	131	TGTACTAGAAATCCCTATGAAAGTAGGGACCCCTCGCAAGAGGCTGGTACACAGGTGTTGCATGGCTGTCGTCAGCTCGTGTCGTGAGATGTTGGGTTAAGTCCCGCAACGAGCGCAACCCCTATCCTTAGTTGCCAACACCGACTTCGGTCGGTGCGCACTCTAAGGAGACCGCCGCTGATAAAGCGGAGGAAGGTGGGGATGACGTCAAGTCAGTACGGCCCTTACGTCTGGGGCTACACACGTGCTACAATGGTCGGTACAAAAGGTCGCGATGCCGCGAGGCGGAGCCAATCCCTAAAGCCGACCCCAGTTCAGATTGCAGGCTGCAACTCGCCTGCATGAAGCCGGAATCGTTAGTAACCCTGTATCAGCCACGATAGGGTGAATACGTTCCCG…	Otu00212	1	0	1	11	0	0	1	2	0	1	1	0	0	0	0	6	0	12	3	2	3	1	0	0	0	0	2	1	0	0	19	2	27	7	1	0	1	2	2	0	0	0	0	0	1
HWFN2LX02CK9Q8	213	1	TGTAGGAAGTAGGAACCTGAAAGGGGGACAACCTGTCAAGTCAGGAGCCTGCACAGGTGTTGCATGGCTGTCGTCAGCTCGTGTCGTGAGATGTTGGGTTAAGTCCCGCAACGAGCGCAACCCCTGTGTCCTGTTGCCACCCGGCCGAGAGGCTGGAGCACTCTGGACAGACTGCCTCGCTTCAACGGGGAGGAAGGTGGGGATGACGTCAAGTCAGGATGGCCCTTACGGCCAGGGCTGCACACGTACTACAATGCCCGGTACAAAGGGAAGCAAGACCGCAAGGTGGAGCAAATCCCAGAAAACCGGGCTCAGTTCAGATTGAGGTCTGCAACTCGACCTCATGAAGCCGGAATCGCTAGTAATGGGCGCATCAGCTACGGCGCCGTGAATACGTTC…	Otu00213	1	0	0	0	0	0	0	0	0	0	0	0	0	0	0	0	0	0	0	0	0	0	0	0	0	0	0	0	0	0	0	0	0	0	0	0	0	0	0	0	0	0	0	0	0
HWFN2LX02BR6GL	214	4	TGGCAGGATGAAGGTCAGTCTGAAGGGCTTACCTGACAGGCCCAGAGGTAGTGCATGGCCGTCGTCAGCTCGTGCCGTGAGGTGTCCTCTTAAGTGAGGCAACGAGCGAGACCTGTACCTACAATTTCTACGGAGGATTTATCCTGACCGAGCACATTGTGGGGACTGCCCGGGAAACCGGGAGGAAGGTGCAGGCTACGGTAGGTCTGTATGCTCCGAATCCACTAGGCTACACGCGCGCAACAATGGTAAGGACAATGGGATGCGACTCCGAAAGGAGAAGCTAACCCTCGAAACCTTATCCCAGTACAGATTGAGGGTTGCAACTCACCCTCATGACGCCGGAATCCCTAGTAACCAGATGTCATCATCGTCCGGTGAATATGTCCCTGCTCCTTGC	Otu00214	1	0	1	0	0	0	0	0	0	0	0	0	0	0	0	0	0	0	0	0	0	0	0	0	0	0	0	0	0	0	0	0	1	0	0	0	0	0	0	0	0	0	0	0	0
HYQ4RGJ01BRYM9	215	419	TGACCCTGTAACTCCTGGAAACAGGAGCCCCTCGCAAGAGGCGGGGCCACAGGTGGTGCATGGCTGTCGTCAGCTCGTGTCGTGAGATGTTGGGTTAAGTCCCGCAACGAGCGCAACCCCTGTCCTATGTTGCCAGCGGGTAATGCCGGGGACTCATGGGATACTGCCGGTGACAAACCGGAGGAAGGTGGGGATGACGTCAAGTCCGCATGCCCCTTATGTCTAGGGCTACAAACGTGCTACAATGGCCGGTACAAAGGGCTGCAATACCGCGAGGTGGAGCGAATCCCAAAAAGCCGGTCCCAGTTCGGATTGGAGGCTGAAACTCGCCTCCATGAAGTCGGAGTTGCTAGTAATCGCAGATCAGCAATGCTGCGGTGAATACGTTCCCGGGCCTTGT	Otu00215	1	0	2	15	0	1	4	3	5	25	2	1	0	1	0	20	1	88	18	3	3	2	2	0	4	3	5	4	4	1	13	3	19	2	0	3	4	11	12	0	13	7	4	8	5
HWFN2LX03C5EMR	216	39	CGGCAGAATGAAAGTCAGGCTGAAGACCTTACTAGACAAGCCGAGAGGTAGTGCATGGCCGTCGTCAGCTCGTGTCGTAAGATGTCCTGTTAAGTCAGGCAACGAGCAAGACCTGTACCCATAATTGCCAGCGGGTCCTCCGGGACGTCCGGGCACATTATGGGAACTGCCCTGGAAACAGGGAGGAAGGTGCAGGCAACGGTAGGTCTGTATGCTCCGAATCCTCCGGGCTACACGCGCGCAACAATGGTAGGGACAACGGGATGCAACTCCGAAAGGAGAAGCTAAACCTCTAAACCCTATCCAAGTTCAGATTGAGGGTTGTAAACTCACCCTCATGACGTTGGAATCCCTAGTAATCGGATGTTATCATCGTCCGGTGAATATGTCCCCTGCTCC…	Otu00216	1	0	0	0	0	0	0	0	0	0	0	0	0	0	0	3	0	7	1	0	0	0	0	0	1	0	0	0	0	0	0	0	6	1	1	0	3	6	0	1	0	0	0	0	0
HYQ4RGJ01CN5VQ	217	40	TGGGAAGGATTGACAGATTGATAGCTCTTTCTTGATTCTATGGGTGGTGGTGCATGGCCGTTCTTAGTTGGTGGAGTGATTTGTCTGGTTAATTCCGTTAACGAACGAGACCTTAACCTGCTAAATAGTCTGCTGTAACTTGTTACAGTTGCACTTCTTAGAGGGACTTCGTGATTCAAACACGAGGAAGTTTGAGGCAATAACAGGTCTGTGATGCCCTTAGATGTCCTGGGCTGCACGCGCGCTACACTGACACGCTCAACAAGTTTTCCTCGTCCGATAGGACTGGGTAACCTTCTGAAATCGTGTCGTGATGGGGATAGATCATTGCAATTATTGATCTTCAACGAGGAATTCCTAGTAAGTGCAGTTCATCAGACTGCGCTGATTACGTCCCTG…	Otu00217	1	0	2	1	3	0	0	0	1	1	0	0	0	1	0	1	0	3	1	0	0	0	0	0	1	0	0	0	0	0	16	1	3	0	0	0	3	0	0	0	0	0	0	0	0
HYAP8WD01BZMGA	218	68	CGGCAGAATGATGCTCAGTCTAAAGGGCTTAGCGGACGAGCCGAGAGGTGGTGCATGGCCGGCGCCAGCTCGTGTCGTGAGACGTCCTGTTAAGTCAGGCAACGAGCGAGACCCGTATCCTTAGTTGCCCACGGGCCCGCAAGGGTGGCCGCGCACACTAAGGAGACTGCCTTGGAAACAAGGAGGAAGGTGCGGGCAACGCCAGGTCTGTACGCCCCGAATCTCTTGGGCAACACGCGCGCAACAATGACGCGGACAATGGGATGCAACGCCGAAAGGCGAAGCCAAACCTCGAAACCGCGCCTTAGTATGGATTGAGGATTGCAACTCATCCTCATGACATCGGAATGCCTAGTAATCGGAGTTTAGCATACTCCGGTGAACATGTCCCTGCTCCTT…	Otu00218	1	2	2	7	1	2	0	1	2	1	0	0	0	0	0	2	1	16	4	1	2	0	0	0	0	0	0	0	0	0	0	0	3	3	0	2	1	4	4	0	0	0	0	0	0
HWFN2LX02B1FMR	219	711	GTAGGACGACGTTCCGCGAAAGCGGGATTTCCTTCGGGACGTCTTACAAGGTGCTGCATGGTTGTCGTCAGCTCGTGCCGTGAGGTGTCGGGTTAAGTCCCATAACGAGCGCAACCCTTATCATTAGTTGCCATCAGGTAATGCTGGGAACTCTAATGAAACTGCCTACGCAAGTAGTGAGGAAGGTGGGGATGACGTCAAATCAGCACGGCCCTTATGTCCAGGGCGACACACGTGCTACAATGGCCAGTACAGAGGGTTGCTACCTGGTGACAGGATGCTAATCTCGAAAGCTGGTCTCAGTTCGGATTGAAGTCTGCAAACTCGACTTCATGAAGTTGGATTCGCTAGTAATCGCGCATCAGCCATGGCGCGGTGAATACGTTCCCGGGCCTTGT	Otu00219	1	5	7	77	12	7	11	7	21	18	0	3	0	0	0	24	3	62	8	8	20	5	7	2	6	1	7	1	0	0	43	6	65	8	8	4	14	12	5	3	21	0	0	0	0
HYAP8WD01B8YZ2	220	894	TAGTAAGGATTGACAGATTGATAGCTCTTTCTTGATTCTATGGGTGGTGGTGCATGGCCGTTCTTAGTTGGTGGAGTGATTTGTCTGGTTAATTCCGATAACGAACGAGACCTTAACCTGCTAACTAGTCTTACTCATTTCATGGGTATTGACTTCTTAGAGGGACTATGTGTCGATAAGCACATGGAAGTTTGAGGCAATAACAGGTCTGTGATGCCCTTATATGTCCTGGGCTGCACGCGTGCTACACTGATGCATACAACAAGTGCCTAGCCTGCTAAGGTATGGCAATCTCGAATATGCATCGTGATGGGGATAGATCTTTGCAATTATAGATCTTGAACGAGGAATTCCTAGTAAGTGCAAGTCATCATCTTGCATTGATTATGTCCCTGCCCT…	Otu00220	1	4	9	50	5	5	4	1	23	181	0	2	0	0	0	26	13	213	44	5	6	6	2	3	0	5	0	1	0	0	35	6	69	5	13	5	22	26	0	0	8	0	0	0	1
HYQ4RGJ01AWLKV	221	187	CGCAAGTTAAAACTGATGAAAGTCAGTGTTCCGCAAGGAGAACTTGTACAGGTGCTGCATGGCTGTCGTCAGCTCGTGCCGTGAGGTGTTGGGTTAAGTCCCGCAACGAGCGCAACCCCTTTCCTTAGTTGCCACCAGGTAATGCTGAGCACTCTAAGGAGACTGCCTACGCAAGTAGTGAGGAAGGTGGGGACGACGTCAAGTCCGCATGGCCCTTACGCCTAGGGCAACACACGTGCTACAATGGCCACTACAAAGGGCTGCAATACCGCGAGGTGGAGCTAATCCCTAAAAAGTGGTCTCAGTTCGGATTGGAGTCTGCAACTCGACTCCATGAAGCTGGAATTGCTAGTAATCGCGCATCAGAACGGCGCGGTGAATACGTTCCCGGGCCTTGT	Otu00221	1	6	7	10	4	2	1	4	0	2	0	1	0	0	0	6	1	23	1	2	1	0	0	0	1	4	0	0	1	0	14	3	19	3	5	7	4	17	3	0	0	0	0	3	0
HYQ4RGJ01AWU3F	222	1026	TCCTCGGAACTTAGCAGAGATGCTTTGGTGCCTTCGGGAGCCGAGAGACAGGTGCTGCATGGCTGTCGTCAGCTCGTGTCGTGAGATGTTGGGTTAAGTCCCGTAACGAGCGCAACCCTTGTCCTTAGTTGCCAGCGAGTCATGTCGGGAACTCTAAGGAGACTGCCGGTGATAAACCGGAGGAAGGTGGGGATGACGTCAAGTCATCATGGCCCTTATGGGCTGGGCTACACACGTGCTACAATGGTCGGTACAAAGGGTTGCCAAGCAGCGATGCGGAGCCAATCCCAGAAAACCGGTCGTAGTCCGGATTGCAGTCTGCAACTCGACTGCATGAAGTCGGAATCGCTAGTAATCGCGAATCAGAATGTCGCGGTGAATACGTTCCCGGGCCTTGT	Otu00222	1	6	0	39	2	7	8	5	4	7	0	1	0	1	0	82	16	271	43	19	9	11	0	0	4	5	4	0	1	0	60	6	143	8	26	15	14	12	0	2	4	0	0	4	2
HYQ4RGJ01AWFND	223	76	TGCTGGTGGTAGGAGCCGGAAACGGCAACGACTGAGGGTTTACTCTCGGAGCCAGCACAGGTGCTGCATGGCTGTCGTCAGCTCGTGCCGTGAGGTGTATGGTTAAGTCCCGCAACGAGCGCAACCCCTGTTCTTAGTTGCCAGCCCGCAAGGGCGCACTCTAGGGAGACTGCCCGGGTTAACCGGGAGGAAGGTGGGGATGACGTCAAGTCATCATGGCCTTTATGCCCAGGGCTACACACGTCCTACAGTGGCGGTTACAGAGGGCTGCAAACCGGCAACGGTTAGCCAATCCCAGAAAAGCCGCCATGGTTCGGATCGCAGGCTGCAATTCGCCTGCGTGAAGATGGAATTGCTAGTAATCGCAGATCAGCATGCTGCGGTGAATACGTTCCCGGG…	Otu00223	1	0	0	0	0	0	0	1	1	0	1	5	1	5	0	0	0	0	0	0	0	0	0	0	0	9	8	0	7	4	0	0	0	0	0	0	0	0	0	0	6	7	4	0	1
HYAP8WD01AMTFD	224	114	TGCATGGATTAACCCAGTGAAAGCTGGGCCACGCCTTCGGGTGGAACATGCACAGGTGCTGCATGGCTGTCGTCAGCTCGTGTCGTGAGACGTCGCGTTAAGTCGCTTAACGAGCGCAACCCTTGTCCTTAGTTGCCAGCATTCAGTTGGGGACTCTAAGGAGACCGCCGGTGTCAAACCGGAGGAAGGTGGGGACGACGTCAAGTCATCATGGCCTTTATGTCCAGGGCTGCACACGTCATACAATGCGGCGTACAAAGGGCAGCGAACCCGCGAGGGGGAGCTAATCTCAAAAAGCGCCGCTCAGTTCGGATTGCAGGCTGCAACTCGCCTGCATGAAGCTGGAATCGCTAGTAATCGCAGATCAGCTATGCTGCGGTGAATATGTTCCTGAGCCTT…	Otu00224	1	0	1	8	0	2	0	0	0	0	0	0	0	0	0	4	2	8	7	0	0	0	0	0	0	0	0	0	1	0	20	3	34	1	2	3	0	3	0	0	1	0	0	0	1
HWFN2LX02CJN8J	225	1	TAGTGAGGATTGACAGATTGAGAGCTCTTTCTTGATTCTATGGGTGGTGGTGCATGGCCGTTCTTAGTTGGTGGAGTGATTTGTCTGGTTAATTCCGTTAACGAACGAGACCCCCGCCTGCTAAATAGTCATATTAATGCTTAGCATTGATGTTGGCTTCTTAGAGGGACTTTCGGTGACTAACCGAAGGAAGTTGGGGGCAATAACAGGTCTGTGATGCCCTTAGATGTCCTGGGCCGCACGCGCGCTACACTGACACACGCAGCGAGTCTTCCTTGTCCGAAAGGTCTGGGTAATCTTGTAAATGTGTGTCGTGATAGGGATAGATTATTGCAATCATTATTAATCTTGAACGAGGAATTCCTAGTAAAATGCGGGGGTCATCAGCTCGCGTTGATT…	Otu00225	1	0	0	0	0	0	0	0	0	0	0	0	0	0	0	0	0	0	0	0	0	0	0	0	0	0	0	0	0	0	0	0	0	0	0	0	0	0	0	0	0	0	0	0	0
HWFN2LX04ECL32	226	62	TGTCCAGTATGGGTTTCAGAGATGAGATCCTTCAGTTCGGCTGGCTGGAACACAGGTGCTGCATGGCTGTCGTCAGCTCGTGTCGTGAGATGTTGGGTTAAGTCCCGCAACGAGCGCAACCCTCGCCTTTAGTTGCCATCATTTAGTTGGGCACTCTAGAGGGACTGCCGGTGATAAGCCGGAGGAAGGTGGGGATGACGTCAAGTCCTCATGGCCCTTACGGGTAGGGCTACACACGTGCTACAATGGTGGTGACAGTGGGCAGCGACACAGTGATGTGATGCTAATCTCAAAAAGCCATCTCAGTTCAGATTGTACTCTGCAACTCGAGTACATGAAGTTGGAATCGCTAGTAATCGTAGAACAGCATGCTACGGTGAATACGTTCCCGGGCCTTGT	Otu00226	1	0	0	7	0	2	2	0	1	0	0	0	0	0	0	3	0	8	5	0	0	0	0	1	0	1	0	0	1	0	3	1	2	0	0	0	0	1	0	1	0	0	0	7	0
HYQ4RGJ01BV42K	227	136	TGCTATCGTACATTCTGCTAGAAATAGTGGGAAATCCGCAAGGATGATAGCACAGGTGCTGCATGGCTGTCGTCAGCTCGTTCCGTGAGGAGTACCCTTAAGTGGGACAACGAGCGCAACCCTTATCTTGTGTTATATTTGTCACAAGAGACGGTCCCGACTTAGTCGGGAAGGAAGGCGGGGCAGACGTCAAGTCAGCATGGTCCTTATGCCCTGGGCTACACACATGTTACAATGGATAAGAACAACGGGTTTTGCCACGATGCAAATCGGAGCAAATCCCTGAAATTTATCCTCAGTGGGGATTGAGGTCTGCAACTCGACCTCATGAACACGGAATTGGTAGTAATCGCGAATCAGTCATGTCGCGGTGAATACGTTCTTGCCTCTTGC	Otu00227	1	0	0	13	3	9	1	4	8	4	0	1	0	0	0	4	4	29	1	5	2	1	2	1	0	0	1	1	0	0	1	0	7	0	3	2	4	4	1	0	0	0	0	0	0
HWFN2LX02CDEXR	228	1	TCCCTTGACAGTCTATGAAAGTAGATCTTTTCTTCGGAAACAAGGAGACAGGTGCTGCATGGCTGTCGTCAGCTCGTGTCGTGAGATGTTGGGTTAAGTCCCGCAACGAGCGCAACCCTCATCTTTAGTTGCCAGTATTCAGTTAGGCACTCTAGAGATACTGCCTCGGTTAACGGGGAGGAAGGTGGGGACGACGTCAAGTCCTCATGGCCTTTATATCCAGGGCTACACACGTGCTACAATGGGCGGTACAAAGGGTTGCTAGTCCGCGAGGAGGAGCTAATCCCAAAAAGCCGCTCTCAGTTCGGATCGGAGTCTGCAACTCGACTCTGTGAAGTTGGAATCGCTAGTAAATCGTGGGATCAGCATGCCACGGTGAATACGTTCCCGGGCCCTTGT	Otu00228	1	0	0	0	0	0	0	0	0	0	0	0	0	0	0	0	0	0	0	0	0	0	0	0	0	0	0	0	0	0	0	0	0	0	0	0	0	0	0	0	0	0	0	0	0
HWFN2LX02B7T8L	229	1	GCATTTTGACCGTGGGTGAAAGCTCACTTTGTAGCAATACACAATTTGTAAGGTGCTGCATGGCTGTCGTCAGCTCGTGCCGTGAGGTGTTGGGTTAAGTCCCGCAACGAGCGCAACCCCTATCATTAGTTGCCAACAGGTTAAGCTGGGAACTCTAATGAAACTGCCGCCGTAAGGCGTGAGGAAGGAGGGGATGATGTCAAGTCATCATGGCCTTTATGCCCAGGGCTACACACGTGCTACAATGGGGAAGTACAAAGGGTTGCTACCTGGTGACAGGATGCTAATCTCAAAAAACTTCTCTCAGTTCAGATTGCAGGCTGCAACTCGCCTGCATGAAGCTGGAATCGCTAGTAATCGCGGGATCAGCATGCCGCGGTGAATATGTTCCCGGGCCCT…	Otu00229	1	0	0	0	0	0	0	0	0	0	0	0	0	0	0	0	0	0	0	0	0	0	0	0	0	0	0	0	0	0	0	0	0	0	0	0	0	0	0	0	0	0	0	0	0
HWFN2LX02CC1T2	230	1	GTAGACTGCATTCATGGGAAACCATGATTTTCTTCGGAACTGTTTACAAGGTGCTGCATGGTTGTCGTCAGCTCGTGCCGTGAGGTGTCGGATTAAGTTCCATAACGAGCGCAACCCTTATCGTTAGTTGCCAGCGGGTAGTGCCGGGGACTCTAACGAAACTGCCGGTGTAAACCGTGAGGAAGGTGGGGATGACGTCAAATCAGCACGGCCCTTATGTCCAGGGCTACACACGTGTTACAATGGCCGGTACAGAGGGCAGCTACCTGGAGACAGGATGCGAATCTCGAAAACCGGTCTCAGTTCGGATCGGAGGCTGCAACCCGCCTCCGTGAAGTCGGAATCGCTAGTAACCGCAAGATCAGCCATGCTGCGGTGAATACGTTCCCGGGCCCTTGT	Otu00230	1	0	0	0	0	0	0	0	0	0	0	0	0	0	0	0	0	0	0	0	0	0	0	0	0	0	0	0	0	0	0	0	0	0	0	0	0	0	0	0	0	0	0	0	0
HWFN2LX02CG0VK	231	1	TCCTGCGAACTTTCTAGAGATAGATTGGTGCCTTCGGGAGCGCAGAGACAGGTGCTGCATGGCTGTCGTCAGCTCGTGTCGTGAGATGTTGGGTTAAGTCCCGTAACGAGCGCAACCCTTGTCCTTAGTTGCTAGCAGGTTAAGCTGAGAACTCTAAGGAGACTGCCGGTGACAAACCGGAGGAAGGTGGGGACGACGTCAAGTCATCATGGCCCTTACGACCAGGGCTACACACGTGCTACAATGGCAAGTACAGAGGGTCGCCAAGGCGCGAGCTGGAGCTAATCCCTTAAAACTTGTCGTAGTCCGGATTGGAGTCTGCAACTCGACTCCATGAAGTCGGAATCGCTAGTAAATCGGCGGAATCAGAATGTCGCGGTGAATACGTTCCCGGGCCCT…	Otu00231	1	0	0	0	0	0	0	0	0	0	0	0	0	0	0	0	0	0	0	0	0	0	0	0	0	0	0	0	0	0	0	0	0	0	0	0	0	0	0	0	0	0	0	0	0
HYAP8WD01AG0I7	232	257	TGTACGGAAGTTGCCAGAGATGGCTTCGTGCTCGAAAGAGAGCCGTAACACAGGTGCTGCATGGCTGTCGTCAGCTCGTGTCGTGAGATGTTGGGTTAAGTCCCGCAACGAGCGCAACCCTTGTCATTAGTTGCTACATTTAGTTGGGCACTCTAATGAGACTGCCGGTGACAAACCGGAGGAAGGTGGGGATGACGTCAAGTCCTCATGGCCCTTATAGGTGGGGCTACACACGTCATACAATGGCTGGTACAAAGGGTTGCCAACCCGCGAGGGGGAGCTAATCCCATAAAGCCAGTCGTAGTCCGGATCGCAGTCTGCAACTCGACTGCGTGAAGTCGGAATCGCTAGTAATCGTGGATCAGAATGTCACGGTGAATACGTTCCCGGGTCTTGT	Otu00232	1	7	1	8	1	1	2	1	0	0	0	0	0	0	0	30	3	58	20	4	4	1	0	0	0	1	0	0	1	0	46	2	24	0	1	1	1	0	2	1	4	0	0	0	0
HYAP8WD01ATPUA	233	2	GTGAGACGACGTTTCGGGAAACCGGAATTCCCTTCGGGGCGTTTTGCAAGGTGCTGCATGGTTGTCGTCAGCTCGTGCCGTGAGGTGTCGGGTTAAGTCCCATAACGAGCGCAACCCTTATCGTTAGTTGCCAGCGGGTAATGCCGGGGACTCTAGCGAAACTGCCGGTGTAAAACGTGAGGAAGGTGGGGATGACGTCAAATCAGCACGGCCCTTATGTCCAGGGCTACACACGTGTTACAATGGTCGGTACAGAGGGCAGCTACCTGGTGACAGGATGCTAATCTCGAAAGCCGGTCTTAGTTCGGATTGGAGTCTGCAACTCGACTCCATGAAGCTGGAATCGCTAGTAATCGCGCATCAGCCACGGCGCGGTGAATACGTTCCCGGGCCTTGT	Otu00233	1	0	0	0	0	0	0	0	0	0	0	0	0	0	0	0	0	0	0	0	0	0	0	0	0	0	0	0	0	0	0	0	1	0	0	0	0	0	0	0	0	0	0	0	0
HWFN2LX02B1Z6F	234	1	GGCCAGTGACAACCGATGAAAGTCGGTCTTGTAGCAATACACACTGGTACAGGTGCTGCATGGCTGTCGTCAGCTCGTGCCGTGAGGTGTTAGGTTAAGTCCTGCAACGAGCGCAACCCCTACATTTAGTTGCCATCAGGTCAAGCTGGGCACTCTAAATGGACTGCCTACGCAAGTAGCGAGGAAGGTGTGGACGACGTCAAGTCATCATGCCCCTTACGTCTTGGGCTACACACGTACTACAATGCTGCGGACAGAGGGACGCGAAGCCGCGAGGTGAAGCAAATCCCAGAAACCGTGGCACAGTTCAGATTGCAGGCTGCAACTCGCCTGCATGAAGTCGGAATCGCTAGTAAATCGCAGGGTCAGCATACTGCGGTGAATACGTTCCCGGGCCCT…	Otu00234	1	0	0	0	0	0	0	0	0	0	0	0	0	0	0	0	0	0	0	0	0	0	0	0	0	0	0	0	0	0	0	0	0	0	0	0	0	0	0	0	0	0	0	0	0
HYQ4RGJ01CQ30L	235	11	TGTACGGGACAGCTGCAGAGATGCAGTCTTCCTTCGGGACCCGTATAGAGGTGCTGCATGGCTGTCGTCAGCTCGTGTCGTGAGATGTTGGGTTAAGTCCCGCAACGAGCGCAACCCTTGCCTCCTGTTGCTAACAGGTCAAGCTGAGCACTCTGGAGAGACTGCCGGTGATAAACCGGAGGAAGGTGGGGATGACGTCAAGTCCTCATGGCCTTTATGCCCCGGGCTACACACGTGCTACAATGGTCGGTACAAAGGGTTGCAAAACCGCGAGGTGGAGCTAATCCCAAAAAACCGGTCTCAGTTCGGATTGCAGTCTGCAACTCGGCTGCATGAAGCTGGAATCGCTAGTAATCGCGGATCAGCATGCCGCGGTGAATACGTTCCCGGGCCTTGT	Otu00235	1	0	0	0	0	0	0	0	0	0	0	0	0	0	0	0	0	2	0	0	0	0	2	0	0	0	1	0	0	0	0	0	2	0	0	0	0	0	0	0	0	0	0	0	0
HYAP8WD01CAPJN	236	425	TCCCGGGAATCCCCTGGAAACAGGGGAGTGCCCTTCGGGGAGCCCGGAGACAGGTGCTGCATGGCTGTCGTCAGCTCGTGTCGTGAGATGTTGGGTTAAGTCCCGCAACGAGCGCAACCCCTGTCTTTAGTTACCATCATTCAGTTGGGGACTCTAAAGATACTGCCCCGGTCAACGGGGAGGAAGGTGGGGATGACGTCAAGTCCTCATGGCCTTTATGCCCAGGGCTACACACGTGCTACAATGGGCTGTACAAAGGGTCGCAAGCCCGCGAGGGTTAGCCAATCCCAGAAAGCAGCTCGTAGTTCGGATTGGAGTCTGCAACTCGACTCCATGAAGCTGGAATCGCTAGTAATCGTGGATCAGCACGCCACGGTGAATACGTTCCCGGGCCTTGT	Otu00236	1	11	4	96	9	13	9	6	5	6	0	0	1	0	0	0	3	106	6	11	19	1	0	2	8	0	0	0	1	0	0	14	1	8	23	13	10	30	0	3	2	0	0	0	0
HYAP8WD01C2AWL	237	16	TGTACTCGCAAGCGGCGGAAACGTCGCCCTTCGCAAGAACGGGTACACAGGTGCTGCATGGCTGTCGTCAGCTCGTGCCGTGAGGTGTTGGGTTAAGTCCCGCAACGAGCGCAACCCCTGTCGTTAGTTGATTTCTCTAACGATACTGCCGAGGATAACTTGGAGGAAGGTGGGGATGACGTCAAGTCAGCACGGCCCTTACATCTCGGGCTACACACACGCTACAATGGGCGGTACAGAGGGTCGCCAAGTCGTGAGACGGAGCCAATCCCACAAAACCGTCCCCAGTTCAGATCGCAGGCTGCAACCCGCCTGCGTGAAGTCGGAGTTGCTAGTAACCGCAAGTCAGCATATTGCGGTGAATATGTTCCCGGGCCTTGT	Otu00237	1	0	0	0	0	0	1	2	1	0	1	0	0	0	0	0	0	0	1	1	0	0	0	0	0	0	0	3	0	0	0	0	0	0	0	0	0	0	0	0	2	0	0	0	0
HYAP8WD01A5CJ0	238	426	TGCAAGTGGTAGTGATCCGAAAGGTGAACGACCCGCAAGGGAGCTTGCACAGGTGTTGCATGGCTGTCGTCAGCTCGTGTCGTGAGATGTTCGGTTAAGTCCGCTAACGAGCGCAACCCTCGCCGCGTGTTACATGTGTCACGCGGGACCGCCGGTATCAAGCCGGAGGAAGGTGGGGATGACGTCAAGTCCGCATGGCCTTTATGTCCGGGGCTACACACACGCTACAATGGGCAGTACAATGGGTCGCTAAACCGCGAGGTGGAGCCAATCCCCCAAAGCTGTCCTCAGTTCAGATCGCAGGCTGCAACTCGCCTGCGTGAAGCCGGAGTTGCTAGTAAACGCGCGTCAGCTATAGTGCGTTGAATACGTTCTCGGGCCTTGT	Otu00238	2	2	1	31	11	3	10	3	6	8	4	2	0	2	1	4	0	10	5	4	5	2	7	1	7	4	5	4	2	2	6	1	13	1	3	1	4	6	1	0	16	7	3	3	3
HYQ4RGJ01CKU8X	239	216	TATAGGTAGTAGGGAGCAGAGATGTGACCGACCCTTCGGGGAGCCTATACAGGTGCTGCATGGCTGTCGTCAGCTCGTGCCGTGAGGTGTCCGGTTAAGTCCGGTAACGAGCGCAACCCTCGCCGTATGTTATATGTGTCATACGGGACCGCTGGTATCAAGCCGGAGGAAGGTGGGGATGACGTCAAGTCAGCATGGCCTTTATATCCGGGGCTACACACACGCTACAATGGGCAGTACAATGGGTTGCAAGACCGCGAGGTGGAGCCAATCCTCAAAACTGTCCTCAGTTCAGATTGCAGGCTGCAACTCGCCTGCATGAAGTCGGAGTTGCTAGTAAACGCAGGACAGCTATACTGCGTTGAATACGTTCCCGGGCCTTGT	Otu00239	1	0	0	1	1	2	0	0	2	3	1	4	8	3	4	0	0	3	0	2	1	2	2	0	2	6	22	19	19	7	0	0	3	0	0	0	0	1	0	0	6	6	4	0	6
HYAP8WD01CIJ42	240	29	CGGCAGGATGAAGGTCAGATTAAAGGTCTTACCTAACAAGCCGAGAGGTGGTGCATGGCCGCCGTCAGCTCGTGTCGTAAGATGTCCATTTAAGTATGGTAACGAGCGAGATCTGTGCTTACAATTGCTAACGAGTTCTTCGGAATGATTGAGCACATTGTAAGGACTGCCCTGGAAACAGGGAGGAAGGTGCAGGCTACGGTAGGTCTGTATGCCCCGAATCTTCTGGGCTACACGCGCGCAACAATGGTAGGAACAATGGGATACAACCCCGAAAGGGGAAGTCAAACCTCGAAATCCTATCTTAGTCCAGATCGAGGATTGTAACTCATCCTCGTGACGTTGGAATCCCTAGTAATCGGAAGTCAACAGCTTCCGGTGAATATGTCCCTGCTTCTT…	Otu00240	2	0	0	0	0	1	0	0	2	0	3	0	3	0	0	0	0	2	0	0	3	0	0	0	0	0	0	0	0	0	0	0	0	0	0	0	4	0	0	0	1	0	0	0	0
HYAP8WD01A1FSE	241	401	CGGCAGTATGAAGGTCAGACTAAAGATCTTGCCTGATGAGCCGAGAGGTATTGCATGGCCATCGTCAGCTCGTGGTGTGAACTGTCCTGTTAAGTCAGGCAACGAGCGAGACCCATGCGCTTAGTTACTAACTTCATCCCCGGATGAGGTGTACTCTAAGCGGACTGCCCGTGCTAAATGGGAGGAAGGAGTGGGCGACGGTAGGTCAGTATGGTCCGAAACCCTTGGGCTACACGCGGCATACAGTGGATGGAACAATGGGCTGCAACTCCGAAAGGAGGAGCCAATCCTCTAAATCCATCCGTGGTTCGAATCGAGGGTTGCAACTCACCCTCGTGAAGATGGAATGGCTAGTAATCGCGTGTCACTATCGCGCGGTGAATAAGTCCCCGCTCCTTGC	Otu00241	1	0	1	53	6	9	1	11	11	14	0	0	0	0	0	17	4	89	8	6	3	8	0	0	3	1	1	0	2	0	3	1	25	1	6	2	5	12	1	2	7	0	0	0	0
HWFN2LX02BXG2G	242	223	CTGCCATATGAAGGCCAAGCTGATGACTTTGCCTGATTGGTAGAGAGGTGGTGCATGGCCGTCGTCAGTTCGTACCGTAGGGCGTTCTGTTAAGTCAGATAACGAACGAGACCCTTGCCCTTAATTACCATGCGTCTCTTCGGAGGCGTGGGACTTTAAGGGGACCGCTGGTGCTAAATCAGAGGAAGGAAAGGGCAACGGTAGGTCAGTATGCCCCGAATCCCTTGGGCAACACGCGCGCTACAAAGATTGGGACAAAAGGTTCCGACACCGAAAGGTGAAGGCAATCCCACAAACCCAACCGTAGTTCGGATTGAGGGCTGCAACCCGCCCTCATGAAGTTGGATTCCGTAGTAATCGCGGGTCAACATCCCGCGGTGAATATGCCCCCTGCTCCTT…	Otu00242	1	1	3	40	4	4	6	0	9	9	0	0	0	0	0	2	3	37	7	2	4	0	0	0	1	0	0	0	0	0	4	3	8	1	0	3	5	4	0	0	1	0	0	0	0
HYQ4RGJ01BHLI8	243	218	TGTTAGTGGTAAGAACCCGAAAGGGGGATGACTTGGGGGTAACTCCTTGAGCTAACACAGGTGCTGCATGGCTGTCGTCAGCTCGTGCCGTGAGGTGTTGGGTTAAGTCCCGCAACGAGCGCAACCCCTATTCTCTGTTGGTCCGAAAGGATCTCTCTGAGGAAACTGCCGGCGATGAGCCGGAGGAAGGTGGGGATGACGTCAAGTCATCATGGCCCTTACGTCCAGGGCGACACACGTGCTACAATGGCCTCTACAGAGGGCTGCAAAACCGCGAGGTGGAGCCAATCCCTAAAAGAGGTCTCAGTTGGGATCGGAGTCTGCAACTCGACTCCGTGAACGCGGAATCGCTAGTAATCGTGGATCAGCCACGCCACGGTGAATACGTTCCCGGGCCTT…	Otu00243	1	1	1	17	2	0	0	0	4	2	0	0	0	1	0	9	2	49	8	6	2	0	0	0	0	3	0	0	0	0	13	5	18	1	22	2	7	4	0	0	0	0	0	0	0
HYQ4RGJ01A23V3	244	1516	TGCACGTAGTAGGGATCCGAAAGGTGACCGATCCTTCGGGAAGCGTGCACAGGTGCTGCATGGCTGTCGTCAGCTCGTGTCGTGAGATGTCCGGTTAAGTCCGGTAACGAGCGCAACCCTCGCGACGTGTTACATGTGTCACGTCGGACCGCCGGTATCAAGCCGGAGGAAGGTGGGGATGACGTCAAGTCAGCATGGCCTTTATGTCCTGGGCTACACACACGCTACAATGGCCGGTACAATGGGTCGCAAAGCCGTGAGGCGGAGCCAATCCTAAAAAGCCGGTCTCAGTTCGGATCGTAGGCTGCAACCCGCCTACGTGAAGTCGGAGTTGCTAGTAACCGCAGGACAGCTATACTGCGGTGAATACGTTCCCGGGCCTTGT	Otu00244	1	3	5	34	6	24	13	9	29	28	52	49	19	11	14	19	5	112	17	16	20	11	27	15	22	33	45	47	24	13	19	4	45	1	5	4	13	25	16	0	47	62	19	23	35
HWFN2LX02BW13Z	245	249	CGGTCACATGAAGGCCAGGCTGACGACCTTGCCTGATTCTCCGAGAGGTGGTGCATGGCCGCCGTCAGTTCGTACCGTAGGGCGTTCTGTTAAGTCAGACAACGAACGAGACCCTCATCTTTAGTTGCAACTGGTAAGTCCGCTTATCAGGCACACTAGAGAAACCGCTGGTGATAAATCAGAGGAAGGTGAGGGCAACGGTAGGTCAGTATGCCCTGAATCCTCCGGGGCTACACGCGCGCTACAAAGGCTAGGACAATGGGTCCCGACACCGAAAGGTGAAGGTAATCTCGAAACCTAGTCATAGTTCGGATTGAGGGTTGTAACTCACCCTCATGAAGGTGGAATCCGTAGTAATCGCGGGAATCAACATTCCGCGGTGAAATAATGCCCCCTGCT…	Otu00245	1	0	0	2	9	0	0	0	74	49	113	0	1	0	0	0	0	0	0	0	0	0	0	0	0	0	0	0	0	0	0	0	0	0	0	0	0	0	0	0	0	0	0	0	0
HWFN2LX04EHAG6	246	174	GTCGGGGGAATATGGGTGAAAGCTCATAGTATAGCAATATACCGCCGATAAGGTGCTGCATGGCTGTCGTCAGCTCGTGCCGTGAGGTGTTGGGTTAAGTCCCGCAACGAGCGCAACCCCTATCACTAGTTGCCATCAGGTAATGCTGGGAACTCTAGTGAAACTGCCGCCGTAAGGCGTGAGGAAGGAGGGGATGATGTCAAGTCATCATGGCCTTTATGCCCAGGGCTACACACGTGCTACAATGGCGAGTACAAAGGGCAGCTACCTGGTAACAGGATGCTAATCTCAAAAAACTCGTCTCAGTTCGGATTGGGGTCTGCAACTCGACCCCATGAAGCTGGAATCGCTAGTAATCGTATATCAGCAATGATACGGTGAATACGTTCCCGGACCTTGT	Otu00246	2	0	0	11	3	2	1	1	1	0	0	0	1	0	0	13	2	17	18	3	0	0	0	0	1	0	0	0	0	0	32	7	33	0	1	5	3	4	0	0	1	0	0	0	0
HYQ4RGJ01A5NFR	247	806	TCCTAGGAACCTGCCAGAGATGGTGGGGTGCCCGCAAGGGAGCCTAGAGACAGGTGCTGCATGGCTGTCGTCAGCTCGTGTCGTGAGATGTTGGGTTAAGTCCCGCAACGAGCGCAACCCCTATCGTTAGTTGCCATCATTCAGTTGGGCACTCTAGCGAGACTGCCGGCGTCAAGCCGGAGGAAGGTGGGGATGACGTCAAGTCCTCATGGCCTTTATGACCAGGGCTACACACGTGCTACAATGGCCGGTACAAAGGGTCGCCAAGTCGCGAGACGGAGCTAATCCCATAAACCCGGTCTCAGTTCGGATTGGAGTCTGCAACTCGACTCCATGAAGTCGGAATCGCTAGTAATCGCGGATCAGCACGCCGCGGTGAATACGTTCCCGGGCCTTGT	Otu00247	2	0	4	31	5	22	13	6	5	11	2	9	4	2	0	45	14	121	26	18	3	9	7	1	3	7	16	5	1	1	29	10	58	3	0	15	16	12	2	0	33	13	11	6	4
HYAP8WD01C06XR	248	103	CTGCAGAATGAAGGTCAGTTTTAAGAGCTTACCTGACACGCAGAGAGGAGTTGCAGGGCCAACGTCAGCCTGTGTCGTGAGATGACCTGTTAAATCAGGTAACAGGCGAGACCCATGTGTATAGTTGCTATCTGGATAAGATGCACTCTATACAGACTGCCTGGGCAACCAGGAGGAAGGTGTGGGCTACGTTAGGTAGACCGGCCCGAATGCCCTGGGCTACACGCGCGTGGCAATGCTGCATACAATGAGATGCAACTCCGAAAGGAGAAGCTAATCCCATAAAATGCAGCTCAGTTCAGATTGAGGCTTGAAACCCAGCCTCATGACGATGGAATCCGTAGTAATCGTTCGTTATCAGCGAACGGTGAATAAGTCCCTGCTCCTTGC	Otu00248	1	0	0	21	3	5	5	2	1	1	0	1	0	0	0	0	0	14	4	2	2	1	0	0	4	0	0	0	0	0	0	0	1	0	0	3	2	1	0	1	0	0	0	0	0
HWFN2LX02CELQ7	249	919	TCTGGAGAATCTCCTGGAAACAGGAGAGTGCCTTCGGGAGCTCCAAGACAGGTGCTGCATGGCTGTCGTCAGCTCGTGTCGTGAGGTGTTGGGTTAAGTCCCGCAACGAGCGCAACCCCTGCCATTAGTTGCCATCGGGTCAAGCCGGGCACTCTAGTGGGACTGCCGGTGTTAAGCCGGAGGAAGGTGGGGATGACGTCAAGTCCTCATGGCCTTTATGTCCAGGGCTACTCACGTGCTACAATGGCCGGTATAAAGGGTCGCGAAGCCGCGAGGTGGAGCAAATCCCACAAAGCCGGTCTCAGTTCGGATTGGAGTCTGCAATTCGACTCCATGAAGGCGGAATCGCTAGTAATCGCGGGATCAGCATGCCGCGGTGAATACGTTCCCGGGCCTTGT	Otu00249	1	1	1	6	2	1	3	4	5	10	22	28	1	19	24	15	3	24	14	5	4	9	6	2	5	31	40	59	31	19	2	0	20	1	5	6	2	1	1	0	39	85	96	52	36
HYAP8WD01BZXRI	250	821	TGCAGTAGACCGGGTATGAAAGTACCCTTCCCTTCGGGGCTGCTGTACAGGTGCTGCATGGCTGTCGTCAGCTCGTGCCGTGAGGTGTTGGGTTAAGTCCCGCAACGAGCGCAACCCCTACCATTAGTTGCCATCAGGTAATGCTGAGCACTCTAATGGGACTGCCTACGCAAGTAGTGAGGAAGGTGGGGATGACGTCAAGTCCGCATGGCCCTTACGCCTAGGGCTACACACGTGCTACAATGGATACAACAACGGGTTGCGAAACCGCGAGGTGGAGCCAATCCCTCAAATGTATCCTCAGTTCGGATTGGAGTCTGCAACTCGACTCCATGAAGTTGGAATTGCTAGTAATCGCGGATCAGCACGCCGCGGTGAATACGTTCCCGGGCCTTGT	Otu00250	3	3	6	64	6	10	14	16	22	35	19	14	2	0	0	18	5	139	19	21	15	6	14	5	12	5	5	1	2	0	25	5	27	5	6	3	8	10	5	3	28	7	1	0	6
HYQ4RGJ01ATAJ2	251	736	TGGAGGTGGTAGGGATCCGAAAGGTGACCGACCCTTCGGGGAGCCTTCACAGGTGCTGCATGGCTGTCGTCAGCTCGTGTCGTGAGATGTTCGGTTAAGTCCGCTAACGAGCGCAACCCTCGCTGTATGTTACAAGTGTCATACGGGACCGCCGGTATCAAGCCGGAGGAAGGTGGGGATGACGTCAAGTCAGCATGGCCTTTATATCTGGGGCTACACACACGCTACAATGGCCGGTACAATGGGTTGCTAAGCCGCGAGGTAGAGCCAATCCCCAAAGCCGGCCTCAGTTCAGATCACAGGCTGAAACCCGCCTGTGTGAAGTTGGAGTTGCTAGTAAACGCGCGTCAGCTATAGTGCGTTGAATACGTTCTCGGGCCTTGT	Otu00251	1	2	3	79	9	27	15	5	8	25	3	2	0	3	0	18	3	72	16	4	14	5	4	0	2	3	2	1	0	0	14	9	63	3	4	5	4	21	1	2	20	0	0	0	4
HYAP8WD01CVT9P	252	827	TGCAAGTGGTAGGGAAGCGAAAGCAGACCGACCCTTCGGGGAGCTTGCACAGGTGCTGCATGGCTGTCGTCAGCTCGTGTCGTGAGATGTCCGGTTAAGTCCGGTAACGAGCGCAACCCCTGCTGTATGTTACAAGTGTCATACGGGACTGCCGGTATAAAGCCGGAGGAAGGTGGGGATGACGTCAAGTCAGCATGGCCTTTATGTCCGGGGCTACACACACGCTACAATGGCCAGAACAATGGGTTGCAAAGCCGCGAGGTGGAGCCAATCCTGAAATTTGGTCTCAGTTCAGATTGCAGGCTGCAACCCGCCTGCATGAAGCTGGAGTTGCTAGTAACCGCGCGTCAGCTATAGTGCGGTGAATACGTTCCCGGGCCTTGT	Otu00252	2	1	4	1	8	0	2	1	16	25	43	15	6	0	1	19	2	101	22	1	9	9	21	5	6	14	20	11	3	0	10	2	50	0	4	2	6	19	3	4	60	30	6	1	3
HWFN2LX02B78BB	253	12	TGTAGGTAGTAGAAGGATGAAAGTCTGACGAGGTAGCAATACCAGCTTACACAGGTGCTGCATGGCTGTCGTCAGCTCGTGTCGTGAGATGTTGGGTTAAGTCCCGCAACGAGCGCAACCCTCGTGTCCTGTTGCAATCCGAACGAGAGTTCGGAGCACTCTGGACAGACTGCCTCATTTAAATGAGGAGGAAGGTGAGGATGACGTCAAGTCAGGATGGCCCTTACGGCCAGGGCTGCACACGTACTACAATGCGCGGCACAAAGAGAAGCAAGACCGCAAGGTGGAGCAAATCTCAAAAAACCGCGCCCAGTTCAGATTGTCGGCTGCAAACTCGCCGACATGAAGCTGGAATCGCTAGTAATGGGCGCATCAGCTACGGCGCCGTGAATACGTTCC…	Otu00253	1	0	0	4	1	0	0	0	0	0	0	0	0	0	0	0	0	0	1	0	0	0	0	0	0	0	0	0	0	0	2	0	3	0	0	0	0	0	0	0	0	0	0	0	0
HYQ4RGJ01DLWSB	254	3519	CAGCAATATGAAGGCCAGGCTGAAGACTTTGCCGGATTAGCTGAGAGGTGGTGCATGGCCGTCGTCAGTTCGTACTGTGAAGCATCCTGTTAAGTCAGGCAACGAGCGAGACCCACGCCCACAGTTGCCAGCGTACTCTCCGGAGTGACGGGTACACTGTGGGGACCGCCGCTGCTAAAGCGGAGGAAGGAATGGGCAACGGTAGGTCAGTATGCCCCGAATATCCCGGGCTACACGCGAGCTACAATGGTTGGTACAATGGGTATCTACCCCGAAAGGGGATGGAAATCTCCTAAAGCCAATCTTAGTTCGGATTGAGGGCTGCAACTCGCCCTCATGAAGCTGGAATCCGTAGTAATCGCGTTTCAACAGAACGCGGTGAATACGTCCCTGCTCCTT…	Otu00254	2	0	4	122	24	67	56	41	88	70	150	126	23	57	27	102	37	432	71	25	20	13	44	29	72	96	102	65	39	51	44	11	147	8	30	14	31	18	9	5	105	194	34	81	72
HWFN2LX02BSELC	255	299	TGTCCGGAATCCTGCAGAGATGCGGGAGTGCCTTCGGGAATCGGAACACAGGTGCTGCATGGCTGTCGTCAGCTCGTGTCGTGAGATGTTGGGTTAAGTCCCGCAACGAGCGCAACCCTTGTCCTTAGTTGCCAGCGAGTAAAGTCGGGAACTCTAAGGAGACTGCCGGTGACAAACCGGAGGAAGGTGGGGATGACGTCAAGTCATCATGGCCCTTACGGCCAGGGCTACACACGTACTACAATGGTCGGTACAGAGGGTTGCAATACCGCGAGGTGGAGCCAATCCCAGAAAACCGATCCCAGTCCGGATTGGAGTCTGCAACTCGACTCCATGAAGTCGGAATCGCTAGTAATCGCGGGATCAGCATTGCCGCGGTGAATACGTTCCCGGGCCTTGT	Otu00255	1	2	5	28	8	12	8	11	4	0	1	0	0	0	0	17	1	75	14	10	0	3	0	0	2	3	1	0	0	0	11	0	19	0	2	5	8	2	3	0	0	0	0	0	0
HWFN2LX02B0KL3	256	13	TGCAGGGTGATCCCGCTGAAAGGCGGAGTGCTTCGGCAATCCTGTAGAGGTGCTGCATGGCTGTCGTCAGCTCGTGTCGTGAGATGTTGGGTTAAGTCCCGCAACGAGCGCAACCCTTGTCCTTAGTTACCAGCGCGTCATGGCGGGGACTCTAAGGAGACTGCCGTCGCAAGACGGAGGAAGGTGGGGATGACGTCAAGTCCTCATGGCCCTTATGTCCTGGGCTACACACGTACTACAATGGCCGGTACAACGAGTCGCAAGGCCGCGAGGCTCAGCTAATCTCTCAAAGCCGGTCCCAGTTCAGATTGCAGTCTGCAACCCGACTGCATGAAGTTGGAATCGCTAGTAAATCGCGGGATCAGCACGCCGCGGTGAATACGTTCCCGGGCCTTGT	Otu00256	1	0	0	0	0	0	0	1	0	0	5	0	0	0	0	0	0	1	0	0	0	0	0	0	0	0	0	1	0	0	0	0	0	0	0	0	0	0	0	0	0	0	0	0	0
HWFN2LX05GD48G	257	191	TGCACTAGAAAACCGTAGAAATACGGTCCTCCTTCGGGACTGGTGCACAGGTGGTGCATGGCTGTCGTCAGCTCGTGTCGTGAGATGTTGGGTTAAGTCCCGCAACGAGCGCAACCCCTGTCCTATGTTGCCAGCGAGTAATGTCGGGGACTCATGGGAGACTGCCGGTGACAAATCGGAGGAAGGTGGGGATGACGTCAAGTCATCATGCCCCTTATGTCCTGGGCTACACACGTGCTACATTGGCCGGTACAAAGGGCTGCAAACTCGCGAGAGTGAGCGAATCCCAAAAAGCCGGTCCCGGTTCGGATTGAAGGCTGAAAACTCGCCTTCATGAAGGCGGAGTTGCTAGTAATCGCGGATCAGCAGCGCCGCGGTGAATACGTACACGGGTCTTGT	Otu00257	1	0	0	14	2	4	1	3	16	26	0	0	0	0	0	1	0	37	6	4	1	1	1	0	0	0	3	0	0	0	4	0	4	1	2	3	3	3	0	1	0	0	0	0	0
HWFN2LX02BVNMT	258	166	GCCCTTGACTGGTGCAGAGATGTATCGTTCCGCAAGGACAAGGAGCAAGGTGCTGCATGGCTGTCGTCAGCTCGTGCCGTGAGGTGTTGGGTTAAGTCCCGCAACGAGCGCAACCCCTATTCTTAGTTGCCAACAGGTCAAGCTGGGGACTCTAAGAAGACTGCCTGCGCAAGCAGAGAGGAAGGAGGGGACGACGTCAAGTCATCATGGCCCTTACGCCCAGGGCTACACACGTGCTACAATGGCGTATACAGAGTGTTGCAAGCTGGTGACAGTGAGCCAATCACAAAAAGTACGTCTCAGTTCGGATTGCAGGCTGCAACTCGCCTGCATGAAGTTGGAATCGCTAGTAATCGCGCATCAGCAATGGCGCGGTGAATACGTTCCCGGACCTTGT	Otu00258	1	0	0	9	0	1	1	1	1	0	0	0	0	0	0	9	1	49	7	2	3	0	0	0	0	0	0	2	0	0	6	0	10	3	1	3	12	2	3	0	0	0	0	0	0
HYAP8WD01CLUMS	259	87	TAATAAGGATTGACAGATTGATAGCTCTTTCTTGATTTTATGGGTGGTGGTGCATGGCCGTTCTTAGTTGGTGGAGTGATTTGTCTGGTTAATTCCGTTAACGAACGAGACCTTAACCTGCTAAATAGTTGCATGAACTCTGGTTCATGATCAACTTCTTAGAGGGACTATAGACGTTTAGTCTATGGAAGTTTGAGGCAATAACAGGTCTGTGATGCCCTTAGATGTTCTGGGCCGCACGCGCGCTACACTGATAATGGCAACAAGTAATTCACCTTGGCCGGAAGGTCTGGGTAATCTTTTGAAACATTATCGTGCTGGGGATAGTCCTTTGCAATTATTGGACTTTAACGAGGAATTCCTAGTAAGCGTGAGTCATCAGCTCGCGTTGATTACGTC…	Otu00259	2	2	0	8	2	0	0	0	0	5	0	0	0	0	0	5	1	19	1	0	0	0	0	0	0	0	1	0	0	0	3	2	12	1	2	0	1	2	0	0	1	0	0	0	0
HWFN2LX02CIZEH	260	1	TCTGGGGAACCCTGATGAAAGTCGGGGGTGCTTCGTAAGAAGAGCCTCAAGACAGGTGTTGCATGGCTGTCGTCAGCTCGTGTCGTGAGATGTTGGGTTAAGTCCCGCAACGAGCGCAACCCCTATCCATCAGTTACCAGCGGGTAATGCCGGGAACTCTGTGGAGACTGCCGGCGATAAGTCGGAGGAAGGTGGGGATGACGTCAAGTCATCACGGCCCTTACGCCTGGGGCTACACACGTGCTACAATGGCCGGTACAGTGAGTCGCAATACCGCGAGGTGGAGCTAATCTCAAAAAGCCGGTCTCAGTTCGGATTGGAGTCTGCAACTCGACTCCATGAAGTCGGAATCGCTAGTAAATCGGCGGAATCAGCTACGTCGCGGTGAATACGTTCCCG…	Otu00260	1	0	0	0	0	0	0	0	0	0	0	0	0	0	0	0	0	0	0	0	0	0	0	0	0	0	0	0	0	0	0	0	0	0	0	0	0	0	0	0	0	0	0	0	0
HWFN2LX02BRO1O	261	1	TGTGCGAAAGCGTCAGATGGTAGTCTTCCGGAAACGGAAGGTGAAGGTATCCAATCCTGAGTCTGATACAGGTGCTGCATGGCTGTCGTCAGCTAGTGTCGTGAGATGTTCGGTTAAGTCCGGCAACGAGCGCAACCCCTGTTGTTAGTTGCCATCACTTCGGGTGGGCACTCTAACAAGACTCCCGGTGATAAGCCGGCGGAAGATGGGGATGACGTCAAGTCCTCATGGCCTTTATGGTTGGGGCTACACACGTACTACAATGGCGACAACAAAGGGCAGCAAGACCGCGAGGTGGAGCCAATCCCAAAAAAGTCGCCTCAGTTCAGATTGGAGTCTGCAACTCGACTCCATGAAGTCGGAATCGCTAGTAAATCGCGGGATCAGCATGCCGCGGTG…	Otu00261	1	0	0	0	0	0	0	0	0	0	0	0	0	0	0	0	0	0	0	0	0	0	0	0	0	0	0	0	0	0	0	0	0	0	0	0	0	0	0	0	0	0	0	0	0
HYAP8WD01CIPBU	262	417	TACAGGTGGTAGGAAACCGAAAGGTGACCGACCCGCAAGGGAGCCTGAACAGGTGTTGCATGGCTGTCGTCAGCTCGTGTCGTGAGATGTTCGGTTAAGTCCGCTAACGAGCGCAACCCTCGCCGCGTGTTACAAGTGTCACGCGGGACCGCCGGTATCAAGCCGGAGGAAGGTGGGGATGACGTCAAGTCCGCATGGCCTTTATATCCGGGGCTACACACACGCTACAATGGCCGGTACAATGGGTTGCTAAGCCGCGAGGCGGAGCCAATCCCCCAAAGCCGGTCTCAGTTCAGATTGCAGGCTGCAACTCGCCTGCATGAAGCTGGAGTTGCTAGTAAACGCGCGTCAGCTATAGTGCGTTGAATACGTTCTCGGGCCTTGT	Otu00262	1	2	5	39	3	12	3	4	5	0	0	0	0	0	0	7	1	52	2	2	4	2	2	1	0	2	1	0	1	0	7	0	53	1	5	11	7	17	0	1	4	0	0	0	2
HWFN2LX02CGQNC	263	1	TGGTCGGAATCCTGAAGAGATTTAGGAGTGCTCGAAAGAGAACCGATACACAGGTGGTGCATGGCTGTCGTCAGCTCGTGTCGTGAGATGTTGGGTTAAGTCCCGCAACGAGCGCAACCCTCGTTTTTAGTTGCCAGCATTAAGTTGGGCACTCTAGAGAGACTGCCGGTGACAAACCGGAGGAAGGTGGGGATGACGTCAAGTCAGCATGCCCCTTACGTCTTGGGCTACACACGTACTACAATGCTCCGGACAAAGGGCAGCTACACAGCGATGTGATGCGAATCTCATAAACCGGAGCTCAGTTCAGATCGAAGGCTGCAACTCGCCTTCGTGAAGGAGGAATCGCTAGTAATTGCAGGGTCAGCATACTGCAGTGAATTCGTTCCCGGGCCCTTGT	Otu00263	1	0	0	0	0	0	0	0	0	0	0	0	0	0	0	0	0	0	0	0	0	0	0	0	0	0	0	0	0	0	0	0	0	0	0	0	0	0	0	0	0	0	0	0	0
HWFN2LX02BYM82	264	1	TGCACGGATTAGCCCTGTGAAAGCAGGGTGACGCGGCTTGCCGTGGAACGTGCACAGGTGCTGCATGGCTGTCGTCAGCTCGTGTCGTGAGATGTTGGGTTAAGTCCCGCAACGAGCGCAACCCCTGCACTTAGTTGCCAGCGAGTCATGTCGGGCACTCTAAGTGGACTGCCTCGGATAACGGGGAGGAAGGTGGGGATGACGTCAAGTCAGCATGGCCTTTATGTCCAGGGCTACACACGTGCTACAATGGGCGGTACAGAGGGATGCAAAGCCGCAAGGTAGAGCCAATCCCTAAAACCGTCCTCAGTTCAGATTGCAGGCTGCAACTCGCCTGCATGAAGGCGGAATCGCTAGTAAATCGCGGGATCAGCTACGCCGCGGTGAATACGTTCTCGG…	Otu00264	1	0	0	0	0	0	0	0	0	0	0	0	0	0	0	0	0	0	0	0	0	0	0	0	0	0	0	0	0	0	0	0	0	0	0	0	0	0	0	0	0	0	0	0	0
HYAP8WD01A9B38	265	9	TGCACTGTGTCTCCGATGAAAGTCGGATAGTGTAGCAATACACGCTTTGCACAGGTGCTGCATGGCTGTCGTCAGCTCGTGTCGTGAGATGTTGGGTTAAGTCCCGCAACGAGCGCAACCCCTGTGATTTGTTGCCACCTGGTTTTCCAGAGCACTCGAATCAGACTGCCTCGATCAACGAGGAGGAAGGTGGGGACGACGTCAAGTCCGTATGGCCCTTACGACCAGGGCTGCACACGTACTACAATGCTCAGTACAATGTGAACCGATACCGCGAGGTGGAGGAAATCCACAAAATTGAGCTCAGTTCAGATTGAAGTCTGCAATTCGACTTCATGAAGATGGAATCGCTAGTAATGGCGCATCAGCTACGGCGCCGTGAATACGTTCCCGGGTCTT…	Otu00265	2	0	0	0	0	0	0	0	0	0	0	0	0	0	0	1	0	2	1	0	0	0	0	0	0	0	0	0	0	0	3	0	0	0	0	0	0	0	0	0	0	0	0	0	0
HYAP8WD01C4H8Q	266	406	GTTGGGAGACCGTCCCTGAAAGGGGATTTTGTAGCAATACACTGCCAATAAGGTGCTGCATGGCTGTCGTCAGCTCGTGCCGTGAGGTGTTGGGTTAAGTCCCGCAACGAGCGCAACCCCTATCATTAGTTGCCATCAGGTAATGCTGGGAACTCTAATGAAACTGCCGTCGCAAGACGTGAGGAAGGAGGGGATGATGTCAAGTCATCATGGCCTTTATGCCCAGGGCTACACACGTGCTACAATGGGGCGTACAAAGGGCTGCAACATAGCGATATGAAGCCAATCCCAAAAAACGCCTCTCAGTTCAGATTGGAGTCTGCAACTCGACTCCATGAAGCTGGAATCGCTAGTAATCGTATATCAGCAATGATACGGTGAATACGTTCCCGGACCTTGC	Otu00266	1	2	2	38	7	12	14	11	7	2	1	0	0	1	0	15	9	94	24	14	6	1	0	0	0	0	1	0	0	0	13	0	23	0	11	0	15	4	5	3	2	0	0	0	0
HWFN2LX02B8MZ0	267	1	AGCAGGTGACCGCCGATGAAAGTCGGTTTCCCCGCAAGGGGCACCTGTACAGGTGCTGCATGGCTGTCGTCAGCTCGTGCCGTGAGGTGTTGGGTTAAGTCCCGCAACGAGCGCAACCCCTGCACTTAGTTGCCAGCATTAAGTTGGGCACTCTAGAGGGACTGCCGGTGTGAAACCGGAGGAAGGTGGGGATGACGTCAAGTCCTCATGGCCTTTATATCCAGGGCTACACACGTGCTACAATGGGCGGTACAAAGGGAAGCAATCTCGCGAGGGGGAGCCAATCCCAAAAAGCCGTTCACAGTTCGGATCGGAGTCTGCAACTCGACTCCGTGAAGTTGGAATCGCTAAGTAACCCCGGCATCAGCATGGCGGGGTGAATACGTTCCCGGGCCCTTGT	Otu00267	1	0	0	0	0	0	0	0	0	0	0	0	0	0	0	0	0	0	0	0	0	0	0	0	0	0	0	0	0	0	0	0	0	0	0	0	0	0	0	0	0	0	0	0	0
HYAP8WD01B289P	268	2	TCCCGGGAATTTTCTGGAAACAGAGAAGTGCTTTAGCAATAAAGAATCCGGTGACAGGTGCTGCATGGCTGTCGTCAGCTCGTGTCGTGAGATGTTGGGTTAAGTCCCGCAACGAGCGCAACCCTCGCCTTTAGTTGCCAGCATTCAGTTGGGCACTCTAGAGGGACTGCCGGTGTCAAACCGGAGGAAGGTGGGGATGACGTCAAGTCCTCATGGCCTTTATGTCTAGGGCTACACACGTACTACAATGGCCGGTACAAAGGGCAGCCACTCAGCGATGAGGCGCTAATCCCATAAAGCCGGTCTCAGTCCGGATCGCAGTCTGCAACTCGACTGCGTGAAGTTGGAATCGCTAGTAATCGTAGATCAGCATGCTACGGTGAATACGTTCCCGGGCCT…	Otu00268	1	0	0	0	0	0	0	0	0	0	0	0	0	0	0	0	0	0	0	0	0	0	0	0	0	0	0	0	0	0	0	0	0	0	0	0	0	0	0	0	0	0	0	0	0
HWFN2LX02BPOMV	269	81	AGGGGCAGACATGGGGTGAAAGCCCTCCTCTCCGCAAGGAGCTGTCCTTTAGGTGCTGCATGGCTGTCGTCAGCTCGTGTCGTGAGATGTTGGGTTAAGTCCCGCAACGAGCGCAACCCTTGTCCTCAGTTACCATCGTTAAGTCGGGGACTCTGAGGAGACCGCCGGTGACAAACCGGAGGAAGGTGGGGATGACGTCAAGTCCTCATGGCCTTTATGTCCAGGGCTACACACGTGCTACAATGGCCGGTACAAACCGTTGCGACCTCGCGAGAGGATGCCAATCGGAAAAAACCGGTCTCAGTTCGGATTGCAGGCTGCAACTCGCCTGCATGAAGCTGGAATCGCTAGTAATCGCGGGATCAGCATGCCGCGGTGAATACGTTCCCGGGCCTTGT	Otu00269	2	0	2	3	0	2	0	0	0	1	1	0	0	0	0	6	0	31	2	1	1	0	0	0	0	0	0	0	0	0	7	1	4	1	0	1	1	0	0	0	0	0	0	0	0
HYQ4RGJ01DSKI5	270	40	GTGAGGGAATGTTGGGTAACACCATCAGTCTGGGAAACCAGACCCAAAACAAGGTGCTGCATGGCTGTCGTCAGCTCGTGTCGTGAGATGTTGGGTTAAGTCCCGCAACGAGCGCAACCCCTATTGATAGTTGCTAACATTAAGTTGAGAACTCTATCAAGACTGCTGTTGATAAAACGGAGGAAGGTGGGGATGATGTCAAGTCATCATGGCCTTTATGCTTAGGGCTACACACGTGCTACAATGGTCGGTACAAAACGTCGCAATCCCGTAAGGGGGAGCTAATCGCAAAAACCGATCTCAGTTCGGATTGAAGTCTGCAACTCGACTTCATGAAGTTGGAATCGCTAGTAATCGCGGATCAGAACGCCGCGGTGAATACGTTCCCGGGTCTTGT	Otu00270	1	0	0	1	0	1	0	0	0	0	0	1	0	0	0	4	1	4	1	0	0	1	0	0	0	0	0	0	0	0	6	1	12	0	1	0	0	0	0	1	0	0	0	0	1
HYQ4RGJ01A3JM0	271	239	GGCCAGTGACACCCGATGAAAGTCGGTCTCGTAGCAATACGCACTGGTACAGGTGCTGCATGGCTGTCGTCAGCTCGTGCCGTGAGGTGTTAGGTTAAGTCCTGCAACGAGCGCAACCCCTACACTTAGTTGCCATCAGGTCAAGCTGGGCACTCTAAGTGGACTGCCTACGCAAGTAGTGAGGAAGGCGGGGATGACGTCAAGTCCTCATGGCCCTTACACCCAGGGCCACACACGTGCTACAATGGCCGCTACAAAGGGTCGCAAGAGCGCAAGCTGGAGCTAATCCCATAAAAGCGGTCTCAGTTCGGATTGAGGGCTGCAACTCGCCCTCATGAAGCTGGAATTGCTAGTAATCGCGGATCAGCACGCCGCGGTGAATACGTTCCCGGGCCTTGT	Otu00271	1	2	1	13	2	1	3	6	9	12	8	3	2	0	0	3	1	9	0	2	6	2	3	1	5	5	3	0	0	0	2	4	5	0	1	6	0	3	3	0	11	6	0	1	3
HYQ4RGJ01DC2BF	272	210	CAGCAGAATGAAGGTCAGTCTGAAGGGCTTACCTGACACGCTGAGAGGAGTTGCATGGCCGACGTCAGCCTGTGTCGTGAGATGACCTGTTAAATCAGGTAACAGGCAAGACCCATGTGTATAGTTACTTGCAAAAGTTCACTATACAGACTGCTATGGTAACATAGAGGAAGGTATGGGCTACGTTAGGTGAGTACTGCCCGAATCCCCTGGGCTACACGCGCGCGTCAATGCTGCATTCAATGAGATGCAACTCTGAAAAGAGGAGCTAATCTTTAATATCCAGCTTAGTTTAGATTGAAGTTTGAAACCCAACTTCATGACACCGGAATCCGTAGTAATCGTTCATTATCAGTGAACGGTGAATAAGTCCCTGTCCCTTGC	Otu00272	2	0	0	3	0	1	2	1	5	9	6	35	11	0	0	0	0	0	0	0	0	0	2	1	4	6	9	15	3	9	0	0	1	0	0	0	0	0	0	2	8	7	0	0	7
HYAP8WD01CD819	273	188	GCAGAATGACGTTTCGTGAAAGCGGAATTCCCTTCGGGGCATTTTGCAAGGTGCTGCATGGTTGTCGTCAGCTCGTGCCGTGAGGTGTCGGGTTAAGTCCCATAACGAGCGCAACCCCTATTCTTAGTTGCCATCAGGTAATGCTGGGAACTCTAAGGAAACTGCCTACGCAAGTAGTGAGGAAGGTGGGGATGACGTCAAATCAGCACGGCCCTTATGTCCAGGGCTACACACGTGCTACAATGGCCGGTACAGAGGGTCGCTACCTGGTGACAGGATGCTAATCTCAAAAAACCGGTCTCAGTTCGGATCGAAGTCTGCAACTCGACTTCGTGAAGTTGGATTCGCTAGTAATCGCATATCAGCAATGGTGCGGTGAATACGTTCCCGGGCCTTGT	Otu00273	1	0	1	17	3	6	4	0	3	5	2	0	0	0	0	21	0	5	8	7	1	6	0	0	1	0	0	0	0	0	25	3	21	1	3	1	3	0	0	3	4	0	0	0	0
HWFN2LX02CEO8G	274	2	AGCAAGTGACAGGTTGTGAAAGCAACCCTCCCGCAAGGGTACTTGTACAGGTGCTGCATGGCCATCGTCAGCTCGTACCTTGAGGCGTGCGGTCAAGTCCGTTAACGAGCGAGACCCATGCTGTCATTTGCTATCACATTTTCAGATTGTATCAAAAAAGTGTGAGCACTATGGCAGGACCGCTGGTGATAAACCAGAGGAAGGAGTGGGCGACGGTAGGTCCGTATGGCCCGAATATTCTCGGCTACACGCGGCCTACAATGGTTGAGACAATGCGTTGCAACTCCGAAAGGAGAAGCTGATCGCCTAAACTCAACCTCAGTTCGGATTGAAGGGCTGTAACTCGCCCTCATGAAGCCGGAATCCCTAGTAAAGCAAACGGTCATAACCGTTCGCTGA…	Otu00274	2	0	0	0	0	0	0	0	0	0	0	0	0	0	0	0	0	0	0	0	0	0	0	0	0	0	0	0	0	0	0	0	0	0	0	0	0	0	0	0	0	0	0	0	0
HWFN2LX02BU3TT	275	367	TGTTAGTGGTAAGAACCCGAAAGGGGGATGACTTGGGGGTAACTCCTTGAGCTAACACAGGTGCTGCATGGCTGTCGTCAGCTCGTGCCGTGAGGTGTTGGGTTAAGTCCCGCAACGAGCGCAACCCCTATCCTCTGTTGGCCCGCAAGGGTCTCTCTGAGGAAACTGCCATCGATGAGATGGAGGAAGGTGGGGATGACGTCAAGTCATCATGGCCCTTACGTCCAGGGCGACACACGTGCTACAATGGCCTCTACAGAGGGTCGCAATACCGCGAGGTGGAGCCAATCCCTAAAAGAGGTCTCAGTTGGGATCGGAGTCTGCAACTCGACTCCGTGAACGCGGAATCGCTAGTAATCGTGGGATCAGCCACGCCACGGTGAATACGTTCCCGGGTCT…	Otu00275	1	5	4	69	0	13	7	26	2	5	0	0	2	1	0	0	3	82	0	25	17	17	30	12	39	0	0	0	0	0	0	0	0	0	1	0	0	0	0	0	0	3	0	0	0
HYAP8WD01CAAK6	276	38	TGCTAGATGTAGAAACTCGAAAGGGAGACCACCTGTATCCAATCAGGAGCTAGCACAGGTGCTGCATGGCTGTCGTCAGCTCGTGCCGTGAGGTGTTAGGTTAAGTCCTGCAACGAGCGCAACCCTCGTCGCTAGTTAATTTCTCTAGCGATACTGCCCGTAAAACGTGGAGGAAGGTGAGGATGACGTCAAGTCAGCATGGCCCTTATGTCTTGGGCTACACACACGCTACAATGGATGGTACAAAGGGTTGCCAAAGAGCGATCTGGAGCTAATCCCAAAAAACCATCCTCAGTTCAGATTGCAGGCTGCAATGCCTGCATGAAGTCGGAGTTGCTAGTAACCGCAGGTCAGCACACTGCGGTGAATACGTTCTCGGGCCTTGT	Otu00276	1	0	0	0	0	0	2	0	1	0	0	2	0	0	0	1	0	8	2	0	1	2	1	0	0	0	0	0	0	0	1	0	4	1	1	0	0	5	1	0	0	1	0	0	0
HYAP8WD01BM3NW	277	5	CGGCAGGATGAAGGTCAGTCTGAAGGGCTTACCTAACGAGCCGAGAGGTGGTGCATGGCCGTCGCCAGCTCGTGCCGTGTAATCTTGCAGATTGCAAGGTTCGGTAAAGGTGTCCTGTTAAGTCAGGCAACGAGCGAGACCTGTACCTACAATTGCCAACAACACTTTCCGTGGATTGGGCACATTGTAGGGACTGCCTTGGAAACAAGGAGGAAGGCGCAGGCAACGGTAGGTCTGTATGCCCCGAATCTTCTGGGCTACACGCGCGCAACAATGGTAGGGACAAAGGGACACAACTCCGAAAGGAGAAGTTAATCCTCTAAACCCTATCTCAGTCCAGATTGAGGGTTGTAACTCACCCTCATGACGCCGGAATCCCTAGTAATCAGATGTTAACAT…	Otu00277	1	0	0	0	0	0	0	0	0	0	0	0	0	0	0	2	0	0	0	0	0	0	0	0	0	0	0	0	0	0	0	0	1	0	0	0	0	0	0	0	0	0	0	0	0
HWFN2LX02B9GFM	278	1	TAGTAAGGATTGACAGATTGATAGCTCTTTCTTGATTCTATGGGTGGTGGTGCATGGCCGTCGTCAGCTCGTGCCGTAAGGTGTCTTGTTAAGTCAAGCAACGAGCGAGACCTGTGCGCACAATTGCTAACGGATTAGAAATAATGACTGAGCACATTGTGCGGACTGCTCCAGAAATGGAGAGGAAGGTGCAGGCAACGGTAGGTCTGTATGCTCCGAATCTTCTGGGCTACACGCGCGCAACAATGGTAGGTACAATGGGCTGCAACACCGAAAGGTGAAGCTAATCCTCGAAAACCTATCCTAGTTCAGATTGTGGGTTGTAACTCACCCACATGACGTTGGAATCCCTAGTAATCAGAACTTTAGGCAGAGTCCGGTGAAATAATGTCCCCTGCT…	Otu00278	1	0	0	0	0	0	0	0	0	0	0	0	0	0	0	0	0	0	0	0	0	0	0	0	0	0	0	0	0	0	0	0	0	0	0	0	0	0	0	0	0	0	0	0	0
HYQ4RGJ01BBETR	279	282	TGCAGGTAGTAGTGAAGCGAAAGCGGAACGATCCTTCGGGAAGCCTGCACAGGTGCTGCATGGCTGTCGTCAGCTCGTGCCGTGAGGTGTTTGGTTAAGTCCACTAACGAGCGCAACCCCTGTCGTCAGTTACATGTGTCTGGCGAGACTGCCGGTCTTAAACCGGAGGAAGGTGGGGATGACGTCAAGTCAGCATGGCCTTTATATCTGGGGCTACACACACGCTACAATGGCCGGTACAATGGGTTGCCAACCCGCGAGGGGGAGCTAATCCTAAAAAGCCGGTCTCAGTTCGGATTGTAGGCTGCAACCCGCCTGCATGAAGCCGGAGTTGCTAGTAAACGCGCGTCAGCTATAGTGCGTTGAATACGTTCCCGGGTCTTGT	Otu00279	1	1	0	5	1	1	3	2	3	7	4	10	1	2	1	12	1	19	14	2	2	3	6	1	0	3	5	2	6	5	16	3	37	0	1	0	0	0	1	0	20	9	4	1	6
HYAP8WD01A91FP	280	50	TGTTTAGGAATCCCTCTGAAAGGAGGGAGTGCTCGCAAGAGAGCCTTTACACAGGTGCTGCATGGCTGTCGTCAGCTCGTGTCGTGAGATGTCGCGTTAAGTCGCTTAACGAGCGAAACCCTTGTCCTTAGTTACCAGCGGGTCATGCCGGGAACTCTAAGGATACTGCCGGTGTTAAACCGGAGGAAGGTGGGGATGACGTCAAGTCCTCATGGCCTTTATGACTAGGGCTGCACACGTCATACAATGGCACACACAAAGGGATGCAAAATCGTGAGATCGAGCAAACCCCAAAAAATGTGCCTCAGTTCGGATTGTAGGCTGCAACCCGCCTACATGAAGCTGGAATCGCTAGTAATCGCGGGTCAGCATACCGCGGTGAATGTGTTCCTGAGCCTT…	Otu00280	1	0	0	2	0	0	0	0	0	0	0	0	0	0	0	3	1	6	3	0	0	2	0	0	1	0	2	0	0	0	6	1	7	0	4	1	1	0	0	0	0	0	0	0	0
HWFN2LX02CJQPH	281	1	TGGTCTGGAAACCGGCGGAAACGTCGGCTCCCCGCAAGGGGCCGGATCACAGGTGTTGCATGGCTGTCGTCAGCTCGTGTCGTGAGATGTTGGGTTAAGTCCCGCAACGAGCGCAACCCCCGTGATTAGTTGCTAATCCGCAAGGATGCACTCTAGTCAGACTGCCAGTGTTTAACTGGAGGAAGGTGGGGACGACGTCAAGTCAGTACGGCCCTTATGCCTTGGGCTACACACGTGCTACAATCCCAGCTACAAAGAGACGCAAAGCCGTAAGGTGGAGCAAATCTCAAAAAAGCTGGGCCAGTTCAGATCGAGGGCTGCAATTCGCCCTCGTGAAGCCGGAATCGCTAGTAATCGCGTATCAGACACGACGCGAATGAATACGTTCCCGGGTCTTGC	Otu00281	1	0	0	0	0	0	0	0	0	0	0	0	0	0	0	0	0	0	0	0	0	0	0	0	0	0	0	0	0	0	0	0	0	0	0	0	0	0	0	0	0	0	0	0	0
HYQ4RGJ01DU37V	282	608	TGTAAGTGGTAAGAACCCGAAAGGGCGATGACTTGGGGGTAACCCTGGGAGCTTACACAGGTGCTGCATGGCTGTCGTCAGCTCGTGCCGTGAGGTGTTGGGTTAAGTCCCGCAACGAGCGCAACCCCTATCCTCTGTTGCCCCGCAAGGGGATCTCTGAGGAAACTGCCAGCGATGAGCTGGAGGAAGGTGGGGATGACGTCAAGTCATCATGGCCCTTACGTCCAGGGCGACACACGTGCTACAATGGCAGCTACAGAGGGTAGCAAGACCGCGAGGTGGAGCCAATCCCTAAAAGCTGTCTCAGTTGGGATCGGAGTCTGCAACTCGACTCCGTGAACGCGGAATCGCTAGTAATCGTGGATCAGCCACGCCACGGTGAATACGTTCCCGGGCCTT…	Otu00282	6	1	5	44	6	5	10	12	5	2	10	7	1	2	1	24	8	104	15	9	3	3	1	2	5	13	12	5	6	5	18	2	28	4	4	8	5	14	1	4	7	15	13	4	5
HYAP8WD01BZYKU	283	2	TAGCAGAATGAAGGTCAGTCTGAAGGGCTTACCTGACACGCTAAGCGGAGTTGCATGGCCGACTTCAGCCTGTGCCGTGAGGTGACTTGTTAAATCAAGTAACAGGCGAGACCCGCATGTATATTTACTATCTAATAGGACTATATACAGACTGCCTGGGTAACCAGGAGGAAGGTGCGGGCTACGTTAGGTGAGTACAGCCTAAATGCCCTGGGCTACACGCGCGCGGCAATGCTAGATTAAATGAGACGCAACTTCGAAAGGAGAAGCAAATCCCATAACCTCTAGCCTAGTTCAGATTGAGGTTTGTAACTCAACCTCATGACGCTGGAATCCGTAGTAATCGTTCGTTATCAGCGAACGGTGAATATGTCCCTGCTCCTTGC	Otu00283	1	0	0	0	0	0	0	0	0	0	0	0	0	0	0	1	0	0	0	0	0	0	0	0	0	0	0	0	0	0	0	0	0	0	0	0	0	0	0	0	0	0	0	0	0
HWFN2LX02B5Z0O	284	1	GCACTAGAAAACCGTAGAAATACGGTCCTCCTTCGGGACTGGTGCACAGGTGCTGCATGGCTGTCGTCAGCTCGTGCCGTGAGGTGTTGGGTTAAGTCCCGCAACGAGCGCAACCCCTATCTTTAGTTGCCAACAGGTTATGCTGGGGACTCTAAAGAGACTGCCTGCGCAAGCAGAGAGGAAGGAGGGGACGACGTCAAGTCATCATGGCCCTTACGCCCAGGGCTACACACGTGCTACAATGGCGTATACAAAGTGTTGCCAGTCAGCGATGACGAGCCAATCACAAAAAAGTACGTCTCAGTTCGGATTGCAGGCTGCAAACTCGCCTGCATGAAGTTGGAATCGCTAGTAATCGCGCATCAGCAATGGCGCGGTGAATACGTTCCCGGACCCTTGT	Otu00284	1	0	0	0	0	0	0	0	0	0	0	0	0	0	0	0	0	0	0	0	0	0	0	0	0	0	0	0	0	0	0	0	0	0	0	0	0	0	0	0	0	0	0	0	0
HWFN2LX02CFI9P	285	1	TGCTAGGATTATCCCGATGAAAGTCGGGAGGTCCCGCAAGGGCGAGGCGCACAGGTGCTGCATGGCTGTCGTCAGCTCGTGTCGTGAGATGTTGGGTTAAGTCCCGCAACGAGCGCAACCCCCGTGTCCTGTTGCCCGGCCGAGGAGGCCGGGGTCTCGGGGACAGACTGCCCTGCTACAACGGGGAGGAAGGTGGGGACGACGTCAAGTCCGTATGGCCCTCACGGCCAGGGGCTGCACACGTACTACAATGCCCGGCACAGGGGGACGCGAAGCCGCGAGGCGGGGCGGATCCCTCAAAACCGGGCCCAGTTCGGATCGCGGGCTGCAACTCGCCCGCGTGAAGCCGGAATCGCTAGTAAATGGGCGGCATCAGCCACGGCGCCGTGAATACGTTCC…	Otu00285	1	0	0	0	0	0	0	0	0	0	0	0	0	0	0	0	0	0	0	0	0	0	0	0	0	0	0	0	0	0	0	0	0	0	0	0	0	0	0	0	0	0	0	0	0
HYQ4RGJ01CM3GL	286	10	TGCAGGATGTACGAACCTGAAAGGGGGAGGACCGTATCCAATCGGAGCCTGCACAGGTGTTGCATGGCTGTCGTCAGCTCGTGCCGTGAGGTGTTGGGTTAAGTCCCGCAACGAGCGCAACCCCTATCCTTAGTTGCTACGGACCGTAACGAAAGTTACTGTCCGGCACTCTAGGGAGACTGCCAGTGATAAACTGGAGGAAGGTGGGGATGACGTCAAGTCAGTACGGCCTTTATGCCCTGGGCTACACACGTGCAACAATGGCCGGTACAAAGGGCTATGCAAAACCGCGAGGTTGAGCTAATCCCAAAAAACCGGTCTCAGTTCGGATTGAAGGCTGCAATTCGCCTTCATGAAGCCGGAATCTCTAGTAATGGCGGATCAGCTACGCCGCCGTGA…	Otu00286	1	0	0	0	0	0	0	0	0	0	0	0	0	0	0	0	0	3	0	0	0	0	0	0	0	0	0	0	1	0	2	0	0	1	0	0	1	0	0	0	0	0	0	0	0
HYQ4RGJ01A41LH	287	180	TGCTTGGATGCCCTTCTGGAAACAGGAGTAAGCTGCCTTCGGGTGAAACTTGCACAGGTGCTGCATGGCTGTCGTCAGCTCGTGCTGTGAAGTGTCGGGTTAAGTCCCTTAACGAGCGAAACCCCTATCGTTAGTTGCCATCGGGTCATGCCGGGAACTCTAGCGAGACCGCCGGCGTCAAGCCGGAGGAAGGCGGGGACGACGTCAAGTCATCATGGCCTTTATGCCCAGGGTTTCGCACGTGCTACAATGGTCCGTACAGAGCGAAGCGAGACCGCGAGGTGGAGCAAATCGCAGAAAGCGGGCCCCAGTTCGGATTGGAGTCTGCAACCCGACTCCATGAAGTTGGAATTGCTAGTAATCGCGGATCAGCAACGCCGCGGTGAATGTGTTCCTGAG…	Otu00287	1	0	0	0	0	0	1	5	8	1	0	6	0	5	2	2	0	42	7	4	2	2	2	0	4	5	4	1	3	1	0	0	7	0	1	4	2	3	0	1	4	7	4	0	3
HYAP8WD01AXI6L	288	33	TAGCAGAATGAAGGTCAGTCTGAAGGGCTTACCTGACACGCTAAGAGGAGTTGCATGGCCGACATAAGCCTGTGTCGTGAGATGACTTGTTAAATCAAGTAACAGGCGAGACCCTCGTGTTTAATTGCTACGAAAGAGCAACATTAAACAGACTGCCTTGGTAACAAGGAGGAAGGTGAGGGCAATGTTAGGTGAGTACAGCCCGAATCCCCTGGGCTACACGCGCGCGGCAATGCTATATCCAATGAGATGCAACTCTGAAAAGAGAAGCTAATCCCATAAAGTATAGCTTAGTTCAGATTGAAGTTTGTAACCCAACTTCATGACGCTGGAATCGATAGTAATCGTTCGTAATCAGCGAACGGTGAATAAGTCAATGCCTCTTGC	Otu00288	1	0	0	8	3	3	0	0	0	0	0	0	0	0	0	2	1	1	0	1	0	0	0	0	0	0	0	0	0	0	1	1	5	2	0	1	0	0	0	1	0	0	0	0	0
HYQ4RGJ01DWL29	289	629	TGACCAGGAATCCGGCGGAAACGTCGGCGCCCCGCAAGGGGCCTGGCCACAGGTGTTGCATGGCTGTCGTCAGCTCGTGTCGTGAGATGTTGGGTTAAGTCCCGCAACGAGCGCAACCCCTACTGTGTGTTGTATCACTCACACGGGACTGCCGAGAGAAACTCGGAGGAAGGTGGGGATGACGTCAAGTCAGCATGGCCCTTACGTCCTGGGCTACACCCACGCTACAATGGCCGGTACAACGGGCTGCGAAACCGCGAGGTGGAGCTAATCCCTTAAAGCCGGTCTCAGTTCGGATCGTAGGCTGCAACTCGCCTGCGTGAAGCCGGAGTTGCTAGTAACCGCGGGTCAGCATACCGCGGTGAATATGTTCCCGGGCCTTGT	Otu00289	1	8	3	31	2	7	7	5	24	81	1	1	2	0	0	20	3	130	30	17	8	6	2	1	8	3	2	0	1	0	17	5	18	5	4	6	10	16	13	4	6	1	0	0	3
HWFN2LX02BRMLD	290	1	TGCTAAGAATCCCGTGGAAACATAGGAGTGCCCCGTAAGGGGAGCTTAGACACAGGTGCTGCATGGCTGTCGTCAGCTCGTGCCGTGAGGTGTTGGGTTAAGTCCCGCAACGAGCGCAACCCTTGTCATTAGTTGCTACGAAAGGGCACTCTAATGAGACTGCCGGTGACAAGCCGGAGGAAGGTGGGGATGACGTCAAGTCCTCATGGCCTTTATATCCTGGGCTGCACACGTGCTACAATGGTCGGAACAGAGGGTCGCAGAACCGCGAGGCGAAGCTAATCCCACAAATCCGGCCCCAGTTCAGATTGAAGTCTGCAACTCGACTTCATGAAGTTGGAATCGCTAGTAAATCGGCGGCATCAGAAACGGCGCGGTGAATACGTTCCCGGGCCCTTGT	Otu00290	1	0	0	0	0	0	0	0	0	0	0	0	0	0	0	0	0	0	0	0	0	0	0	0	0	0	0	0	0	0	0	0	0	0	0	0	0	0	0	0	0	0	0	0	0
HYAP8WD01AXTVA	291	122	CAGCAGAATGAAGGTCAATCTAAAGGGTTTACCTGACACGCTGAGAGGAGTTGCATGGCCGACGTCAGCCTGTGTCGTGAGATGACCGGTTAAATCCGGTAACAGGCGAGACCTGCGTGTTTAGTTGCTAACTGAAGAAGAAGCACTCTAAACAGACTGCTCCTGTAAAGGAGAGGAAGGTGCAGGCTACGTTAGGTGAGTACGGCCCGAATGCCCTGGGCGACACGCGCGCGGCAATGATACATACAATGGGATGCAACTCTGAAAAGAGAAGCTAATCTCATAAAGTGTATCCCAGTTCAGATTGAGGATTGAAACTCATCCTCATGACGCCGGAATCCGTAGTAATCGTTCTTTAGCAGAGAACGGTGAATAAGTCCCTGCTCCTTGC	Otu00291	1	0	0	7	1	0	2	1	0	3	3	0	6	2	1	4	0	6	0	1	1	0	1	0	2	0	1	0	0	0	1	4	5	0	0	7	2	1	0	0	5	8	2	0	9
HWFN2LX02BZ19E	292	463	GTAGACTGCATTAGTGGGAAACCATTATTTTCTTCGGAACTGTTTACAAGGTGCTGCATGGTTGTCGTCAGCTCGTGCCGTGAGGTGTCGGATTAAGTTCCATAACGAGCGCAACCCTTATCGTTAGTTGCCAGCGGGTCATGCCGGGGACTCTAACGAAACTGCCGGTGTAAACCGTGAGGAAGGTGGGGATGACGTCAAATCAGCACGGCCCTTATGTCCAGGGCTACACACGTGTTACAATGGCCGGTACAGAGGGCAGCTACCTGGAGACAGGATGCGAATCTCGAAAACCGGTCTCAGTTCGGATCGGAGTCTGCAACCCGACTCCGTGAAGCTGGATTCGCTAGTAATCGCGCATCAGCCATGGCGCGGTGAATACGTTCCCGGGCCTTGT	Otu00292	2	3	3	49	4	9	11	1	7	11	0	7	0	0	0	17	6	97	12	10	2	4	1	1	6	0	0	0	0	0	14	2	47	4	5	14	11	13	4	1	2	0	0	0	2
HYAP8WD01C2287	293	2042	TGCAGGTAGTAGAAGGGTGAAAGCCCAACGAGGTAGCAATACCATCCTGCTCAGGTGCTGCATGGCTGTCGTCAGCTCGTGCCGTGAGGTGTTGGGTTAAGTCCCGCAACGAGCGCAACCCCTGTCTTCAGTTACTAACGGGTCAAGCCGAGAACTCTGGAGAGACTGCCCAGGAGAACGGGGAGGAAGGTGGGGATGACGTCAAGTCAGCATGGCCTTTATGCCTGGGGCTACACACGTGCTACAATGGCCGGTACAAAGGGCTGCAAACCCGTAAGGGGAAGCGAATCTCAAAAAACCGGCCTCAGTTCAGATCGAGGTCTGCAACTCGACCTCGTGAAGGCGGAATCGCTAGTAATCCCGGATCAGCACGCCGGGGTGAATACGTTCCCGGGCCTT…	Otu00293	1	13	12	255	27	44	28	31	47	58	2	8	1	0	0	42	12	329	25	70	54	19	10	2	14	9	26	1	2	0	49	13	81	20	21	35	17	75	6	11	23	0	0	6	2
HYAP8WD01CS39Y	294	3	TATAGCTGCACGCTCTAGGAAACTAGAGCTCCTTCGAGGGTGCTATACAGGTGCTGCATGGTTGTCGTCAGCTCGTGTCGTGAGATGTTGGGTTAAGTCCCTTAACGAGCGCAACCCTTGTCCTGTGTTAAATGATCATAGGAGACTGCCCCGGTTTAACGGGGAGGAAGGCGAGGATGACGTCAAATCAGCATGGCTCTTACGTCTGGGGCCACACACGTGCTACAATGGCCAGTACAATGAGTCGCAAAACCGCAAGGTGAAGCCAATCTCATCAAAACTGGTCTCAGTTCGGATTGAGGTCTGCAACTCGACCTCATGAAGCTGGAATCGCTAGTAAACGCCGATCAGCTACGCGGCGTTGAATACGTTCTCGGGCTTTGT	Otu00294	1	0	0	1	0	0	0	0	0	0	0	0	0	0	0	0	0	0	0	0	0	0	0	0	0	0	0	0	0	0	0	0	0	0	0	0	0	0	0	0	0	0	0	0	0
HYAP8WD01BOZ4M	295	78	TAGCTATGATTGACAGATTGAAGATCTTTCTTAATTCTATGGGTGGTGGTGCATGGCCGTTCTTAGTTGGTGGAGTGATTTGTCTGGTTAATTCCGTTAACGAACGAGACCTCGACCTGCTAAATAGTTTGGCGAATTCCTCGTGGATTCGTACATAACTTCTTAGAGGGACTATCGGTCCTAAAGCCGGTGGAAGTTCGAGGCAATAACAGGTCTGTGATGCCCTTAGATGTTCTGGGCCGCACGCGCGCTACACTGAGTACTTCATCGAGCTTACAACCTTGGCTGATAGGTCTGGGTAATCTTCTCAAAGGTACTCGTGCTGGGGATTGATTATTGTAATTTTTAATCATCAACGAGGAATTCCTAGTAAACGCAAGTCAACAGCTTGCATTGATT…	Otu00295	1	0	0	2	0	0	0	0	0	0	0	0	0	0	0	7	0	7	0	0	0	0	0	0	0	0	0	0	1	0	3	0	35	3	2	2	0	0	0	0	0	0	0	0	0
HWFN2LX04EL4G1	296	48	TCCTCTGACGACGCAAGAGATTGCGTTTCCCTTCGGGGCAGAGAGACAGGTGGTGCATGGTTGTCGTCAGCTCGTGTCGTGAGATGTTGGGTTAAGTCCCGCAACGAGCGCAACCCTTATTGCCAGTTACCATCATTAAGTTGGGGACTCTGGCGAGACTGCCGTGGATAACACGGAGGAAGGTGGGGACGACGTCAAATCATCATGCCCCTTATGTCCTGGGCTACACACGTACTACAATGGCAACAACAAAAAGCAGCAAAACCGCGAGGTCAAGCGAATCTCCAAATGTTGTCTCAGTTCGGATTGCAGGCTGCAACTCGCCTGCATGAAGTCGGAATTGCTAGTAATGGCAGGTCAGCATACTGCCGTGAATACGTTCCCGGGCCTTGT	Otu00296	1	0	0	2	0	0	0	1	0	0	0	0	0	0	0	6	0	12	1	0	0	0	0	0	0	0	0	0	0	0	4	5	10	0	0	0	1	0	0	0	0	0	0	0	0
HWFN2LX02BVTKC	297	1	TGCATATAGTAGAAGGGTGAAAGCCTGACGAGGTAGCAATACCAGTATGCACAGGTGCTGCATGGCTGTCGTCAGCTCGTGTCGTGAGATGTTGGGTTAAGTCCCGCAACGAGCGCAACCCTTGTCATTAGTTGCCATCATTCAGTTGGGCACTCTAATGAGACTGCCGGTGACAAACCGGAGGAAGGTGGGGATGACGTCAAGTCCTCATGGCCCTTATGGGTAGGGCTTCACACGTCATACAATGGTCGGTACAGAGGGTTGCCAAGCCGCGAGGTGGAGCCAATCCCAGAAAGCCGATCGTAGTCCGGATCGGAGTCTGCAACTCGACTCCGTGAAGTCGGAATCGCTAGTAAATCGCGGGATCAGCATGCCGCGGTGAATACGTTCCCGGGTCTT…	Otu00297	1	0	0	0	0	0	0	0	0	0	0	0	0	0	0	0	0	0	0	0	0	0	0	0	0	0	0	0	0	0	0	0	0	0	0	0	0	0	0	0	0	0	0	0	0
HWFN2LX02B4OPO	298	1	TGTCAAGAATCTTGCAGAGATGTGAGAGTGCTCGAAAGAGAACTTGAACACAGGTGCTGCATGGCCGTCGTCAGCTCGTGTCGTGAGATGTTGGGTTAAGTCCCGCAACGAGCGCAACCCCTGTGTCCTGTTGCCATCCTCGCAAGAGGGGAACTCTGGACAGACTGCCCCGCTTCAACGGGGAGGAAGGTGGGGATGACGTCAAGTCAGTATGGCCCTTACGACCAGGGCTGCACACGTACTACAATGCCCGGTACAGTGGGCTGCAAACCAGCAATGGGGAGCAAATCCTAAAAACCGGGCCCAGTTCAGATTGTCGGCTGCAAACTCGCCGGCATGAAGCTGGAATCGCTAGTAATGGGCGCATCAGCTACGGCGCCGTGAATACGTTCCCAGGCC…	Otu00298	1	0	0	0	0	0	0	0	0	0	0	0	0	0	0	0	0	0	0	0	0	0	0	0	0	0	0	0	0	0	0	0	0	0	0	0	0	0	0	0	0	0	0	0	0
HYAP8WD01DAO9R	299	226	TGATTGTAGTAGTGAACCGAAAGGGGAACGAGCCTTCGGGCAGCAATCACAGGTGTTGCATGGCTGTCGTCAGCTCGTGTCGTGAGATGTTGGGTTAAGTCCCGCAACGAGCGCAACCCCTGTTGCCAGTTACATGTGTCTGGCGAGACTGCCGGTATCAAGCCGGAGGAAGGTGGGGATGACGTCAAGTCAGCATGACCTTTATATCTGGGGCTACACACACGCTACAATGGTCGGTACAATGCGTTGCCAAGCCGCGAGGCGGAGCTAATCGCATCAAAATCGGCCTCAGTTCGGATAGGAGGCTGCAACCCGCCTCCTTGAAGTCGGAGTTGCTAGTAAACGCCGGTCAGCTATACGGCGTTGAATACGTTCCCGGGCCTTGT	Otu00299	2	0	2	18	2	2	6	2	4	8	1	0	0	0	0	7	3	34	15	2	4	0	3	1	7	1	0	0	0	0	2	3	16	2	0	1	6	2	2	0	3	0	0	0	1
HWFN2LX02B29D6	300	1	TGCCCGGAACCCTGGTGAGAGCCGGGGGTGCCCGAAAGGGAACCGGGACACAGGTGCTGCATGGCTGTCGTCAGCTCGTGTCGTGAGATGTTGGGTTAAGTCCCGCAACGAGCGCAACCCTTGTCGTTAATTGCCATCATTCAGTTGGGCACTTTAACGAGACTGCCGGTGACAAACCGGAGGAAGGTGGGGATGACGTCAAGTCCTCATGGCCCTTATGGGTAGGGGCTTCACACGTCATACAATGGTCGGTACAAAGGGTCGCCAACCCGCGAGGGGGAGCCAATCCCAGAAAGCCGATCGTAGTCCGGATCGTAGGCTGCAACTCGCCTGCGTGAAGTCGGAATCGCTAGTAAATCGTGGGATCAGCATGTCACGGTGAATACGTTCCCGGGTCTT…	Otu00300	1	0	0	0	0	0	0	0	0	0	0	0	0	0	0	0	0	0	0	0	0	0	0	0	0	0	0	0	0	0	0	0	0	0	0	0	0	0	0	0	0	0	0	0	0
HWFN2LX02BP6C9	301	1	TGGTCGGAATCCTGAAGAGATTTAGGAGTGCTCGAAAGAGAACCGATACACAGGTGCTGCATGGCTGTCGTCAGCTCGTGTCGTGAGATGTTGGGTTAAGTCCCGCAACGAGCGCAACCCCTACTGTGTGTTGTATCACTCACACGGGACTGCCGAGAGAAACTCGGAGGAAGGTGGGGATGACGTCAAGTCAGCATGGCCCTTACGTCCTGGGCTACACCCACGCTACAATGGCCGGTACAACGGGCTGCGAAACCGCGAGGTGGAGCTAATCCCTTAAAGCCGGTCTCAGTTCGGATCGTAAGGCTGCAACTCGCCTGCGTGAAGCCGGAGTTGCTAGTAACCGGTGGGGGTCAGCATACCGCGGTGAATATGTTCCCGGGCCCTTGT	Otu00301	1	0	0	0	0	0	0	0	0	0	0	0	0	0	0	0	0	0	0	0	0	0	0	0	0	0	0	0	0	0	0	0	0	0	0	0	0	0	0	0	0	0	0	0	0
HWFN2LX04D7EYI	302	183	GTAGGATGACCGTTTCTGAAAGGAGACTTCCCGCAAGGGCATTTTACAAGGTGCTGCATGGCTGTCGTCAGCTCGTGCCGTGAGGTGTCGGGTTAAGTCCCATAACGAGCGCAACCCCTATTGTTAGTTGCCAGCGGGTCAAGCCGGGAACTCTAACGAGACTGCCACCGTAAGGTGAGAGGAAGGTGGGGATGACGTCAAGTCAGCACGGCCCTTATGTCCAGGGCTACACACGTGTTACAATGGTCAGTACAAAGGGCAGCTACCATGTGAATGGATGCAAATCTCAAAAACTGATCCCAGTTCGGATCGAAGTCTGCAACTCGACTTCGTGAAGTTGGATTCGCTAGTAATCGTATATCAGCAATGATACGGTGAATACGTTCCCGGGCCTTGT	Otu00302	1	1	0	31	1	4	8	5	3	1	0	0	0	0	0	13	3	27	6	0	2	0	6	0	1	3	1	0	0	0	7	3	16	3	4	2	1	3	2	0	0	0	0	0	0
HYAP8WD01BIF6J	303	80	TGCAGCTGCAGGCCGGATGAAAGTTCGGCGGCCTTCGAGGGTGCTGCACAGGTGCTGCATGGCTGTCGTCAGTTCGTGCCGTGAGGTGTTTGGTTAAGTCCAGCAACGAACGCAACCCTTGTGTTTATTTGCCACCCCCGATGATGAGTCGGGGAGCACTCTAGACAGACTGCCCGTGCAAGCGGGAGGAAGGTGGGGATGACGTCAAGTCAGTATGGCCCTTACGCCCAGGGCTGCACACGTGCTACAATCGGAGGTACAGAGGGAAGCAAGACCGCGAGGTGGCGCAAATCCCCAAAAACCTCCGCCAGTTCAGATTGAAGTCTGCAACTCGACTTCATGAAGCCGGATTCGCTAGTAATGGCGCATCAGCTACGGCGCCGTGAATACGTTCCCGGG…	Otu00303	1	2	0	4	0	8	0	1	0	0	0	1	0	1	0	8	0	14	2	0	0	0	5	0	0	0	0	0	0	0	0	1	10	0	2	0	0	2	2	0	2	0	0	0	0
HWFN2LX04ETRXJ	304	57	TCCTCGGAACTTTCCAGAGATGGATTGGTGCCTTCGGGAACCGAGAGACAGGTGCTGCATGGCTGTCGTCAGCTCGTGTCGTGAGATGTTGGGTTAAGTCCCGTAACGAGCGCAACCCTTGTCCTTAGTTGCCAGCGAGTAATGTCGGGAACTCTAAGGAGACTGCCGGTGACAAACCGGAGGAAGGTGGGGACGACGTCAAGTCATCATGGCCCTTACGACCTGGGCTACACACGTGCTACAATGGAACGCACAGAGGGCTGCAAAGGCGCGAGCTGGAGCCAATCCCACAAAACGTTTCGTAGTCCGGATCGGAGTCTGCAACTCGACTCCGTGAAGTCGGAATCGCTAGTAATCGTGGATCAGAATGCCACGGTGAATACGTTCCCGGGCCCTTGT	Otu00304	3	0	0	1	0	0	0	0	0	1	0	0	0	0	0	0	4	38	0	1	2	0	0	0	0	0	0	0	0	0	0	2	0	0	5	0	0	0	0	0	0	0	0	0	0
HWFN2LX02CDNCE	305	1	TGCACGGATCAACCCGGTGAAAGCCGGGCCACGCCTTCGGGTGGAACGTGCACAGGTGCTGCATGGCTGTCGTCAGCTCGTGTCGTGAGATGTTGGGTTAAGTCCCGCAACGAGCGCAACCCTCGCTGCGTGTTATACGTGTCACGCGGGACCGCCGGTATTAAGCCGGAGGAAGGTGGGGATGACGTCAAGTCAGCATGGCCTTTATGCCTGGGGCTACACACACGCTACAATGGGCAGTACAATGGGTTGCTAAGCCGCGAGGTGGAGCCAATCCCCCAAAACTGTCCTCAGTTCAGATTGCAGGCTGCAAACTCGCCTGCATGAAGCTGGAGTTGCTAGTAAAACGCGCGGTCAGCTATAGTGCGTTGAATACGTTCTCGGGCCCTTGT	Otu00305	1	0	0	0	0	0	0	0	0	0	0	0	0	0	0	0	0	0	0	0	0	0	0	0	0	0	0	0	0	0	0	0	0	0	0	0	0	0	0	0	0	0	0	0	0
HWFN2LX02BZZPH	306	7	TGTTGGTGGTAGGGAAGCGAAAGCAGACCGACCCGCAAGGGAGCCTTCACAGGTGTTGCATGGCTGTCGTCAGCTCGTGTCGTGAGATGTTCGGTTAAGTCCGCCAACGAGCGCAACCCTCGCCGTATGTTACATGTGTCATACGGGACCGCCGGTATCAAGCCGGAGGAAGGTGGGGATGATGTCAAGTCAGCATGGCCTTTATATCTGGGGCTACACACACGCTACAATGGCCGGTACAATGGGTCGCTAAGCCGCGAGGTAGAGCCAATACCCAAAAGCCGGTCTCAGTTCAGATCACAAGGCTGGAACTCGCCTGTGTGAAGTCGGAGTTGCTAAGTAAAACGCGGCGTCAGCTATAGTGCGTTGAATACGTTCCGGGATTGT	Otu00306	1	0	0	0	1	0	0	0	3	0	2	0	0	0	0	0	0	0	0	0	0	0	0	0	0	0	0	0	0	0	0	0	0	0	0	0	0	0	0	0	0	0	0	0	0
HYQ4RGJ01B71IE	307	138	GTAGATTGCATTTCTGAGAAATCGGGATTCCCTTCGGGGCTATTTACAAGGTGCTGCATGGTTGTCGTCAGCTCGTGCCGTGAGGTGTCGGGTTAAGTCCCATAACGAGCGCAACCCCTATCGTTAGTTGCCAGCGGGTCAAGCCGGGGACTCTAGCGAGACTGCCACCGTAAGGTGAGAGGAAGGTGGGGATGACGTCAAATCAGCACGGCCCTTATGTCCAGGGCTACACACGTGTTACAATGGCCGATACAAAGGGCAGCTACTTCGCGAGAAGATGCTAATCTCTAAAGTCGGTCCCAGTTCGGATTGGAGTCTGCAACCCGACTCCATGAAGTTGGATTCGCTAGTAATCGCGCATCAGCCATGGCGCGGTGAATACGTTCCCGGGCCTTGT	Otu00307	1	5	3	10	0	0	3	1	2	0	0	1	0	0	0	3	0	10	7	0	2	0	0	0	0	0	2	0	0	1	27	8	28	1	1	0	4	2	0	0	0	0	0	0	0
HWFN2LX02BUQV4	308	1	TAGTGAGGATTGACAGATTGATAGCTCTTTCTTGATTCTATGGGTGGTGGTGCATGGCCGTTCTTAGTTGGTGGAGTGATTTGTCTGGTTAATTCCGTTAACGAACGAGACCTTAGCCTGCTAAATAGTCTAACCAACACTTTTGGCATGACTTCTTAGAGGGACTTTGTACTAAATACAAGGAAGTTTGAGGCAATAACAGGTCTGTGATGCCCTTAGATGTCCTGGGCCGCACGCGTGCTACACTGACACCTGCAGCGAGTACTTCCCAGCCCCGAGAGGCGGCTGGTAATCAGCAATAGGTGTCGTGATGGGGATAGATCTTTGGAATTATTGATCTTGAACGAGGAATGCCTAGTAAGCGCAGGGTCATTAGCCTGCGCTGATTAAGTCCCTGCC…	Otu00308	1	0	0	0	0	0	0	0	0	0	0	0	0	0	0	0	0	0	0	0	0	0	0	0	0	0	0	0	0	0	0	0	0	0	0	0	0	0	0	0	0	0	0	0	0
HYAP8WD01CT462	309	47	TGTAGGTGACCGCCGTGGAAACACGGTTTTCCTTCGGGACACCTTCACAGGTGGTGCATGGCTGTCGTCAGCTCGTGTCGTGAGATGTTGGGTTAAGTCCCGCAACGAGCGCAACCCCCGTTCCATGTTGCCAGCATTCAGTTGGGGACTCATGGGAGACTGCCGGTGACAAACCGGAGGAAGGTGGGGACGACGTCAAGTCATCATGCCCCTTATGTCCAGGGCTACACACGTGCTACATTGGCGCGTACAAAGGGTTGCAATACCGTGAGGTGGAGCGAATCCCATAAAGCGCGTCTCGGTTCGGATTGGAGGCTGAAACTCGCCTCCATGAAGTTGGAGTTGCTAGTAATCGCGGATCAGCAATGCCGCGGTGAATACGTTCCCGGGCCTTGT	Otu00309	1	0	0	3	0	0	0	3	1	19	0	2	0	0	0	2	0	4	2	0	0	0	0	0	0	0	0	0	0	0	1	0	0	0	0	0	0	1	0	0	5	0	0	0	0
HWFN2LX02BZ38O	310	1	GGGACGTATGGGCTCCAGAGATGGGGTCCTTCAGTTCGGCTGGCGTCCACACAGGTGCTGCATGGCTGTCGTCAGCTCGTGTCGTGAGATGTTGGGTTAAGTCCCATAACGAGCGCAACCCTTATCGTTAGTTGCCAGCGGGTAATGCCGGGAACTCTAACGAAACTGCCGGTGTAAACCGAGAGGAAGGTGGGGATGACGTCAAATCAGCACGGCCCTTATGTCCAGGGCTACACACGTGTTACAATGGCCGGTACAGAGGGCAGCTACCTGGAGACAGGATGCGAATCTCGAAAGCCGGTCCCAGTTCGGATCGGAGTCTGCAACTCGACTCCGTGAAGCTGGATTCGCTAGTAATCGCGCATCAGCCATGGCGCGGTGAATACGTTCCCGGGCCCT…	Otu00310	1	0	0	0	0	0	0	0	0	0	0	0	0	0	0	0	0	0	0	0	0	0	0	0	0	0	0	0	0	0	0	0	0	0	0	0	0	0	0	0	0	0	0	0	0
HWFN2LX02CD3OL	311	2	TGCATTCGTTTACCCCGATGGAAACATTGGGGGATCCAACGAAAGAAGGATGATTGCACAGCTGCTGCATGGCTGTCGTAAGCTCGTGCCGTGGGGTGTCGACTTAAGTGTCGAAACGAGCGCAACCCCTATCCGATGTTAACTATTCTTCGGAAACTGCCCCAGCTTTGCCGGGGAGGAAGGAGGGGATGACGTCAAGTCAGCATGGCGCTTATATCTGGGGCCACACACATCCTACAATGGGAAGGAACAATGGGTTGCCAAGCCGTAAGGCGGAGCTAATCCCTGTAAAAACTTCCCCCAGTTCAGATTGAGGGCTGAAATTCGCCCTCATGAAGCAGGACTTGGTAGTAATCGCAGAATCAGGCAGGCTGCGGTGAATACGTTCTCGCTCTTTGT	Otu00311	1	0	0	0	0	0	0	0	0	0	1	0	0	0	0	0	0	0	0	0	0	0	0	0	0	0	0	0	0	0	0	0	0	0	0	0	0	0	0	0	0	0	0	0	0
HYAP8WD01DHLW0	312	20	TAGTGAGGATTGACAGATTGATAGCTCTTTCTTGATTCTATGGGTGGTGGTGCATGGCCGTTCTTAGTTGGTGGAGTGATCTGTCTGGTTAATTCCGATAACGAACGAGACCTTAACCTGCTAAATAGTTAAGTGAACAATTGTTCATATTGACTTCTTAGAGGGACTATTGATGTTTAATCAATGGAAGTTTGAGGCAATAACAGGTCTGTGATGCCCTTAGATGTTCTGGGCCGCACGCGCGCTACACTGATGAAGGCAGCAAGTTTATACCTTGGCTGAAAAGTCTGGGTAATCTTAAAAACTTCATCGTGATGGGGATAGTCCATTGCAATTCTTGGACTTGAACGAGGAATTCCTAGTAAGCATGAGTCATCAGCTCATGTTGATTATGTCCCT…	Otu00312	1	0	3	1	0	0	0	0	0	0	0	0	0	0	0	3	1	4	1	0	0	0	0	0	0	0	0	0	0	0	2	2	1	0	0	0	0	0	0	0	0	0	0	0	0
HYAP8WD01CEVNI	313	203	GTAGAGTGCATTGGTGTGAAAACATCATTTTCTTCGGAACTCTCTGCAAGGTGCTGCATGGTTGTCGTCAGCTCGTGCCGTGAGGTGTCGGGTTAAGTCCCATAACGAGCGCAACCCTTATCGTTAGTTGCCAGCGGGTAATGCCGGGAACTCTAACGAAACTGCCGGTGTAAACCGTGAGGAAGGTGGGGATGACGTCAAATCAGCACGGCCCTTATGTCCAGGGCTACACACGTGTTACAATGGCCGGTACAGAGGGCAGCTACCTGTTGACAGGATGCGAATCTCGAAAGCCGGTCTCAGTTCGGATCGGAGTCTGCAACTCGACTCCGTGAAGCTGGATTCGCTAGTAATCGCGCATCAGCCATGGCGCGGTGAATACGTTCCCGGGCCTTGT	Otu00313	1	0	0	4	0	1	1	1	0	0	5	15	2	17	3	3	2	8	0	1	2	1	4	2	11	14	10	3	2	11	1	0	6	0	0	0	0	2	0	1	0	35	0	0	6
HYAP8WD01BB6TN	314	288	AGCAGGTGACCACCGATGAAAGTCGGTTTCCCCGCAAGGGGCACCTGTACAGGTGCTGCATGGCTGTCGTCAGCTCGTGCCGTGAGGTGTTGGGTTAAGTCCCGCAACGAGCGCAACCCCTGCACTTAGTTGCCATCAGGTCAAGCTGGGCACTCTAGGTGGACTGCCTACGCAAGTAGTGAGGAAGGCGGGGATGACGTCAAGTCCTCATGGCCCTTACACCCAGGGCCACACACGTGCTACAATGGACGCTACAAAGGGTTGCCAAGCCGCAAGGTGGAGCCAATCCCAAAAAAGCGTTCTCAGTTCGGATTGGAGTCTGCAACTCGACTCCATGAAGCTGGAATTGCTAGTAATCGCGTATCAGCACGACGCGGTGAATACGTTCCCGGGCCTTGT	Otu00314	1	2	0	15	4	6	1	5	17	5	0	0	1	0	0	1	2	46	4	8	4	3	3	0	3	1	1	0	0	0	5	2	11	9	9	6	5	7	8	1	6	0	0	0	0
HWFN2LX05FPJK6	315	31	TCAACTGGACCGGGTGTGAAAGCACCCTTTCCGCAAGGACTGGTTGACAGGTGCTGCATGGCTGTCGTCAGCTCGTGTCGTGAGATGTTCGGTTAAGTCCGGCAACGAGCGCAACCCGCATTGTCAGTTGCCACCAGGTCAAGCTGGGCACTCTGGCGAAACTGCCCGTGTTAAGCGGGAGGAAGGTGCGGATGACGTCAAGTCAGTATGGCCCTTACGCCCAGGGCTGCACACGTGCTACAATGGGCGGTACAATGGGACGCAAGACCGCAAGGTGGAGCAAATCCTTAAAACCGTCCTCAGTTCAGATTGCAGTCTGCAACCCGACTGCATGAAGCCGGAATCGCTAGTAAAGGCGTATCAGCTACGACGCCTTGAATACGTTCCCGGGCCTTGT	Otu00315	2	0	0	2	0	0	0	2	1	4	0	0	0	0	0	1	0	7	3	0	0	0	3	0	0	0	0	0	0	0	0	0	0	0	0	0	0	0	0	0	0	0	0	0	0
HWFN2LX05GEKT9	316	28	TGCAGGGTAAACCCTCCGAAAGGAGGGCTGCTTCGGCGATCCTGTAGAGGTGCTGCATGGCTGTCGTCAGCTCGTGTCGTGAGATGTTGGGTTAAGTCCCGCAACGAGCGCAACCCTTGTCCTTAGTTACCAGCGCGTCATGGCGGGGACTCTAAGGAGACTGCCGTCGTAAGACGGAGGAAGGTGGGGATGACGTCAAGTCCTCATGGCCCTTATGTCCTGGGCTACACACGTACTACAATGGCCGGTACAACGAGTCGCAAGGCCGCGAGGTCAAGCTAATCTCTCAAAGCCGGCCCCAGTTCAGATTGCAGTCTGCAAACTCGACTGCATGAAGGTGGAATCGCTAGTAATCGCAGATCAGCACGCTGCGGTGAATACGTTCCCGGGCCTTGT	Otu00316	1	0	0	2	0	0	1	0	1	1	0	1	0	0	0	3	0	1	0	1	1	0	1	0	1	0	0	0	0	0	0	0	3	0	0	0	0	0	0	0	0	0	0	0	0
HWFN2LX03C194F	317	21	TGGCAGGATGAAGGTCAGTCTGAAGGGCTTACCTGACAGGCCCAGAGGTAGTGCATGGCCGTCGTCAGCTCGTGCCGTGAGGTGTCCTCTTAAGTGAGGCAACGAGCGAGACCTGTACCTACAATTTCTACGGAGGATTTATCCTGACCGAGCACATTGTGGGGACTGCCCGGGAAACCGGGAGGAAGGTGCAGGCTACGGTAGGTCTGTATGCTCCGAATCCACTAGGCTACACGCGCGCAACAATGGTAAGGACAATGGGATGCGACTCCGAAAGGAGAAGCTAACCCTCGAAACCTTATCCCAGTACAGATTGAGGGTTGCAAACTCACCCTCATGACGCCGGAATCCCTAGTAACCAGATGTCATCATCGTCCGGTGAATATGTCCCCTGCTCCT…	Otu00317	1	0	0	3	0	1	0	1	0	0	0	0	0	0	0	2	0	2	1	0	0	0	0	0	0	0	0	0	0	0	1	0	1	2	0	0	0	0	0	0	0	0	0	0	0
HYQ4RGJ01C94YU	318	24	GTTGGGAGACCGTGGGTGAAAGCTCACTTTGTAGCAATACACTGCCAATAAGGTGCTGCATGGCTGTCGTCAGCTCGTGCCGTGAGGTGTTGGGTTAAGTCCCGCAACGAGCGCAACCCCCATCACTAGTTGCCATCAGGTAACGCTGGGAACTCTAGTGAAACTGCCGTCGTAAGACGTGAGGAAGGAGGGGATGATGTCAAGTCATCATGGCCTTTATGCCCAGGGCTACACACGTGCTACAATGGAGCGTACAAAGGGCTGCAACACAGCGATGTGAAGCTAATCCCAAAAAACGCTTCTCAGTTCAGATTGGAGTCTGCAACTCGACTCCATGAAGCTGGAATCGCTAGTAATCGTAGATCAGCAACGCTACGGTGAATACGTTCCCGGACCTTGC	Otu00318	1	0	0	3	0	1	0	0	0	0	0	1	0	0	0	0	0	9	1	0	1	0	0	0	0	0	0	0	0	0	0	0	2	0	0	1	0	1	0	0	0	0	0	0	0
HYQ4RGJ01BHCBK	319	204	GCTGGGCGACCGTCCGGGAAACCGGATTTCTCTTCGGAGCGGCCAGCGAGGTGCTGCATGGTTGTCGTCAGCTCGTGCCGTGAGGTGTCGGGTTAAGTCCCATAACGAGCGCAACCCCTATCATTAGTTGCCATCAGGTCATGCTGGGAACTCTAGTGAAACTGCCTACGCAAGTAGTGAGGAAGGTGGGGATGACGTCAAATCAGCACGGCCCTTACGTCCAGGGCTACACACGTGCTACAATGGCCGGTACAAAGGGCAGCTACTTGGTGACAAGATGCTAATCTCAAAAACCGGTCTCAGTTCGGATCGAAGTCTGCAACTCGACTTCGTGAAGTTGGATTCGCTAGTAATCGTATATCAGCAATGATACGGTGAATACGTTCCCGGGCCTTGT	Otu00319	1	2	0	8	4	0	2	0	2	1	0	0	0	0	0	12	2	24	12	2	4	1	3	0	0	2	3	0	0	0	37	2	35	2	6	0	1	0	0	0	2	0	0	0	0
HYAP8WD01CWR3P	320	28	TGTTGGTGGTAGGAATCCGAAAGGTGACCGACCCGCAAGGGAGCCTTCACAGGTGCTGCATGGCTGTCGTCAGCTCGTGTCGTGAGATGTTCGGTTAAGTCCGCTAACGAGCGCAACCCTCGCCGTATGTTACATGTGTCATGCGGGACCGCCGGTATCAAGCCGGAGGAAGGTGGGGATGACGTCAAGTCAGCATGGCCTTTATATCTGGGGCTACACACACGCTACAATGGCCGGTACAATGGGTCGCTAAGCCGCGAGGTAGAGCCAATCCCTCAAAGCCGGTCTCAGTTCAGATCACAGGCTGCAACCCGCCTGTGTGAAGTTGGAGTTGCTAGTAAACGCGCGTCAGCTATAGTGCGTTGAATACGTTCTCGGGCCTTGT	Otu00320	1	0	1	2	0	0	0	0	0	0	0	0	0	0	0	1	0	6	0	0	0	0	0	0	0	0	0	0	0	0	14	0	0	0	0	0	0	1	0	0	0	0	0	0	0
HWFN2LX02B5XOT	321	276	TGCAAATGACATCCGGTGAAAGCCGGCTCCCGCAAGGGCATTTGTATAGGTGCTGCATGGCTGTCGTCAGCTCGTGTCGTGAGATGTTGGGTTAAGTCCCGCAACGAGCGCAACCCTCGTCCTCTGTTGCCATCAGGTCAAGCTGGGCACTCTGAGGAGACTGCCGGTGATAAACCGGAGGAAGGTGGGGATGACGTCAAGTCAGCATGGCCTTTATGTCCAGGGCCACACACGTGCTACAATGGCGGATACAAAGCGCTGCAAACTCGCGAGAGTGAGCCAATCGCATAAAGTCCGTCTCAGTTCGGATTGTAGGCTGCAAACTCGCCTGCATGAAGTTGGAATCGCTAGTAATCGCGGGATCAGCATGCCGCGGTGAATACGTTCCCGGGCCTTGT	Otu00321	1	3	2	23	0	6	4	3	3	0	0	0	0	1	0	13	3	78	13	0	1	3	0	0	0	1	0	1	0	0	8	5	34	5	6	3	0	2	1	2	1	0	0	0	0
HWFN2LX02CGWAG	322	3	TCTGGTGCTATCCGGTGAAAGTCGGAGTTCCCGTAAGGGACGCCAAGACAGGTGCTGCATGGCTGTCGTCAGCTCGTGTCGTGAGATGTTGGGTTAAGTCCCGCAACGAGCGCAACCCTTGTCATTAGTTGCTACGAAAGGGCACTCTAATGAGACTGCCGGTGACAAGCCGGAGGAAGGTGGGGATGACGTCAGGTCCTCATGGCCCTTATGGGTAGGGCTACACACGTCATACAATGGCCGGTACAGAGGGCTGCCAACCCGCGAGTGTGAGCTAATCCCAGAAAACCGGTCGTAGTCCGGATCGCAGTCTGCAACTCGACTGCGTGAAGTCGGAATCGCTAGTAAATCGGCGGGATCAGCTTGCCGCGGTGAATACGTTCCCGGGTCTTGT	Otu00322	3	0	0	0	0	0	0	0	0	0	0	0	0	0	0	0	0	0	0	0	0	0	0	0	0	0	0	0	0	0	0	0	0	0	0	0	0	0	0	0	0	0	0	0	0
HYAP8WD01ASA4D	323	95	CAGCAGAATGAAGGTCAGTCTGAAGGGCTTACCTGACACGCTGAGAGGAGTTGCATGGCCGACGTCAGCCTGTGTCGTGAGATGACCTGTTAAATCAGGTAACAGGCAAGACCCGCATGTATATTTACTATGTGTACAATATACAGATTGCCGTGGTAACGCGGATGAAAGTGCGGGCTACGTTAGGTGAGTACAGCCCGAATCCCCTGGGCAACACGCGCGCGTCAAGGGCGGATACAATGGGATGCCACTCCGAAAGGAGGAGCTAATCTCTTAAAGTCCGTCTCAGTCTAGATTGAGGTTTGTAACTCAGCCTCATGACACTGGAATCGGTAGTAATCGTTTGTTATCAACGAACGGTGAATATGTCACGGTCTCTTGC	Otu00323	1	0	0	14	0	5	0	1	0	2	4	0	0	0	0	0	0	10	1	1	9	0	0	1	3	1	2	1	2	3	0	0	0	1	2	0	0	0	0	0	2	0	0	0	0
HYAP8WD01ACCPT	324	13	TGTACGAATACCTGCCTGGAAACAGAATAGGTTGCCCTTCGGGGTGAAGCGTACACAGGTGCTGCATGGCTGTCGTCAGCTCGTGTCGTGAGATGTCGGGTTAAGTCCCATAACGAGCGAAACCCTTGTCGCTAGTTGCCAGCGGGTAAAGCCGGGAACTCTAGCGAGACTGCCGGTGTTAAACCGGAGGAAGGTGGGGATGACGTCAAGTCCTCATGGCCTTTATGCCCAGGGCTGCAAACGTGCTACAATGGCCGGTACAAACTGAAGCAAAACCGCGAGGTCGAGCAAATCGGAGAAAACCGGCCCCAGTTCGGACTGGAGTCTGCAATTCGACTCCACGAAGTTGGAATCGCTAGTAATCGCAGATCAGCGCGCTGCGGTGAATGTGTTCCTGAG…	Otu00324	1	0	0	0	0	0	0	0	0	0	0	1	0	0	0	0	0	0	0	0	0	0	1	0	0	0	0	0	0	0	0	0	0	0	0	0	0	0	0	0	1	0	0	0	1
HWFN2LX02BZXI0	325	1	GCAGGACGACGTATGCCGAAAGGCGTATTTCCTTCGGGACGTCTTGCAAGGTGCTGCATGGTTGTCGTCAGCTCGTGCCGTGAGGTGTCGGGTTAAGTCCCATAACGAGCGCAACCCTTATCATTAGTTGCCATCAGGTAATGCTGGGAACTCTAATGAAACTGCCTACGCAAGTAGTGAGGAAGGTGGGGATGACGTCAAATCAGCATGACCTATATGTCCTGGGCTACACACACGCTACAATGGGTAGTACAATGGGTCGCTAAGCCGCGAGGTGGAGCCAATCCACAAAGCTATCCTCAGTTCAGATTGCAGGCTGCAACCCGCCTGCATGAAGATGGAGTTGCTAGTAAACCGCAGGGTCAGCTATACTGCGGTGAATACGTTCCCGGGCCCTTGT	Otu00325	1	0	0	0	0	0	0	0	0	0	0	0	0	0	0	0	0	0	0	0	0	0	0	0	0	0	0	0	0	0	0	0	0	0	0	0	0	0	0	0	0	0	0	0	0
HWFN2LX02BT82X	326	1	TCCCGAGAATTTTCTTGAAAGAGAGAAGTGCCTCCAACAGGAGGAGCTTGGAGACAGGTGCTGCATGGCTGTCGTCAGCTCGTGTCGTGAGATGTTGGGTTAAGTCCCGCAACGAGCGCAACCCTTGCCTTTAGTTGCCAGCATTAAGTTGGGCACTCTAAAGGGACTGCCGGTGTCAAACCGGAGGAAGGTGGGGATGACGTCAAGTCCTCATGGCCTTTATATCCAGGGCTACACACGTACTACAATGGCCGGTACAAAGGGCAGCGAGTCAGCGATGACCAGCTAATCCCATAAAGCCGGTCTCAGTCCGGATTGGAGTCTGCAACTCGACTCCATGAAGTTGGAATCGCTAGTAAATCGTGGGATCAGCATGCCACGGTGAATACGTTCCCGGGC…	Otu00326	1	0	0	0	0	0	0	0	0	0	0	0	0	0	0	0	0	0	0	0	0	0	0	0	0	0	0	0	0	0	0	0	0	0	0	0	0	0	0	0	0	0	0	0	0
HYQ4RGJ01B78N1	327	333	CGGCAGGATGAAAGTCAGGCCAAAGGTCTTACTTGACGAGCCGAGAGGTAGTGCATGGCCGTCGTCAGCTCGTGCCGTAGGGTGTCCTGTTAAGTCAGGCAACGAGCGAGACCTGTGCTCACAATTGCCAGCAGCATCTCCGGATGGACTGGGCACATTGTGAGGACCGCTCCAGAAATGGAGAGGAAGGTGCAGGCAACGGTAGGTCCGTATGCTCCGAATCTGCTGGGCTACACGCGCGCAACAATGGTAGGTACAATGGGATGCGACACCGAAAGGTGAAGCCAATCCTCTAAACCCTATCTTAGTCCAGATTGAGGGTTGTAACTCACCCTCATGACGCCGGAATCCCTAGTAATCAGAAGTCATCATCTTCTGGTGAATATGTCCCTGCTCCTT…	Otu00327	1	1	6	22	0	1	4	3	19	27	0	1	0	1	0	6	2	42	3	1	2	7	8	0	2	2	1	0	0	0	2	2	19	1	3	5	5	23	4	1	3	0	0	0	0
HYQ4RGJ01CO1QD	328	344	TATAGGTGGTAGGGATCCGAGAGGTGACCGACCCTTCGGGGAGCCTATACAGGTGCTGCATGGCTGTCGTCAGCTCGTGCCGTGAGGTGTCCGGTTAAGTCCGGTAACGAGCGCAACCCTCGCTGTATGTTACAAGTGTCATACAGGACTGCCGGTATCAAGCCGGAGGAAGGCGGGGATGACGTCAAGTCAGCATGGCCTTTATATCCGGGGCTACACACACGCTACAATGGCCGGTACAATGGGTCGCAAAGCCGCGAGGTAGAGCCAATCCCCAAAACCGGTCTCAGTTCAGATTGCAGGCTGCAACCCGCCTGCATGAAGCCGGAGTTGCTAGTAAACGCGCGTCAGCATTAGTGCGTTGAATACGTTCCCGGGGCTTGT	Otu00328	1	0	0	4	0	0	0	0	5	2	10	17	15	9	1	3	2	12	4	1	3	1	2	5	5	15	18	30	13	4	1	0	5	1	0	0	6	0	1	1	16	44	16	13	9
HWFN2LX02B90VI	329	1	GTGAGACGACCGCCGGAGAAATCTGGCTTTTCCGCAAGGACGACTTACAAGGTGCTGCATGGTTGTCGTCAGCTCGTGCCGTGAGGTGTCGGGTTAAGTCCCATAACGAGCGCAACCCTTATGATTAGTTGCTAACAGGTCAAGCTGAGGACTCTAGTCAGACTGCCACCGTAAGGTGAGAGGAAGGTGGGGATGACGTCAAGTCCTCATGGCCTTTATGTCCAGGGCTACACACGTGCTACAATGGACGGTACAGAGGGTAGCGATATCGCGAGATGGAGCCAATCCCAAAAAGCCGTTCCCAGTTCGGATTGGAGTCTGCAACTCGACTCCATGAAGTTGGAATCGCTAGTAAATCGCGGGATCAGCATGCCGCGGTGAATACGTTCCCGGGCCCTT…	Otu00329	1	0	0	0	0	0	0	0	0	0	0	0	0	0	0	0	0	0	0	0	0	0	0	0	0	0	0	0	0	0	0	0	0	0	0	0	0	0	0	0	0	0	0	0	0
HYAP8WD01AQJYF	330	37	CCGTAAGGATTGACAGATTGAGAGCTCTTTCTTGATTCGGTGGGTGGTGGTGCATGGCCGTTCTTAGTTGGTGGAGCGATTTGTCTGGTTAATTCCGATAACGAACGAGACTCTAGCCTGCTAAATAGTCAGTGAATCTTTGGTTCACTGTACTTCTTAGAGGGACAAGCGGCATTTAGCTGCACGAGATTGAGCAATAACAGGTCTGTGATGCCCTTAGATGTTCGGGGCTGCACGCGCGCTACACTGAAGGAATCAACATGCATTCTACCTTACCCGAAAGGGTTTGGTAACCCGTTGAAACTCCTTCGTGATTGGGATAGGGACTTGCAATTATGGCCCTTGAACGAGGAATTCCCAGTAAGTGCGGGTCATCAGCTCGCGTTGATTACGTCCCTG…	Otu00330	1	0	1	0	0	0	1	0	0	0	0	0	0	0	0	0	4	11	0	0	1	0	0	0	0	0	0	0	0	0	14	1	1	0	0	0	1	0	0	0	0	0	0	0	0
HWFN2LX02CCF31	331	11	CGGCAGGATGAAGGCCAGGCTGAAGACCTTGCCTAACAAGCCGAGAGATGGCACATGGCCGCCGTCAGCTCGTGTCGTGAGATGTCCTGTTAAGTCAGGCAACGAGCGAGACCCACATCCACAATTGCAACCGAGGCCGTTCGGGCTGAGTTGGGCACATTGTGGGGACTGCCTTCGAAAGGAGGAGGAAGGTGTGGGCAACGGTAGGTCTGTATGCCTCGAATCCTTTGGGGCTACACGCGCGCAACAACGGTAGGGACAATGGGATGCAACTCCGAGAGGAGAAGCTAAACCTCTAAACCCTATCCTAGTCCAGATCGAGGGCTGCAACTCGCCCTCGTGACGTTGGAATCCCTAGTAAATCGGGACGGTCAACACCGTCCGGTGAAACAATGTCCC…	Otu00331	3	0	0	0	6	0	0	0	0	2	0	0	0	0	0	0	0	0	0	0	0	0	0	0	0	0	0	0	0	0	0	0	0	0	0	0	0	0	0	0	0	0	0	0	0
HWFN2LX03C5LBE	332	19	TACAGGAAGTAGAGAGATGAAAGTCAAACGACCCGTTAAGCCGGTATCCTGTAGAGGTGCTGCATGGCTGTCGTCAGCTCGTGCCGTGAGGTGTTGGGTTAAGTCCCGCAACGAGCGCAACCCTTATCCTTAGTTGCCATCGGGTAATGCCGGGCACTCTAAGGAGACTGCCTACGCAAGTAGAGAGGAAGGTGGGGACGACGTCAAGTCATCATGGCCCTTATGTCCAGGGCTACACACGTGATACAATGGTCGGTACAGTGGGCGAAGCCGCGAGGTGGAGGAAATCCCCAAAACCGATCTCAGTTCGGATTGTAGTCTGCAACTCGACTACATGAAGTTGGAATCGCTAGTAATCGTAGATCAGCACGCTACGGTGAATACGTTCCCGGGCCTTGT	Otu00332	1	0	0	3	0	0	0	0	0	1	0	0	0	0	0	1	0	2	0	0	0	1	0	0	0	0	0	0	3	0	0	0	0	0	0	2	0	0	0	2	0	0	0	0	0
HWFN2LX05FP0YV	333	125	TGTACGGATTAACCCTGTGAAAGCAGGGCCACGCCTTCGGGTGGAACGTGCACAGGTGCTGCATGGCTGTCGTCAGCTCGTGTCGTGAGATGTCGGGTTAAGTCCCTTAACGAGCGAAACCCTTGTCACTAGTTGCCAGCGAGTCATGTCGGGGACTCTAGTGAGACTGCCGGTGTTAAACCGGAGGAAGGTGGGGATGACGTCAAGTCCTCATGGCCTTTATGACTAGGGCTGCACACGTCCTACAATGGCGCGCACAAAGGGATGCAAACTCGCGAGAGCAAGCAAATCCCAAAAAACGCGCCCCAGTTCGGATTGCAGGCTGCAACTCGCCTGCATGAAGCCGGAATCGCTAGTAATCGCGGGTCAGCATACCGCGGTGAAATGTGTTCCTGAGCC…	Otu00333	1	0	1	11	0	2	1	1	1	7	0	0	0	0	0	7	1	24	3	1	4	3	0	0	0	0	0	0	0	0	2	0	7	0	4	1	0	1	1	2	0	0	0	0	0
HWFN2LX02BP4LL	334	1	GCAGGTGATCGGTCGTGAAAGCGGCTTTCCGCAAGGACACCTGTAGAGGTGCTGCATGGCTGTCGTCAGCTCGTGTCGTGAGATGTTGGGTTAAGTCCCGCAACGAGCGCAACCCCCATCATTAGTTGCCATCAGGTAAAGCTGGGAACTCTAATGAAACTGCCGTCGTAAGACGCGAGGAAGGAGGGGATGATGTCAAGTCATCATGGCCTTTATGCCCAGGGCTACACACGTGCTACAATGGGGAGGACAAAGGGCTGCCACTTGGTGACAAGGAGCTAATCCCAAAAACCTCCTCTCAGTTCAGATTGGAGTCTGCAAACTCGACTCCATGAAGCTGGAATCGCTAGTAATCGTAATATCAGCAATGATAACGGTGAATACGTTCCCGGACCTTGC	Otu00334	1	0	0	0	0	0	0	0	0	0	0	0	0	0	0	0	0	0	0	0	0	0	0	0	0	0	0	0	0	0	0	0	0	0	0	0	0	0	0	0	0	0	0	0	0
HWFN2LX02B67TO	335	1	TAGTGAGGATTGACAGATTGAGAGCTCTTTCTTGATTCTATGGGTGGTGGTGCATGGCCGTTCTTAGTTGGTGGAGTGATTTGTCTGGTTAATTCCGATAACGAACGAGACCCCCGCCTGCTAAATAGTTGGGTCAATGCTTAGCATTGATGACAGCTTCTTAGAGGGACTTTCGGTGACTAACCGAAGGAAGTTGGGGGCAATAACAGGTCTGTGATGCCCTTAGATGTTCTGGGCCGCACGCGCGCTACACTGACACACGCAGCGAGTCTTCCTTGTCCGAAAGGTCCGGGTAATCTTGTAAATGTGTGTCGTGATAGGGATAGATTAATTGCAATTATTAATCTTGAACGAGGAATTCCTAGTAAATGCGAGGTCATCAGCTCGCGTTGATTACGT…	Otu00335	1	0	0	0	0	0	0	0	0	0	0	0	0	0	0	0	0	0	0	0	0	0	0	0	0	0	0	0	0	0	0	0	0	0	0	0	0	0	0	0	0	0	0	0	0
HWFN2LX02CCMXH	336	1	GTAGAGTGCATGGGGTAGAAATATCCCTTTCCTTTGGGACTCTTTACAAGGTGCTGCATGGTTGTCGTCAGCTCGTGCCGTGAGGTGTCGGGTTAAGTCCCATAACGAGCGCAACCCCTATCGTTAGTTGCCAGCGGGTCAAGCCGGGGACTCTAGCGAGACTGCCACCGTAAGGTGAGAGGAAGGTGGGGATGACGTCAAATCAGCACGGCCCTTATGTCCAGGGCTACACACGTGTTACAATGGCCGATACAAAGGGCAGCTACTTCGCGAGAAGATGCTAATCTCTAAAGTCGGTCCCAGTTCGGATTGGAGTCTGCAACCCGACTCCATGAAGTTGGATTCGCTAGTAATCGCGCATCAGCCATGGCGCGGTGAATACGTTCCCGGGCCCTTGT	Otu00336	1	0	0	0	0	0	0	0	0	0	0	0	0	0	0	0	0	0	0	0	0	0	0	0	0	0	0	0	0	0	0	0	0	0	0	0	0	0	0	0	0	0	0	0	0
HWFN2LX02CA9NL	337	12	TGCAGCTGCAAGTTCGTCGAAAGGCGGACCGCCTTCGAGGGTGCTGCACAGGTGCTGCATGGCTGTCGTCAGTTCGTGCCGTGAGGTGTTGGGTTAAGTCCCGCAACGAACGCAACCCCTGTGTCTAGTTGCTACCGGGTAATGCCGGGCACTCTAGACAGACTGCCTGTACAAGCAGGAGGAAGGTGGGGATGACGTCAAGTCAGTATGGCCCTTACGCCCTGGGCTGCACACGTGCTACAATGGCTGGTACAATGGGATGCAAAGCCGCGAGGTGGAGCAAATCCAAAAAGCCAGCCCCAGTTCAGATTGCAGTCTGCAACTCGACTGCATGAAGTTGGATTCGCTAGTAAACGGGCGCATCAGCTACGGCGCCGTGAATACGTTCCCGGGCCTTGT	Otu00337	1	0	2	1	0	0	0	0	0	0	0	0	0	0	0	1	2	3	1	0	0	0	0	0	0	1	0	0	0	0	0	0	0	0	0	0	0	0	0	0	0	0	0	0	0
HYAP8WD01AKXRT	338	32	TGTCCAGTATGGGTTTCAGAGATGAGACCCTTCAGTTCGGCTGGCTGGAACACAGGTGCTGCATGGCTGTCGTCAGCTCGTGTCGTGAGATGTTGGGTTAAGTCCCGCAACGAGCGCAACCCTCGCCCTTAGTTGCCATCATTTAGTTGGGCACTCTAGGGGGACTGCCGGTGATAAGCCGCGAGGAAGGTGGGGATGACGTCAAGTCCTCATGGCCCTTACGGGTTGGGCTACACACGTGCTACAATGGCGGTGACAATGGGATGCAAAGGGGTGACCCTGTGCAAATCTCAAAAAGCCGTCTCAGTTCGGACTGGGGTCTGCAACTCGACCCCACGAAGTCGGAATCGCTAGTAATCGTGGATCAGCATGCCACGGTGAATACGTTCCCGGGCCTTGT	Otu00338	1	0	0	2	0	0	0	0	0	0	0	0	0	0	0	1	1	8	0	4	0	0	0	0	0	0	0	0	0	3	1	0	2	0	0	0	0	1	2	0	0	1	0	0	0
HYAP8WD01C06GJ	339	5	GTTAGTGACCTCCCGTGAAAGCGGGATTCTCTTCGGAGCACAAAACTAGGTGCTGCATGGCTGTCGTCAGCTCGTGCCGTGAGGTGTTGGGTTAAGTCCCGCAACGAGCGCAACCCCTTTCTTTAGTTGCCATCAGGTAATGCTGGGGACTCTAAAGATACTGCCTACGTAAGTAGTGAGGAAGGTGGGGACGACGTCAAGTCATCATGGCCCTTACGTCCAGGGCTACACACGTGCTACAATGGTCGACACAGATGGTTGCTACTTAGTAATAAGGTGCTAATCCCAAAAAAGTCGGCCTCAGTTCGGATTGAGGTCTGCAACTCGACCTCATGAAGCTGGATTCGCTAGTAATCGCATATCAGCAATGATGCGGTGAATACGTTCCCGGGCCTTGT	Otu00339	1	0	0	3	0	0	0	0	0	0	0	0	0	0	0	0	0	0	0	0	0	0	0	0	0	0	0	0	0	0	0	0	1	0	0	0	0	0	0	0	0	0	0	0	0
HYAP8WD01B19O3	340	3	TAGTAAGGATTGACAGATTGAGAGCTCTTTCTTGATTCTATGGGTGGTGGTGCATGGCCGTTCTTAGTTGGTGGAGTGATTTGTCTGGTTAATTCCGTTAACGAACGAGACCTTAACCTGCTAAATAGTTGCATTAACTTTGGTTGATGATCAACTTCTTAGAGGGACTATTGATGTTTAATCAATGGAAGTTTGAGGCAATAACAGGTCTGTGATGCCCTTAGATGTTCTGGGCCGCACGCGCGCTACACTGATAAAGGCAACAAGTATTCAACCTTGGCCGGAAGGTCCGGGTAATCTTTTGAAACTTTATCGTGCTGGGGATAGTCCTTTGCAATTATTGGACTTCAACGAGGAATTCCTAGTAAGCGTGAGTCATCAGCTCGCGTTGATTACGTC…	Otu00340	1	0	0	0	0	0	0	0	0	0	0	0	0	0	0	0	0	1	0	0	0	0	0	0	0	0	0	0	0	0	1	0	0	0	0	0	0	0	0	0	0	0	0	0	0
HWFN2LX03C7PBW	341	24	TCTATCACGAAAATCGGTGAAAGCCGGTGACGGCCCGAAAGGGTGCAGGGGATAGACAGGTGCTGCATGGTTGTCGTCAGCTCGTGTCGTGAGATGTTGGCTTAAGTGCCGCAACGAGCGCAACCCTTGTGTTTAGTTACCCTGACGCAAGTTGGGGGTCTCTAAACAGACTGCCTCGCTTTAAACGAGGAGGAAGGTGAGGATGACGTCAAATCAGTATGGCCCTTACGGCCAGGGCTGCACACGTGCTACAATGCGCGGTACAGAGGGACGCAAGACCGCAAGGTGGAGCCAATCCCATAAAACCGCGCCCAGTTCGGATTGGAGGCTGCAACTCGCCTCCATGAAGCCGGAATCGCTAGTAATGGGCGTATCAGCTACGACGCCGTGAATACGTTC…	Otu00341	1	0	0	1	0	0	0	1	0	0	1	0	1	0	2	2	0	3	0	0	0	0	1	0	0	0	0	0	1	1	0	0	0	0	0	0	0	0	0	0	0	1	0	0	0
HWFN2LX02CD508	342	1	TGTAGTTGACCATTCATGAAAGTGAACTTCCGCAAGGACAACTATAGAGGTGCTGCATGGCTGTCGTCAGCTCGTGTCGTGAGATGTTGGGTTAAGTCCCGCAACGAGCGCAACCCTTGTCCCTAGTTGCTACGCAAGGGCACTCTAGGGAGACTGCCGGTGACAAACCGGAGGAAGGTGGGGATGACGTCAAGTCCTCATGGCCCTTATGGGTAGGGCTTCACACGTCATACAATGGACGGTACAGAGGGTTGCCAACCCGCGAGGGGGAGCCAATCCCAGAAAGCCGTTCGTAGTCCGGATCGCAGTCTGCAACTCGACTGCGTGAAGTCGGAATCGCTAGTAAATCGCGGGATCAGCATGCCGCGGTGAATACGTTCCCGGGTCTTGT	Otu00342	1	0	0	0	0	0	0	0	0	0	0	0	0	0	0	0	0	0	0	0	0	0	0	0	0	0	0	0	0	0	0	0	0	0	0	0	0	0	0	0	0	0	0	0	0
HWFN2LX02B01C7	343	1	TAGGAAGGATTGACAGATTGAGAGCTCTTTCTTGATTCTATGGGTGGTGGTGCATGGCCGTTCTTAGTTGGTGGGTTGTCTTGTCAGGTTGATTCCGGTAACGAACGAGACCTCAGCCTTTAAATAGTCACAGTCGCTTTTTGCGGGTGGTTTGACTTCTTAGAGGGACAGTTGGCGTTTAGTCAACGGAAGTATGAGGCAATAACAGGTCTGTGATGCCCTTAGATGTTCTGGGCCGCACGCGCGCTACACTGATGCACTCAACGAGTTTACGACCTTGCCCGGTAGGGTTGGGTAATCTTTTTAAAATGCATCGTGATGGGGATAGATTATTGCAATTATTAATCTTCAACGAGGAATTCCTAGTAAGCACGAAGTCATCAGCTCGTGCTGATTACG…	Otu00343	1	0	0	0	0	0	0	0	0	0	0	0	0	0	0	0	0	0	0	0	0	0	0	0	0	0	0	0	0	0	0	0	0	0	0	0	0	0	0	0	0	0	0	0	0
HWFN2LX02BQ45I	344	13	TAGTGAGGATTGACAGATTGAAGATCTTTCTTGATTCTATGGGTGGTGGTGCATGGCCGTTCTTAGTTGGTGGATTGATCTGTCTGGTTAATTCCGATAACGAACGAGACCTCAGCCTGCTAAATAGTGGACGTTCGGCTTTGCCGAGCGGCATAATCGCTTCTTAGAGGGACTATCGGTGTGTAGCCGATGGAAGATTGAGGCAATAACAGGTCTGTGATGCCCTTAGATGTTCTGGGCCGCACGCGCGCTACACTGTTGCGATCAACGAGTTTACAACCTTGGCCGACAGGTCTGGGTAATCTTTTGAAATCGCAACGTGATGGGGCTAGAGCATTGCAAATTATTGCTCTTCAACGAGGAATTCCTAGTAAACGCATGTCATCAGCGTGCATTGAT…	Otu00344	1	0	0	1	0	0	0	0	0	0	0	0	0	0	0	0	0	1	2	0	0	0	0	0	0	0	1	0	0	0	3	0	3	0	0	0	0	0	0	0	0	0	0	0	0
HYAP8WD01A1P2V	345	9	TAGTAAGGATTGACAGATTGAGAGCTCTTTCTTGATTCTATGGGTGGTGGTGCATGGCCGTTCTTAGTTGGTGGAGTGATTTGTCTGGTTAATTCCGTTAACGAACGAGACCTTAACCTGCTAAATAGTTGCGTTTACTCTGGTAGACGTCAACTTCTTAGAGGGACTATGAATGTTTAATTCATGGAAGTTTGAGGCAATAACAGGTCTGTGATGCCCTTAGATGTTCTGGGCCGCACGCGCGCTACACTGATACAGGCAACAAGTTTTTTCCTTGGCCGGAAGGTCTGGGTAATCTTTTGAAACTGTATCGTGCTGGGGATAGTCCTTTGCAATTATTGGACTTCAACGAGGAATTCCTAGTAAGCGTGAGTCATCAGCTCGCGTTGATTACGTCCC…	Otu00345	2	0	0	1	0	0	0	0	0	0	0	0	0	0	0	0	1	1	1	0	0	0	0	0	0	0	0	0	0	0	0	0	3	0	0	0	0	0	0	0	0	0	0	0	0
HYAP8WD01DNUL5	346	10	CGGCAGGATGAAGATCGTGTTGAAGACACTATCAGACGAGCCGAGAGGTAGTGCATGGCCGCCGTCAGCTCGTGCCGTGAGGTGTCCTGTTAAGTCAGGTAACGAGCAAGACCTGCATCCACAATTGCTAACGACCTCTGGGATCGAGCACATTGTGTAGACTGCCCGTGTAAACGGGAGGAAGGTGCAGGCAACGGTAGGTCTGTATGCTCCGAATCCCCTAGGCTACACGCGCGCAACAATGGTACGGACAATGGGACGCAACACCGAAAGGTGGAGCAAATCCTCAAAACCCTACCCTGGTTCAGATCGAGGCTTGCAACCCAGCCTCGTGACGTCGGAATCCCTAGTAATCAGCTGTCATCATCTGCTGGTGAATATGTCCCTGCGCCTTGC	Otu00346	1	0	0	4	0	0	0	0	0	0	0	0	0	0	0	0	0	2	0	0	0	0	0	0	0	0	0	0	0	0	1	0	1	0	0	0	0	0	0	0	0	0	0	0	0
HWFN2LX03C49U8	347	2	GCCATTGACCGGTCCAGAGATGGACTTTTCAGCAATGACAAGGAGCAAGGTGCTGCATGGCTGTCGTCAGCTCGTGCCGTGAGGTGTTGGGTTAAGTCCCGCAACGAGCGCAACCCTTATCTTTAGTTGCCAGCACGTCATGGTGGGGACTCTAAAGAGACTGCCTGCGCAAGCAGAGAGGAAGGAGGGGATGACGTCAAGTCATCATGGCCCTTACGCCCAGGGCTACACACGTGCTACAATGGCGTATACAAAGTGTTGCGACCTGGCAACAGGGAGCCAATCACAAAAAGTACGTCTCAGTTCGGATTGCAGGCTGCAAACTCGCCTGCATGAAGTTGGAATCGCTAGTAATCGCAAATCAGCAATGTTGCGGTGAATACGTTCCCGGGACCTGT	Otu00347	1	0	0	0	0	0	0	0	0	0	0	0	0	0	0	0	0	1	0	0	0	0	0	0	0	0	0	0	0	0	0	0	0	0	0	0	0	0	0	0	0	0	0	0	0
HWFN2LX02B8CSN	348	1	TGTCCAGAATCCTGCAGAGATGTGGGAGTGCCCGAAAGGGAATTGGAACACAGGTGCTGCATGGCTGTCGTCAGCTCGTGTCGTGAGATGTTGGGTTAAGTCCCGCAACGAGCGCAACCCTTATCATTAGTTGCTACGCAAGGGCACTCTAATGAGACTGCCGGTGACAAACCGGAGGAAGGTGGGGACGACGTCAAGTCATCATGGCCCTTACGACCTGGGCTACACACGTGCTACAATGGAACGCACAGAGGGTTGCAACCTCGCGAGAGTGAGCCAATCCCACAAACGTTTCGTAGTCCGGATCGGAGTCTGCAACTCGACTCCGTGAAGTCGGAATCGCTAGTAAATCGGCGGGATCAGAATGCCGCGGTGAATACGTTCCCGGGCCCTTGT	Otu00348	1	0	0	0	0	0	0	0	0	0	0	0	0	0	0	0	0	0	0	0	0	0	0	0	0	0	0	0	0	0	0	0	0	0	0	0	0	0	0	0	0	0	0	0	0
HWFN2LX02B24Q0	349	1	TGCTTGGGAATCCCGCTGAAAGGCGGGAGTGCCCTTCGGGGAGCCCTTGCACAGGTGCTGCATGGCTGTCGTCAGCTCGTGTCGTGAGATGTCGGGTTAAGTCCCTTAACGAGCGAAACCCTTGTCCTTAGTTGCCAGCGGGTAAAGCCGGGGACTCTAAGGAGACCGCCGGTGTTAAACCGGAGGAAGGTGGGGATGACGTCAAGTCCTCATGGCCTTTATGACCAGGGCTGCACACGTCCTACAATGGTGCGCACAAAGGGATGCAAACTCGTGAGAGCCAGCAAATCCCAAAAAACGCACCTCAGTTCGGATTGTAGGCTGAAACCCGCCTACATGAAGCTGGAATCGCTAGTAAATGGGCGGCATCAGCTACGGCGCCGTGAATACGTTCCCGGG…	Otu00349	1	0	0	0	0	0	0	0	0	0	0	0	0	0	0	0	0	0	0	0	0	0	0	0	0	0	0	0	0	0	0	0	0	0	0	0	0	0	0	0	0	0	0	0	0
HYAP8WD01DHRDV	350	171	TGTACGGAACTTGCCAGAGATGGCTTGGTGCTCGAAAGAGAACCGTAACACAGGTGCTGCATGGCTGTCGTCAGCTCGTGTCGTGAGATGTTGGGTTAAGTCCCGCAACGAGCGCAACCCTTGTCATTAATTGCCATCATTTAGTTGGGCACTTTAATGAGACTGCCGGTGACAAACCGGAGGAAGGTGGGGATGACGTCAAGTCCTCATGGCCCTTATGGGTAGGGCTTCACACGTAATACAATGGTCGGTACAGAGGGTCGCCAACCCGCGAGGGGGAGCCAATCCCAGAAAGCCGATCGTAGTCCGGATTGGAGTCTGCAACTCGACTCCATGAAGTCGGAATCGCTAGTAATCGCGGATCAGCATGTCGCGGTGAATACGTTCCCGGGCCTTGT	Otu00350	1	0	0	0	0	0	1	0	0	0	0	0	0	0	0	21	4	47	7	2	1	0	1	0	1	0	0	0	0	0	11	2	14	3	9	0	9	3	0	0	10	0	0	0	0
HWFN2LX02CDSQ4	351	1	TCTGCGGAACCTTAGGAAACTTAGGGGTGCCCAGCAATGGGAGCCGCAAGACAGGTGCTGCATGGCTGTCGTCAGCTCGTGTCGTGAGATGTTGGGTTAAGTCCCGCAACGAGCGCAACCCCTACTGTTAGTTGCCAGCACGCAAGGTGGGCACTCTAGCAGAACTGCCGCAGATAATGTGGAGGAAGGTGGGGACGACGTCAAGTCAGTATGGGCCCTTACGCCCTGGGCTACACACGTGCTACAATGGTAGGTACAAAGGGTTGCCAAACCGTGAGGTGGAGCTAATACCCAAAAACCTACCCCAGTTCGGATTGAAGGCTGCAATTCGCCTTCATGAAGCTGGAAATCGTTAGGTAATCCCGTATCAGCCAACGACGGGTGAATACGTTCCCGGGT…	Otu00351	1	0	0	0	0	0	0	0	0	0	0	0	0	0	0	0	0	0	0	0	0	0	0	0	0	0	0	0	0	0	0	0	0	0	0	0	0	0	0	0	0	0	0	0	0
HWFN2LX05FPTIJ	352	43	TAAAGAGAAGTTTTTTGAAAAGAAAATGTGCTACGGCCTCTTATACAGGTGGTGCATGGCTGTCGTCAGCTCGTGTCGTGAGATGTTGAGTTAAGTCCCGCAACGAGCGCAACCCTTGTTTCTAGTTAATATTCTAGAAAGACTGCCGATTATAAATCGGAGGAAGGTGAGGATGACGTCAAGTCATCATGCCCCTTACGTCCTGGGCTACACACGTGCTACAATGGATATGACAAAAGTTGCCAGTTTGCGAAAACGAGCTAATCTCTAAACATATCCTTAGTTCAGATTGTAGGCTGCAACTCGCCTACATGAAGGTGGAATCGCTAGTAATCGCAGGTCAGCTATACTGCGGTGAATCCGTTCCCGGGCCTTGT	Otu00352	2	0	0	2	0	0	0	0	0	1	0	0	0	0	0	4	0	1	1	0	0	0	0	0	0	0	0	0	0	0	1	0	19	1	3	0	0	0	0	0	0	0	0	0	1
HYAP8WD01DDM8S	353	18	CAGCAGAATGAAGGTCAGTCTAAAGGGCTTACCTGACACGCTGAGCGGAGATGCATGGCCAACATCAGCCTGTGTCGTGAGATGACCTGTTAAATCAGGTAACAGGCGAGACCCGTGTGTATAATTACTACTGAAAAGAGTACATTATACAGACTGCCTTGGTAACAAGGAGGAAGGTACGGGCTATGTTAGGTGAGTACATCCCTAACCCCCTGGGCTACACGCGCGCGTCAATGGTAGACTCAGCGAGATGCAACACCGAAAGGTGAAGCTAATCCCCTAACGTCTATCTCAGTACAGATTGAGGGTTGCAACCCACCCTCATGACGCCGGAATTCGAAGTAATCGTTTGTTAGCAGCGAACGGTGAAAAAGTCCCTGCTTCTTGC	Otu00353	1	0	1	0	0	0	1	1	0	0	0	0	0	0	0	1	0	6	0	0	1	0	0	0	0	0	0	0	0	0	0	0	2	1	0	0	0	1	0	0	0	0	0	0	0
HWFN2LX03DF42H	354	7	CGGCAGGATGAAGATCAGTCTGAAGGGCTTATCTGACGAGCCGAGAGGTAGTGCATGGCCGCCGTCAGCTCGTGTCGTAAGATGTCCTGTTAAGTCAGGCAACGAGCAAGACCTGTACCTATAATTGCTAACAGGCCCTTCGGGGTGACTGAGCACATTATAGGGACTGCCTTCGTAAGGAGGAGGAAGGTGCAGGCAACGGTAGGTCTGTATGCTCCGAATCTTCTAGGCTACACGCGCGCAACAGTGGTTAAGACAATGGGATGCAACACCGTAAGGTGAAGCTAATCCTCGAAACTTAATCGTAGTTTAGATTGTGGGTTGCAAACTCACCCACATGACAACGGAATTCCTAGTAATCAGACTTCATCATAGTCTGGTGAAATATGTCCCCTGTTC…	Otu00354	1	0	0	0	0	0	0	0	0	2	0	0	0	0	0	0	0	4	0	0	0	0	0	0	0	0	0	0	0	0	0	0	0	0	0	0	0	0	0	0	0	0	0	0	0
HYAP8WD01CPN6T	355	36	CGGCAGGATGAAGATCAGTCTGAAGGGCTTATCTGACGAGCCGAGAGGTAGTGCATGGCCGTCGTCAGCTCGTGTCGTAAGATGTCCAGTTAAGTCTGGCAACGAGCAAGACCTGTATCTATAATTGCTAACGGATTCCACGGAATGACTGAGCTCATTATAGAGACTGCCTTCGTAAGAAGGAGGAAGGTGCAGGCAACGGTAGGTCTGTATGCTCCGAATCTTCTAGGCTACACGCGCGCAACAGTGGTAAAGACAATGGGATGCAACACCGAAAGGTGAAGCTAATCCTCGAAACTTTATCGTAGTTTAGATTGTGGGTTGCAACTCACCCACATGACAACGGAATTCCTAGTAATCAGACTTCATCATAGTCTGGTGAATATGTCCCTGTTCCTT…	Otu00355	1	0	0	1	0	0	0	0	1	0	0	0	0	0	0	3	0	8	2	0	0	0	0	0	1	0	0	0	0	0	7	0	9	0	0	0	0	0	0	0	0	0	0	0	0
HWFN2LX02B5EZZ	356	1	TGTCAGAGATCCCGAAGAGATTTGGGAGTGCTCGAAAGAGAATCTGAACACAGGTGCTGCATGGCCGTCGTCAGCTCGTGTCGTGAGATGTTGGGTTAAGTCCCGCAACGAGCGCAACCCTTGTCATTAGTTGCCATCATTCAGTTGGGCACTCTAATGGGACTGCCGGTGTTAAGCCGGAGGAAGGTGGGGATGACGTCAAGTCCTCATGGCCCTTATGCCCAGGGGCTACACACGTACTACAATGGTCGGTACAAAGGGCAACCAACTCGCGAGAGTGAGCTAATCCCAAAAAGCCGGTCCCAGTTCGGATTGGAGTCTGCAACTCGACTCCATGAAGTTGGAATCGCTAGTAAATCGCGGAATCAGCAGGTCGCGGTGAATACGTTCTCGGGCCCT…	Otu00356	1	0	0	0	0	0	0	0	0	0	0	0	0	0	0	0	0	0	0	0	0	0	0	0	0	0	0	0	0	0	0	0	0	0	0	0	0	0	0	0	0	0	0	0	0
HWFN2LX02CJ1EN	357	2	GTAAGTTGACGTATGGTGAAAGCTATATTTCTTCGGACAATTTACAAGGTGCTGCATGGCTGTCGTCAGCTCGTGTCGTGAGATGTTAGGTTAAGTCCTGCAACGAGCGCAACCCTTGTCTTTAGTTGCCATCAGGTAATGCTGGGAACTCTAAAGAGACTGCCGACGTCAAGTCGGAGGAAGGTGGGGATGACGTCAAGTCCTCATGGCCCTTACGTCCAGGGCTACACACGTGCTACAATGGCCGGTACAGAGCGTCGCAAGACCGCGAGGTGGAGCAAATCGCAAAAAACCGGTCTCAGTTCAGATTGCACTCTGCAACTCGAGTGCATGAAGTTGGAATCGCTAGTAAACGGCGGGATCAGCAGGTCGCGTTGAATACGTTCCCGGGCCCTTGT	Otu00357	2	0	0	0	0	0	0	0	0	0	0	0	0	0	0	0	0	0	0	0	0	0	0	0	0	0	0	0	0	0	0	0	0	0	0	0	0	0	0	0	0	0	0	0	0
HYAP8WD01C69T2	358	2	TGTAGGAAGTAGTGAACCGAAAGGGGAACGACCTGTCAAGTCAGGAGCCTGCACAGGTGTTGCATGGCTGTCGTCAGCTCGTGTCGTGAGATGTTGGGTTAAGTCCCGCAACGAGCGCAACCATTATTTTTAGTTGCTACTTTCAAAGCCGCAAGGCCTAGAGAGGCACTCTAAAGAGACTGCCCGCGATAAGCGGGAGGAAGGTGGTGATGACGTCAAGTCAGTACGGCCCTTATACCCTGGGCTACACACGTGTTACAATGCCCTCTACAAAGCGTTGCCAAACCGCGAGGTGGAGCTAATCGCAAAAAAAGAGGGCTCAGTTCAGATTGGAGTCTGAAATTCGACTCCATGAAGCCGGAATCGCTAGTAATGGCGGATCAGCTACGCCGCCGTGAA…	Otu00358	1	0	0	0	0	0	0	0	0	0	0	0	0	0	0	1	0	0	0	0	0	0	0	0	0	0	0	0	0	0	0	0	0	0	0	0	0	0	0	0	0	0	0	0	0
HWFN2LX02BS9GA	359	2	GGCTGATCAACGACTGTAGAAATATGGTTACTCCGCAAGGGGGTTCAGTCGAGGTGCTGCATGGCTGTCGTCAGCTCGTGTCGTGAGATGTTGGGTTAAGTCCCGCAACGAGCGCAACCCTCGCTGTATGTTACATGTGTCATACAGGACCGCCGGTATCAAGCCGGAGGAAGGTGGGGATGACGTCAAGTCCGCATGGCCTTTATGTCCGGGGCTACACACACGCTACAATGGCCGGTACAAACCGTTGCTAACTCGCGAGAGTACGCCAATCGGAAAAAGCCGGTCTCAGTTCGGATTGCAGGCTGCAACTCGCCTGCATGAAGCTGGAATCGCTAGTAAATCGGCGGGATCAGCACGCCGCGGTGAATACGTTCCCGGGCCCTTGT	Otu00359	2	0	0	0	0	0	0	0	0	0	0	0	0	0	0	0	0	0	0	0	0	0	0	0	0	0	0	0	0	0	0	0	0	0	0	0	0	0	0	0	0	0	0	0	0
HWFN2LX02BTHMZ	360	4	TGCTAGCGAAACCCTTATGAAAGTTTGGGCCTCTTGTAGAAATACGAGACGCTAGCACAGGTGTTGCATGGCTGTCGTCAGCTCGTGCCGTGAGGTGTTGGGTTAAGTCCTCTAACGAGCGCAACCCCTATTGTTAGTTGCCAGCGGGTAATGCCGGGAACTCTAACGATACTGCCTGGGATAACCAGGAGGAAGGTGGGGATGACGTCAAGTCATCATGGCCCTTATGTCTAGGGATACACACGTGCTACAATGGCAGATACAAAGAGCAGCAAAACCGCGAGGTGGAGCCAATCTCATAAAGTCTGTCTCAGTTCGGATTGGAGTCTGCAACTCGACTCCATGAAGCCGGAATCGCTAGTAAATCGGCGGGATCAGCTACGCCGCGGTGAATACGTT…	Otu00360	1	0	0	2	0	0	0	0	0	0	0	0	0	0	0	0	0	0	0	0	0	0	0	0	0	1	0	0	0	0	0	0	0	0	0	0	0	0	0	0	0	0	0	0	0
HWFN2LX02CCX1C	361	1	TGACCAGGAATCCGGCGGAAACGTCGGCGCCCCGCAAGGGGCTTGGCCACAGGTGTTGCATGGCTGTCGTCAGCTCGTGTCGTGAGATGTTGGGTTAAGTCCCGCAACGAGCGCAACCCCTACTGTGTGTTGTATCACTCACACGGGACTGTCGAGAGAAACTCGGAGGAAGGTGGGGATGACGTCAAGTCAGCATGGCCCTTACGTCCTGGGGCTACACCCACGCTACAATGGCCGGTACAAACCGTTGCGATCCCGCGAGGGGGAGCTAATCGGAGAAAGCCGGTCTCAGTTCGGATCGTAGGCTGCAACTCGCCTGCGTGAAGTCGGAATCGCTAGTAAATCGGCGGGATCAGCACGCCGCGGTGAATACGTTCCCGGGCCCTTGT	Otu00361	1	0	0	0	0	0	0	0	0	0	0	0	0	0	0	0	0	0	0	0	0	0	0	0	0	0	0	0	0	0	0	0	0	0	0	0	0	0	0	0	0	0	0	0	0
HWFN2LX02BWLYL	362	1	TGTAAGCAGTAGAGAAATGAAAGTGGATCGAACCGTCAAGTCGGTAACTTACACAGGTGCTGCATGGCTGTCGTCAGCTCGTGTCGTGAGATGTTGGGTTAAGTCCCGCAACGAGCGCAACCATTGCCCTATGTTGCCACTCCAGCTGCTAGCTTGCTAGTAGTTGGAAGCACTCTTAGGGGACTGCCTGGGATAACCAGGAGGAAGGTGGAGATGACGTCAAGTCCTCATGGCCCTTACGGGCTGGGCTACACACGTGCTACAATGGTGGTGACAGTGGGAAGCAAAGGAGCAATCCTGCGCCGATCTCCAAAAGCCATCTCAGTTCAGATTGTACTCTGCAACTCGAGTGCATGAAGGCGGAATCGCTAGTAAATCGCGGGATCAGCATGCCGCGGT…	Otu00362	1	0	0	0	0	0	0	0	0	0	0	0	0	0	0	0	0	0	0	0	0	0	0	0	0	0	0	0	0	0	0	0	0	0	0	0	0	0	0	0	0	0	0	0	0
HWFN2LX02B89AN	363	1	CGGCAGAATGAAGGTCAGGCCAAAGGTCTTACCCAACGAGCCGAGAGGTATTGCATGGCCGTCGTCAGCTCGTGCCGTAAGGTGTCCTCTTAAGTGAGGTAACGAGCGAGACCCATATCCATAATTGCCAGCAGGTCCTACGGGACGACTGGGCACCTTATGGGGACTGCCTTGGAAACAGGGAGGAAGGTTTGGGCAACGATAGGTCTGTATGGTCCGAATCTGCTGGGCTACACGCGCGCAACAATGGCGAGGACAATGGGCTGCAACACCGAAAGGTGGAGCCAAACCTCTAAACCTCGTCTTAGTCTAGATTGAGGGTTGTAATTCACCCTCATGACAACGGAATCCCTAGTAATCGGGAACTTCATCACGGTCCGGTGAAATAATGTCCCCTGC…	Otu00363	1	0	0	0	0	0	0	0	0	0	0	0	0	0	0	0	0	0	0	0	0	0	0	0	0	0	0	0	0	0	0	0	0	0	0	0	0	0	0	0	0	0	0	0	0
HWFN2LX04EHC57	364	12	TCTGACGAATCTCCTTGAAAGGGGAGAGTGCCTTCGGGAGCGTCAAGACAGGTGGTGCATGGCTGTCGTCAGCTCGTGTCGTGAGATGTTGGGTTAAGTCCCGCAACGAGCGCAACCCTCGTTTTTAGTTGCCATCATTAAGTTGGGCACTCTAGAGAGACTGCCGGTGACAAACCGGAGGAAGGTGGGGATGACGTCAAGTCAGCATGCCCCTTACGCCTTGGGCTACACACGTACTACAATGGTCGGGACAAAGGGCAGCAAGCTAGCGATAGTAAGCGAATCTCATCAAACCCGGCCTCAGTTCAGATTGCAGGCTGCAACTCGCCTGCATGAAGGAGGAATCGCTAGTAATCGCAGGTCAGCATACTGCGGTGAATCCGTTCCCGGGCCCTTGT	Otu00364	1	0	1	0	0	0	0	0	0	0	0	0	0	0	0	0	0	4	0	0	0	0	0	0	0	0	0	0	0	0	4	0	0	1	0	0	0	0	1	0	0	0	0	0	0
HWFN2LX03DFE9V	365	4	TCCCTCGAATAGTGCGGAAACGTACTAGTCCTTCGGGACGAGGAGACAGGTGGTGCATGGTTGTCGTCAGCTCGTGTCGTGAGATGTTGGGTTAAGTCCCGCAACGAGCGCAACCCTTGTTGTTAGTTGCCAGCATGTAATGATGGGCACTCTAGCGAGACTGCCGGTGACAAATCGGAGGAAGGTGGGGACGACGTCAAATCATCATGCCCTTTATGTCCTGGGCTACACACGTACTACAATGGCCACAACAACGGGATGCAATATGGCAACATGGAGCTAATCCCCAAATGTGGTCCCAGTTCAGATTGTGGGCTGAAACCCGCCCACATGAAGTCGGAATTGCTAGTAATGGCAGGGTCAGCATACTGCCGTGAATACGTTCCCGGGGCCTTGT	Otu00365	1	0	0	1	0	0	0	0	0	0	0	0	0	0	0	0	0	1	0	0	0	0	0	0	0	0	0	0	0	0	0	0	0	1	0	0	0	0	0	0	0	0	0	0	0
HWFN2LX02BZ93K	366	1	GCAGGTGGTAAGAACCCGAAAGGGCGATGATCCTGGTTTCCAGGAAGCCTGTAGAGGTGCTGCATGGCTGTCGTCAGCTCGTGTCGTGAGATGTTGGGTTAAGTCCCATAACGAGCGCAACCCTTATCGTTAGTTGCCAGCGGGTAATGCCGGGAACTCTAACGAAACTGCCGGTGTAAACCGTGAGGAAGGTGGGGATGACGTCAAATCAGCACGGCCCTTATGTCCAGGGCTACACACGTGTTACAATGGCCGGTACAGAGGGCAGCTACCTGGAGACAGGATGCGAATCTCGAAAGCCGGTCTCAGTTCGGATCGGAGTCTGCAACTCGACTCCGTGAAGCTGGATTCGCTAGTAATCGCGCATCAGCCATGGCGCGGTGAATACGTTCCCGGGCC…	Otu00366	1	0	0	0	0	0	0	0	0	0	0	0	0	0	0	0	0	0	0	0	0	0	0	0	0	0	0	0	0	0	0	0	0	0	0	0	0	0	0	0	0	0	0	0	0
HYAP8WD01DCO59	367	139	CCAGAAGGATTGACAGATTGATAGCTCTTTCTTGATTTGGTGGGTGGTGGTGCATGGCCGTTCTTAGTTGGTGGAGTGATTTGTCTGGTTAATTCCGATAACGAACGAGACTCTGTCCTGTTAAATAGATCCAACCTTGTTATAGGGTTGGAATGTCTTCTTAGAGGGACTGGTGATTATTAGTCACACGAGATTGAGCAATAACAGGTCTGTGATGCCCTTAGATGTTCTGGGCCGCACACGCGCTACACTGAAATGATCAGCTAGTTTTTCCCTCTCCGAGAGGAGCGGGTAAACTGTTGAACCCACTTCGTGGTAGGGATCGGAGCTTGCAATTATTCTCCGTGAACCAGGAATTCCCAGTAGGTGCAGGTCATAAGCCTGCATCGATTACGTCCC…	Otu00367	2	2	0	0	0	0	0	0	0	0	0	0	0	0	0	11	0	0	21	0	4	0	2	0	0	7	0	0	0	0	30	3	21	5	0	0	0	0	0	0	0	0	0	0	0
HYAP8WD01CGQK2	368	5	CAGCAGGATGAAGGTCAGTCTGAAGGGCTTACCTGACACGCTGAGCGGAGATGCATGGCCGACGTCAGCCTGTGTCGTGAGATGACCTGTTAAATCAGGTAACAGGCGAGACCCATGTGTATAATTGCCACCGAAAGGAGCACTTTATACAGACTGCCTTGGTAACAAGGAGGAAGGTATGGTCTACGTTAGGTGAGTACGTCCCTAATCCCCTGGGCTACACGCGCGCGGCAATGGCAGACTCAGTGAGATGCAACTCCGAAAGGAGAAGCCAACCCCATAACGTCTGTCTCAGTTTGAATTGAGGGCTGAAACTCGCCCTCATGTAACCGGAATTCGTAGTAATCGTTAGTTAGCAGCAAACGGTGAATATGTCCCTGTCTCTTGC	Otu00368	1	0	0	0	0	0	0	0	0	0	0	0	0	0	0	0	0	3	0	0	0	0	0	0	0	0	0	0	0	0	0	0	0	0	0	0	0	0	0	0	0	0	0	0	0
HYAP8WD01BW4N1	369	5	GTTGCTTGACCTTTTGAGAAATCGAAATTTCGCAAGACAAGCAGCAAGGTGCTGCATGGCTGTCGTCAGCTCGTGCCGTGAGGTGTTGGGTTAAGTCCCGTAACGAGCGCAACCCCTATCATTAGTTGCCATCAGGTAGTGCTGGGAACTCTAATGAAACTGCCTACGCAAGTAGTGAGGAAGGTGGGGATGACGTCAAGTCAGCACGGCCCTTACGTCCAGGGCTACACACGTGCTACAATGGTCGGTACAGAGGGCAGCTACCTGGTGACAGGATGCAAATCTCTAAAACCGATCTCAGTTCGGATCGAAGTCTGCAACTCGACTTCGTGAAGTTGGATTCGCTAGTAATCGCGTATCAGCAATGACGCGGTGAATACGTTCCCGGGCCTTGT	Otu00369	1	0	0	0	0	0	0	0	0	0	0	0	0	0	0	0	0	0	0	0	0	0	0	0	0	0	0	0	0	0	0	0	0	0	0	0	0	0	0	0	1	0	0	0	0
HWFN2LX02CAN1E	370	1	GTAGGACGACGTTTCGTGAAAGCGGAATTTCCTTCGGGACGTCTTACAAGGTGCTGCATGGTTGTCGTCAGCTCGTGCCGTGAGGTGTCGGGTTAAGTCCCATAACGAGCGCAACCCTTATCATTAGTTGCCATCAGGTAATGCTGGGAACTCTAATGAAACTGCCTACGCAAGTAGTGAGGAAGGTGGGGATGACGTCAAATCAGCACGGCCCTTATGTCCAGGGCGACACACGTGCTACAATGGCCAGTACAGAGGGTTGCTACCTGGTGACAGGATGCTAATCTCTAAAACCGGTCTCAGTTCGGATCGAAGTCTGCAACTCGACTTCGTGAAGTTGGATTCGCTAGTAAATCGTATATCAGCAATGAATACGGTGAATACGTTCCCGGGCCCTTGT	Otu00370	1	0	0	0	0	0	0	0	0	0	0	0	0	0	0	0	0	0	0	0	0	0	0	0	0	0	0	0	0	0	0	0	0	0	0	0	0	0	0	0	0	0	0	0	0
HWFN2LX04EVPPR	371	2	TCTAGCTGCAGGCTCCTAGAAATAGGCGCCGCCTTCGAGGGTGCTAGACAGGTGCTGCATGGTTGTCGTCAGCTCGTGTCGTGAGATGTACGGTTAAGTCCGGAAACGAGCGCAACCCCTATCCTCATTTACACTTTATGAGGAAACTGCCGTGTATAACACGGAGGAAGGCGGGGATGACGTCAAATCAGCATGGCTCTTACGCCTTGGGCCACACACATGCTACAATGATCAGGACAAAGGGTTGCCAAGCGGCAACGCGGAGCTAATCCCAAAAACCTGATCTCAGTTCGGATTGAGGGCTGCAACTCGCCCTCATGAAGCCGGAATTGCTAGTAACCGTAAATCAGCCACATTACGGTGAATACGTTCTCGGGTCTTGT	Otu00371	1	0	0	0	0	0	0	0	0	0	0	0	0	0	0	0	0	0	0	0	0	0	0	0	0	0	0	0	0	0	0	0	0	0	0	1	0	0	0	0	0	0	0	0	0
HWFN2LX02BSJ0Z	372	1	TGTCTGGAATTTTGCAGAGATGCGAAAGTGCTCGAAAGAGAACCAGAACACAGGTGCTGCATGGCCGTCGTCAGCTCGTGTCGTGAGATGTTGGGTTAAGTCCCGCAACGAGCGCAACCCCTATCATTAGTTGCCATCAGGTAATGCTGGGAACTCTAATGAAACTGCCGTCGCAAGACGTGAGGAAGGAGGGGATGATGTCAAGTCATCATGGCCTTTATGCCCAGGGCTACACACGTGCTACAATGGGGCGTACAAAGGGCTGCAACATAGCGATATGAAGCCAATCCCAAAAACGCCTCTCAGTTCAGATTGGAGTCTGCAAAACTCGACTCCATGAAGCTGGAATCGCTAGTAATCGTAATATCAGCAATGATAACGGTGAATACGTTCCCGGAC…	Otu00372	1	0	0	0	0	0	0	0	0	0	0	0	0	0	0	0	0	0	0	0	0	0	0	0	0	0	0	0	0	0	0	0	0	0	0	0	0	0	0	0	0	0	0	0	0
HWFN2LX04EDTUJ	373	17	CGGCAGGATGAAAGTCAGGCTAAAGACCTTACTTAACGAGCCGAGAGGAGGTGCATGGCCGCCGTCAGCTCGTGTCGTGAGATGTCCTGTTAAGTCAGGTAACGAGCGAGACCTGTACCTGCAATTGCCAGCGGCTTCTTCGGAAGGACCGGGCACAGTGCAGGGACTGCCTTGGAAACAAGGAGGAAGGTGCAGGCTACGGTAGGTCTGTATGCCCCGAATCCTATAGGCTACACGCGCGCAACAATGGTAGAGACAATGGGATGCAACTCCGAAAGGAGAAGCTAAACCTCTAAACTCTATCCTAGTACAAATTGAAGGTTGCAACTCACCTTCATGACGATGGAATCCCTAGTAATCGGCTGTTAGCATCTGCCGGTGAATATGTCCCTGCTCCTT…	Otu00373	1	1	0	1	0	0	1	0	0	0	0	0	0	0	0	0	1	5	0	0	0	0	0	0	0	0	0	0	0	0	0	0	0	0	0	2	0	0	0	0	0	0	0	0	0
HYQ4RGJ01A6V8E	374	35	CCGTAAGGATTGACAGACTGAGAGCTCTTTCTTGATTCGGTGGGTGGTGGTGCATGGCCGTTCTTAGTTGGTGGAGTGATTTGTCTGGTTAATTCCGATAACGAACGAGACTCTAGCCTGCTAACTAGACGGGCGATCCACTTGTGGGTCGACCCGATTTGCTTCTTAGAGGGACAAGTGGCGTTCCTAGCCACGCGAAATTGAGCAATAACAGGTCTGTGATGCCCTTAGATGTCCGGGGCCGCACGCGCGCTACAATGAGGGACGCAGTGTGCCCGCAAAGCCTCACCCGAAAGGGTTGGGTAATCATTTCAATTTCCCTCGTAATAGGGATTGAGCATTGTAACTATTGCTCATGAACGAGGAATTCCTAGTAAGCGCGAGTCATAAGCTTGCGTT…	Otu00374	1	0	0	0	0	0	0	0	0	0	0	11	0	0	0	1	0	0	0	0	0	0	0	0	0	0	0	0	0	0	12	0	4	0	0	0	0	0	0	0	0	0	0	0	6
HYAP8WD01ASFDK	375	19	TAGCAGAATGAAGGTCAGCCTAAAGGGCTTACCTGACACGCTAAGAGGAGTTGCATGGCCGACTTCAGCCTGTGTCGTGAGATGACCTGTTAAATCAGGTAACAGGCGAGACCCACATGTATATTTACTATGCAAATAGTTCAATATACAGACTGCCCGAGTAACTGGGAGGAAGGTGTGGGCTACGTTAGGTGAGTACAGCCTGAATACCCTGGGCTACACGCGCGCGGCAATGCCAGATGCAATGAGACGCAACTCCGAAAGGAGAAGCAAATCCCATAATGTCTGGCCTAGTTCAGATTGAAGTTTGTAACTCAACTTCATGACGCTGGAATCCGTAGTAATCGTTCGTTATCAGCGAACGGTGAATATGTCCCTGCTCCTTGC	Otu00375	1	0	1	0	0	0	0	0	1	0	0	0	0	0	0	1	0	0	0	1	0	0	2	0	0	0	1	0	0	0	0	0	1	2	0	0	2	0	0	0	1	0	0	0	0
HWFN2LX02BTAM3	376	1	CGGAAACGTCGGCGCCCCGCAAGGGGCCTGGCCACAGGTGTTGCATGGCCGTCGTCAGCTCGTGCCGTAGGGTGTCCTGTTAAGTCAGGCAACGAGCGAGACCTGCGTTTACACTTGCTAACGAGCCTTTTAAGGCGGTCGAGCACAGTGTAAAGACTGCCTTCGAAAGAAGGAGGAAGGTGCAGGCTACGATAGGTCTGTATGCTCCGAATCTGCTGGGCTACACGCGCGCAACAATGGTAAGGACAATGGGATGCAACTCCGAAAGGAGAAGCTAATCCTCGAAACCTTACCCTAGTTCAGATTGAGGGTTGTAAAACTCACCCTCATGACGATGGAATCCCTAGTAACCAGAGGGTTATCAGCCTCTAGTGAATAATGTCCCCTGCTCCTTGC	Otu00376	1	0	0	0	0	0	0	0	0	0	0	0	0	0	0	0	0	0	0	0	0	0	0	0	0	0	0	0	0	0	0	0	0	0	0	0	0	0	0	0	0	0	0	0	0
HWFN2LX04D9BWJ	377	32	GTGAGGGAAGAGAGGGTAATTCCGATCGTCTGGGAAACCAGACCCAAAACAAGGTGCTGCATGGCTGTCGTCAGCTCGTGTCGTGAGATGTTGGGTTAAGTCCCGCAACGAGCGCAACCCTTATCAACAGTTGCCATCATTAAGTTGGGAACTCTGTTGAGACTGCCGTTGATAAACGGAGGAAGGTGGGGATGATGTCAAGTCATCATGGCCTTTATGTTCAGGGCTACACACGTGCTACAATGGATGGTACAAAACGTCGCAATCTCGTAAGAGGGAGCTAATCGCAAAAACCATTCTCAGTTCGGATTGGAGTCTGCAACTCGACTCCATGAAGTTGGAATCGCTAGTAATCGCAAATCAGCATGTTGCGGTGAATACGTTCCCGGGTCTTGT	Otu00377	2	0	0	1	0	0	0	0	0	0	0	0	0	0	0	2	1	7	2	1	0	0	0	0	0	0	0	0	0	0	1	4	8	0	0	0	1	0	0	0	0	0	0	0	0
HWFN2LX02BSICY	378	1	CAGCAGAATGAAGGTCAGTCTGAAGGGCTTACCTAACACGCTGAGCGGAGTTACATAGCCGACGTCAGCCTGTGCAGTGATGTGACCTGTTAAATCAGGTAACAGGCGAGACCCGTGTCAACAATTACTACCGAAAGGAGAACATTGTTGAGACTGCCTTGGTAACAAGGAGGAAGGTGCGGGCTACGTCAGGTGGCATGGCCCTAATCCCCTGGGCTACACGCGCGCGGCAATGGTATATTCAATGAGATGCAACACCGAAAGGTGAAGCCAATCTCCTAATGTATATCTCAGTCCAAATTGAGGGTTGCAACCCACCCTCATGACGCTGGAATTCGTAGTAATCGTTCGTTAGGCAGCAAACGGTGAAATAATGTCCCCTGTCTCTTGC	Otu00378	1	0	0	0	0	0	0	0	0	0	0	0	0	0	0	0	0	0	0	0	0	0	0	0	0	0	0	0	0	0	0	0	0	0	0	0	0	0	0	0	0	0	0	0	0
HYAP8WD01BNPQL	379	7	TCCTACGAATACTGCAGAGATGTAGTAGTCCCGCAAGGGACGTAGAGACAGGTGCTGCATGGCTGTCGTCAGCTCGTGTTGTGAAATGTTGGGTTAAGTCCCGCAACGAGCGCAACCCCTATCTTTAGTTGCCACCATTAAGTTGGGCACTCTAGAGAGACCGCCGGTGTTAAACCGGAGGAAGGCGGGGATGACGTCAAGTCCTCATGGCCCTTACATCCAGGGCTACACACGTACTACAATGGTAGAAACAAAGTGACGCGAAGCCGTAAGGTGGAGCAAATCGCAAAAACACTACCTCAGTTCGGATTGAAGTCTGCAACTCGACTTCATGAAGCTGGAATCGCTAGTAATCGCAGATCAGCACGCTGCGGTGAATACGTTCCCGGGCCTTGT	Otu00379	1	0	0	0	0	0	0	0	0	0	0	0	0	0	0	0	0	0	0	0	0	0	0	0	0	0	1	0	0	0	2	0	3	0	0	0	0	0	0	0	0	0	0	0	0
HWFN2LX02BP962	380	76	TGTCCTGAAGCCTGGAGAGATCCGGGTGTGCCCGAAAGGGAACGGGAACACAGGTGCTGCATGGCTGTCGTCAGCTCGTGTCGTGAGATGTTGGGTTAAGTCCCGCAACGAGCGCAACCCTTGTCATTAGTTGCTACATTTAGTTGGGCACTCTAATGAGACTGCCGGTGACAAACCGGAGGAAGGTGGGGATGACGTCAAGTCCTCATGGCCCTTATGGGTAGGGCTTCACACGTAATACAATGGCGCGTACAGAGGGTTGCCAAACCGCGAGGTGGAGCCAATCCCAGAAAGCGCGTCGTAGTCCGGATTGCAGTCTGCAAACTCGACTGCATGAAGTCGGAATCGCTAGTAATCGCGGGATCAGCATGTCGCGGTGAATACGTTCCCGGGTCTTGT	Otu00380	1	0	1	6	0	1	2	0	1	0	0	0	0	0	0	8	1	13	3	2	0	0	1	0	1	0	0	0	0	0	3	3	6	0	3	1	0	1	0	0	0	0	0	0	0
HWFN2LX04EBK0R	381	4	CAGCAGAATGAAGGTCAGTCTGAAGGGCTTACTTGACACGCTGAGAGGAAATGCATGGCCGACGTCAGCCTGTGCCGTGAGGTGACCTGTTAAATCAGGTAACAGGCGAGACCCACGTGTACATTTGCTACCCGGAGAGGGAGCACCATGTACAGACTGCCTTGGTAACAAGGAGGAGGGTGTGGGCCACGTCAGGTGAGTACGTTCCGAATTCCCTGGGCTACACGCGCGCGGCAATGCTGCGACCAGTGAGATGCAACACCGAAAGGTGAAGCTAATCCCATAAACCGCAGCTCAGTTCAGATTGAGGCTTGAAACTCAGCCTCATGACGCTGGAATCCGTAGTAATCGTTCGTCATCAACGAACGGTGAATATGTCCCTGTCTCTTGC	Otu00381	1	0	0	0	0	0	0	0	1	0	0	0	0	0	0	0	0	1	0	0	0	0	0	0	0	0	0	0	0	0	0	0	0	0	0	1	0	0	0	0	0	0	0	0	0
HYAP8WD01DQ2JI	382	19	CTGGCAGGATTGACAGATTGATAGCTCTTTCTTGATTCAGTGGGTGGTGGTGCATGGCCGTTCTTAGTTGGTGGAGTGATTTGTCTGGTTAATTCCGATAACGAACGAGACCCCGTCCTACTTACTAGACTGAGGATTCTTTTGTCCTCAGAATCTTCTTAGAGGGACAACTGGCGTTTATCTAGCTACATGAAATGGGGCAATAACAGGTCTGTGATGCCCTTAGATGTTCTGGGCCGCACACGCGCTACACTGAAGGGATCATCGTGTTTGTCCTAGCCTGAAAAGGCCGGGAAATCCGTTGAAATCTCTTCGTGCTAGGGATTGAGGCTTGCAATTTTTTCTCATGAACGAGGAATTCCCAGTAAGTGCGAGTCATAAGCTCGCGCTGATTACGTC…	Otu00382	1	0	0	0	0	0	0	0	0	0	0	0	0	0	0	0	0	5	0	0	0	0	0	0	0	0	0	0	0	0	8	0	2	0	3	0	0	0	0	0	0	0	0	0	0
HYQ4RGJ01CCK6F	383	33	TGTCATCGGAATTTGTGAAAATAGATTCTTTTTCTTCGGAAGCGATGAACACAGGTGGTGCATGGCTGTCGTCAGCTCGTGCCGTGAGGTGTATGATTAAGTTCAGTAACGAGCGCAACCCTTGTCTTTAGTTACCTTTTTACTAGAGAGACCGCCAGTGATAAGCTGGAGGAAGGTGAGGATGACGTCAAGTCAGCATGCCCCTTACACCCTGGGCTACACACGTGCTACAATGGCCAGGACAATGAGATGCTACCTCGCGAGAGCACGCCAACCTCAAAAACCTGGTCTTAGTTCGGATTGCAGGCTGCAACTCGCCTGCATGAAGTCGGAATCGCTAGTAATCGCTGGTCAGCTACACAGCGGTGAATACGCCCCTGGCCCTTGT	Otu00383	1	0	0	0	5	0	0	0	0	0	0	0	0	1	2	1	0	0	1	0	0	0	0	0	0	0	2	1	0	0	10	0	0	0	0	0	0	0	0	0	0	0	0	0	0
HYAP8WD01BJ82E	384	2	TGTAACTGCTACTGGTGGAGACACTGGGTTTTGTAGTAATACAAACGGTTACACAGGTGCTGCATGGCTGTCGTCAGCTCGTGTCGTGAGATGTTGGGTTAAGTCCTTTAACGAGCGCAACCCTTGCCGTCAGTTGCTACAGGTAATGCTGAGCACTCTGGCGGGACTGCCTTGGAAACAAGGAGGAAGGTGGGGATGACGTCAAGTCCGCATGGCCCTTATGTCCAGGGCTACACACGTGTTACAATGGGTAGGACAAAGGGGAGCGAGCCCGCGAGGGTGAGCAAATCCCAAAAACCTGCCCCAAGTTGGGATTGAAGTCTGCAATTCGACTTCATGAACCTGAAATCGCTAGTAATCGCATATCAGAACGATGCGGTGAATACGTTCTCGGACCTT…	Otu00384	1	0	0	0	0	0	0	0	0	0	0	0	0	0	0	0	0	0	0	0	0	0	0	0	0	0	0	0	0	0	0	0	1	0	0	0	0	0	0	0	0	0	0	0	0
HYAP8WD01A9359	385	29	CGGCAGGATGAAAGACAGTCTGAAGGGCTTTCTTGACGAGCCGAGAGGTAGCGCATGGCCGTCGTCAGCTCATGCCGTAAGGTGTCCTGTTAAGTCAGGCAACGAGCGAGACCTGTACCTACAATTGCTAACAACTAGTTTACTAGGATTGAGCACATTGTGGGGACTGCCTCTGAAAAGAGGAGGAAGGTGCAGGCTACGGTAGGTCTGTATGCTCCGAATCTTCTGGGCTACACGCGCGCAACAATGGTAACGACACTGGGATGCAACTCCGAAAGGAGAAGCTAATCCTCGAAACGTTATCCTAGTTCAGATTGAGGGTTGAAACTCACCCTCATGACGTTGGAATCCCTAGTAATCGGACGTTAGCATCGTCCGGTGAATATGTCCCTGCTCCTT…	Otu00385	1	0	0	6	0	0	0	0	0	0	0	0	0	0	0	0	0	11	0	0	0	0	0	0	0	0	0	0	0	0	0	0	1	0	0	0	1	1	0	0	0	0	0	0	0
HWFN2LX02BT5QL	386	1	TCCGGATAATCTACTGGAAACAGGAGAGTGCCCTTCGGGGAAATCCGTGACAGGTGCTGCATGGCTGTCGTCAGCTCGTGTCGTGAGATGTTGGGTTAAGTCCTGCAACGAGCGCAACCCCTGCACTTAGTTGCCATCAGGTCAAGCTGGGCACTCTAAGTGGACTGCCTACGCAAGTAGTGAGGAAGGTGGGGATGACGTCAAGTCCTCATGGCCCTTACACCCAGGGCTACACACGTGCTACAATGGCCGCTACAACGGGTTGCAAGATCGTAAGGTCGAGCCAATCCCTGAAAAGCGGTCTCAGTTCGGATTGAGGGCTGCAACTCGCCCTCATGAAGCTGGAATTGCTAGTAAATCGGCGGGATCAGCACGCCGCGGTGAATACGTTCCCGGGCC…	Otu00386	1	0	0	0	0	0	0	0	0	0	0	0	0	0	0	0	0	0	0	0	0	0	0	0	0	0	0	0	0	0	0	0	0	0	0	0	0	0	0	0	0	0	0	0	0
HWFN2LX02BQPWN	387	1	TGCCTGGAAGCCCGCAGAGATGGCTTAGTGCTCGAAAGAGAACCGTAACACAGGTGCTGCATGGCTGTCGTCAGCTCGTGTCGTGAGATGTTGGGTTAAGTCCCGCAACGAGCGCAACCCTTGTCATTAGTTGCTACATTTAGTTGGGCACTCTAATGAGACTGCCGGTGACAAGCCGGAGGAAGGTGGGGATGACGTCAAGTCCTCATGGCCCTTATAGGGTGGGGCTACACACGTCATACAATGGCTGGTACAAAGGGTTGCCAACCCGCGAGGGGGAGCTAATCCCATAAAGCCAGTCGTAGTCCGGATCGCAGTCTGCAACTCGACTGCGTGAAGTCGGAATCGCTAGTAAATCGGTGGGATCAGAATGTCACGGTGAATACGTTCCCGGGTCTT…	Otu00387	1	0	0	0	0	0	0	0	0	0	0	0	0	0	0	0	0	0	0	0	0	0	0	0	0	0	0	0	0	0	0	0	0	0	0	0	0	0	0	0	0	0	0	0	0
HYQ4RGJ01AG9L4	388	5	TCCAGAGAATCCTGCAGAGATGTGGGAGTGCCTTCGGGAACTCTGAGACAGGTGCTGCATGGCTGTCGTCAGCTCGTGTCGTGAGATGTTGGGTTAAGTCCCGTAACGAGCGCAACCCTTGTCCCTAGTTGCCAGCGAGTAAAGTCGGGAACTCTAGGGAGACTGCCGGTGATAAACCGGAGGAAGGTGGGGATGACGTCAAGTCATCATGGCCCTTATGGGCTGGGCTACACACGTGCTACAATGGTCGGTACAAAGGGTTGCAAAAGCGCGAGCTGGAGCCAATCCCAAAAAACCGGTCGTAGTCCGGATCGGAGTCTGCAACTCGACTCCGTGAAGTCGGAATCGCTAGTAATCGCGGATCAGCATGCCGCGGTGAATACGTTCCCGGGCCTTGT	Otu00388	1	0	0	0	0	0	0	0	0	0	0	1	0	0	0	0	0	0	0	0	0	0	1	0	0	0	0	0	0	0	0	0	0	0	0	0	0	0	0	0	0	0	0	0	0
HWFN2LX02B4I4U	389	1	TGGTAGTGAACAACTATGGAAACATAGTCTTCCGCAAGGACACTACCACAGGTGGTGCATGGCTGTCGTCAGCTCGTGTCGTGAGATGTTGGGTTAAGTCCCGCAACGAGCGCAACCCCTGCACTTAGTTGCCATCAGGTCAAGCTGGGCACTCTAAGTGGACTGCCTGCGCAAGCAGAGAGGAAGGTGGGGATGACGTCAAGTCCTCATGGCCCTTACATCCGGGGCCACACACGTGCTACAATGGCCACTACAGAGGGTTGCAGAACCGCGAGGCGAAGCTAATCCCAAAAAGTGGTCTCAGTTCGAATTGGAGTCTGCAACTCGACTCCATGAAGCTGGAATTGCTAGTAAATCGGCGGTATCAGCACGAACGCGGTGAATACGTTCCCGGGCCCT…	Otu00389	1	0	0	0	0	0	0	0	0	0	0	0	0	0	0	0	0	0	0	0	0	0	0	0	0	0	0	0	0	0	0	0	0	0	0	0	0	0	0	0	0	0	0	0	0
HWFN2LX02BQT6B	390	1	TCCGTGGAACTCGGCAGAAATGCCTTGGTGCCTTCGGGAACCACGAGACAGGTGCTGCATGGCTGTCGTCAGCTCGTGTCGTGAGATGTTGGGTTAAGTCCCGCAACGAGCGCAACCCACGTCGTTAGTTGCCAGCATTCAGTTGGGCACTCTAGCGAGACCGCCGGTGATAAACCGGAGGAAGGTGTGGATGACGTCAAGTCATCATGCCCCTTACATCCTGGGCTACACACGTACTACAATGCTACGGACAAAGGGCAGCAAGCTCGCGAGAGTTAGCAAATCCCATAAACCGTGGCTCAGTTCAGATCGTAGGCTGCAACTCGCCTACGTGAAGGAGGAATCGCTAGTAAATCGCAGGGTCAGCATACTGCGGTGAATACGTTCCCGGGCCCTTGT	Otu00390	1	0	0	0	0	0	0	0	0	0	0	0	0	0	0	0	0	0	0	0	0	0	0	0	0	0	0	0	0	0	0	0	0	0	0	0	0	0	0	0	0	0	0	0	0
HWFN2LX02CGCBG	391	232	TGTGCGTGAATGTTCACGAGAGTGGGCAGCCCCGCAAGGGGCGCGTACACAGGTGCTGCATGGCTGTCGTCAGCTCGTGTCGTGAGATGTTGGGTTAAGTCCCGCAACGAGCGCAACCCTTACTGTCTGTTGCCAACAGGTTGTGCTGGGCACTCGGACGGAACTGCCGGTGACAAACCGGAGGAAGGTGGGGATGACGTCAAGTCATCATGGCCCTTATGTCCTGGGCTACACACGTGCTACAATGGTCGGTACAAAGCGAAGCGAAACGGCGACGTCAAGCAAATCGCAGAAAGCCGGTCTCAGTGCGGATTGGAGTCTGAAACCCGACTCCATGAAGTTGGAATCGCTAGTAATCGCGCATCAGCATGGCGCGGTGAATACGTTCCCGGGCCTTGT	Otu00391	1	0	0	1	2	1	0	3	1	2	0	11	3	15	6	1	0	6	2	2	1	0	0	0	2	11	5	13	5	3	2	0	2	0	0	1	1	2	0	0	10	12	0	16	3
HWFN2LX05F6LP1	392	243	TGCCAGGAAGCCCGATGAGAGTTGGGTGTGCCCGAAAGGGAGCCTGGACACAGGTGCTGCATGGCTGTCGTCAGCTCGTGTCGTGAGATGTTGGGTTAAGTCCCGCAACGAGCGCAACCCTTGCCGATAGTTGCCACGAAAGGGCACTCTATCGGGACTGCCGGTGACAAACCGGAGGAAGGTGGGGATGACGTCAAGTCCTCATGGCCCTTATGGGTAGGGCTTCACACGTCATACAATGGTCGGTACAGAGGGCTGCCAAGGCGCGAGCTGGAGCAAATCTCACAAAGCCGATCGTAGTCCGGATTGCAGTCTGCAAACTCGACTGCATGAAGTCGGAATCGCTAGTAATCGCGGATCAGCATGTCGCGGTGAATACGTTCCCGGGCCTTGT	Otu00392	1	3	2	8	2	3	1	2	2	3	0	2	0	0	0	16	2	65	9	2	1	2	0	0	1	1	2	0	0	0	8	1	21	1	3	1	2	10	0	1	0	0	0	0	0
HWFN2LX05FK5W8	393	116	TGTATCTAGTAGAAGGGTGAAAGCCTGACGAGGTAGCAATACCAGGATACACAGGTGCTGCATGGCTGTCGTCAGCTCGTGTCGTGAGATGTTGGGTTAAGTCCCGCAACGAGCGCAACCCCTGCGTCCTGTTGCCACCCGGTCGAGAGACTGGAGCACTCTGGACGGACTGCCTCGCTTCAACGAGGAGGAAGGTGGGGATGACGTCAAGTCAGTATGGCCCTTACGGCCAGGGCTGCACACGTACTACAATGCCCGGCACAAAGGGAAGCAAGACCGTCAGGTGGAGCAAATCCCCAAAACCGGGCCCAGTTCAGATTGTCGTCTGCAAACTCGACGGCATGAAGCTGGAATCGCTAGTAATGGCGCATCAGCTACGGCGCCGTGAATACGTTCCCA…	Otu00393	1	0	0	0	1	4	3	0	2	0	2	11	0	0	0	0	0	2	0	0	0	2	1	0	1	3	7	2	1	3	0	0	1	0	1	0	0	1	0	0	13	3	2	15	0
HWFN2LX02BW5UM	394	111	TGCTGGAGTCAGCCTCAGAGATGAGGCCTTCCCTTCGGGGACCCCAGCAGAGGTGCTGCATGGCTGTCGTCAGCTCGTGCCGTGAGGTGTTGGGTTAAGTCCCGCAACGAGCGCAACCCCTGTTTCTAGTTGCCAGCGGTTCGGCCGGGGACTCTAGAAAGACTGCCGGTGACAAACCGGAGGAAGGTGGGGATGACGTCAAGTCATCATGGCCTCTATGTCCAGGGCTACACACGTACTACAATGGGCGGTACAAAGGGCTGCAAACCTGCAAAGGGGAGCTAATCCCAAAAAGCCGTCCTCAGTTCGGATTGCAGTCTGCAACTCGACTGCATGAAGGTGGAATCGCTAGTAATCGCGCATCAGCATGGCGCGGTGAATACGTTCCCGGGCCTTGT	Otu00394	1	3	0	9	2	5	1	2	0	1	0	0	0	0	0	4	0	24	6	4	1	3	0	0	0	0	1	0	0	0	2	0	7	0	2	2	3	0	2	1	2	0	0	0	0
HWFN2LX02CEOFN	395	1	TGTCACTGCAGAGCCGTGAAAGCGGTTGGCCTTCGAGGGTGTGACACAGGTGCTGCATGGCTGTCGTCAGCTCGTGTCGTGAGATGTTGGGTTAAGTCCCGCAACGAGCGCAACCCCCGTGGTCAGTTGTCGATGTTTCTGGCCAGACTGCCGGCAGCAAACCGGAGGAAGGTGGGGATGACGTCAAGTCAGCATGGCCCTTACGTCCTGGGCGACACGCACGCTACAATGGCCGGGACAACGGGTTGCCAAGCCGTGAGGCGGAGCTAATCCCCAAACCCGGTCTCAGTTGGAATCGTGGGCTGAAACTCGCCCACGTGAACGTGGAGTCGCTAGGTAACCGGTGGGTCAGCAGTAACCGCGGTGAATACGTTCCCGGGCCCTTGT	Otu00395	1	0	0	0	0	0	0	0	0	0	0	0	0	0	0	0	0	0	0	0	0	0	0	0	0	0	0	0	0	0	0	0	0	0	0	0	0	0	0	0	0	0	0	0	0
HYQ4RGJ01DA6TC	396	51	TGCTTGAGAAAGAGCCAAGAAACTGGCTCCCCCATGACCGCAAGGTCATGGCTCATCCACAGGTGCTGCATGGTTGTCGTCAGCTCGTGTCGTGAGATGTAAGGTTAAGTCCTTGAACGAGCGCAACCCCTGTCGCTAGTTGCTAACCAGCAATGGTGCACCCTAGCGATACTGCCAGCTAAAAGTTGGAGGAAGGAGGGGATGACGTCAAATCCTCATGGCCTTTATGTCCAGGGCTACACACATGCGACAATGGTCGGTACAACGGGTCGCAACACCGCGAGGTGAAGCCAATCTCTAAAAACCGACCTCAGTTCAGATTGCAGGCTGCAATTCGCCTACATGAAGATGGAGTTGCTAGTAACCGCGGGTCAGCATCACCGCGGTGAATATGTTCCC…	Otu00396	2	0	0	0	0	0	0	0	0	0	0	2	1	4	0	0	0	2	0	0	0	0	0	0	0	0	2	11	4	10	0	0	0	0	0	0	0	0	0	0	0	1	0	0	11
HYAP8WD01CXH7S	397	1546	GTAGAGTGCATGAGATGGAAACATTTCTTTTCTTCGGAACTCTTTGCAAGGTGCTGCATGGTTGTCGTCAGCTCGTGCCGTGAGGTGTCGGGTTAAGTCCCATAACGAGCGCAACCCTTATCGTTAGTTGCCAGCGGGTAATGCCGGGAACTCTAACGAAACTGCCGGTGTAAACCGAGAGGAAGGTGGGGATGACGTCAAATCAGCACGGCCCTTATGTCCAGGGCTACACACGTGTTACAATGGCCGGTACAGAGGGCAGCTACCTGGAGACAGGATGCGAATCTCGAAAGCCGGTCTCAGTTCGGATCGGAGTCTGCAACTCGACTCCGTGAAGCTGGATTCGCTAGTAATCGCGCATCAGCCATGGCGCGGTGAATACGTTCCCGGGCCTTGT	Otu00397	1	2	0	39	1	11	9	17	31	20	20	75	48	18	8	17	1	141	28	29	13	15	14	5	26	52	115	111	65	6	7	0	29	1	1	11	18	4	7	2	29	97	33	40	49
HYAP8WD01AF711	398	88	GCCCTTGACAGGTTCAGAGATGAACTGTTCCGCAAGGACAAGGAGCAAGGTGCTGCATGGCTGTCGTCAGCTCGTGCCGTGAGGTGTTGGGTTAAGTCCCGCAACGAGCGCAACCCCTATTCTTAGTTGCCAGCATGTCATGGTGGGGACTCTAAGAAGACTGCCTGCGCAAGCAGAGAGGAAGGAGGGGATGACGTCAAGTCATCATGGCCCTTACGCCCAGGGCTACACACGTGCTACAATGGCGTATACAAAGTGTTGCCAGCTGGTAACAGCGAGCCAATCACAAAAAGTACGTCTCAGTTCGGATTGCAGGCTGCAACTCGCCTGCATGAAGTTGGAATCGCTAGTAATCGTAGATCAGCAATGCTACGGTGAATACGTTCCCGGACCTTGT	Otu00398	1	1	0	1	1	0	0	0	0	0	0	0	0	0	0	9	0	19	2	0	0	0	0	0	0	1	0	0	0	0	5	2	23	4	3	5	1	3	0	0	0	0	0	0	0
HYAP8WD01CJZVJ	399	63	GTAGAGTGCATGGCTTGGAAACAGGCCTTTCCTTCGGGACTCTTTACAAGGTGCTGCATGGTTGTCGTCAGCTCGTGCCGTGAGGTGTCGGGTTAAGTCCCATAACGAGCGCAACCCCTATCGTTAGTTGCCAGCGGGTAATGCCGGGGACTCTAATGAAACTGCCGGTGTAAACCGTGAGGAAGGTGGGGATGACGTCAAATCAGCACGGCCCTTATGTCCAGGGCTACACACGTGTTACAATGGCCGGTACAATGGGCAGCTACCAGGTGACTGGATGCTAATCTCCAAAGCCGGTCTCAGTTCGGATCGGAGTCTGCAACTCGACTCCGTGAAGTTGGATTCGCTAGTAATCGTATATCAGCAATGATACGGTGAATACGTTCCCGGGCCTTGT	Otu00399	1	1	0	5	0	0	0	0	0	0	0	0	0	0	0	3	1	11	3	0	0	0	0	0	0	0	0	0	0	0	11	1	6	0	1	6	0	3	0	0	0	0	0	0	0
HWFN2LX05FOVDB	400	134	GCAGGACGCAAGTCACGTGAAAGCGAGACCCTCCTTCGGGACGGACTGCAAGGTGCTGCATGGTTGTCGTCAGCTCGTGCCGTGAGGTGTCGGGTTAAGTCCCATAACGAGCGCAACCCTCATCGTTAGTTACCAGCGGATAATGCCGGGGACTCTAACGAGACTGCCACCGTAAGGTGAGAGGAAGGTGGGGATGACGTCAAATCAGCACGGCCCTTATATCCAGGGCTACACACGTGTTACAATGGCCAGTACAAAGGGCAGCTACCAGGTGACTGGATGCTAATCTCGAAAACTGGTCTCAGTTCGGATCGAAGTCTGCAACTCGACTTCGTGAAGTTGGATTCGCTAGTAATCGCGCATCAGCAATGGCGCGGTGAATACGTTCCCGGGCCTTGT	Otu00400	1	0	0	7	1	4	2	2	2	0	1	0	0	0	0	9	7	26	2	3	0	2	2	0	1	0	0	0	0	0	13	2	17	1	1	3	1	3	1	0	2	0	0	0	0
HYQ4RGJ01AC723	401	28	TCCAGCTGCAGGCCCCGTGAAAGCGGGGCGGCCTTCGAGGGTGCTGGACAGGTGCTGCATGGCTGTCGTCAGTTCGTGCCGTGAGGTGTTGGGTTAAGTCCCGCAACGAACGCAACCCCTATGTCTAGTTGCTACCGATACGTAAGTTTCGGGCACTCTAGACAGACTGCCTGTACAAGCAGGAGGAAGGTGGGGATGACGTCAAGTCAGTATGGCCCTTACGTCCTGGGCTGCACACGTGCTACAATGACCGGTACAGAGGGATGCAAGACCGCGAGGTGGAGCGAATCCCCAAAACCGGCCTCAGTTCAGATTGAAGGCTGCAACTCGCCTTCATGAAGTCGGATTCGCTAGTAACGGCGTATCAGCTACGGCGCCGTGAATACGTTCCCGGGCCTT…	Otu00401	1	0	0	0	2	0	5	0	1	0	0	0	0	0	0	0	0	0	0	0	0	0	0	0	0	0	2	0	0	1	3	0	2	0	0	0	0	2	0	2	0	1	2	0	0
HWFN2LX02BRI5E	402	47	CGGCAGGATGAAGATCAGTCTGAAGGGCTTATCTGACGAGCCGAGAGGTAGTGCATGGCCGCCGTCAGCTCGTGTCGTAAGATGTCCTGTTAAGTCAGGCAACGAGCAAGACCTGTACCTATAATTGCTAACGGAATCTTCGGATTGACTGAGCACTTTATAGGGACTGCCTTCGTAAGGAGGAGGAAGGTGCAGGCAACGGTAGGTCTGTATGCTCCGAATCTTCTAGGCTACACGCGCGCAACAGTGGTTAAGACAATGGGATGCAACACCGTAAGGTGAAGCTAATCCTCGAAACTTAATCGTAGTTTAGATTGTGGGTTGCAAACTCACCCACATGACAACGGAATTCCTAGTAATCAGAGTTCATCATACTCTGGTGAAATATGTCCCTGTTCC…	Otu00402	2	0	0	3	2	0	0	0	0	0	0	0	0	0	0	2	7	8	1	0	0	0	1	0	0	0	0	0	0	0	6	0	3	3	0	0	1	1	0	0	1	0	0	0	0
HYAP8WD01BVE8D	403	2	TATAAGTAGTAAGGAGATGAAAGTCAAATGACTCGTAAAATCGAGATCTTATAGAGGTGCTGCATGGCTGTCGTCAGCTCGTGCTGTGAGGTGTTGGGTTAAGTCCCGCAACGAGCGCAACCCCTATCCTTAGTTGCTACCATTTAGTTGAGCACTTTAAGGAGACTGCCTACGCAAGTAGAGAGGAAGGTGGGGATGACGTCAAGTCATCATGGCCCTTACGTCTAGGGCTACACACGTGATACAATGGTTGCTACAGAGAGCGAATGCGCAAGCAGGAGATAATCTTTAAACGCAATCTCAGTTCAGATCGAAGTCTGAAACTCGACTTCGTGAAGTTGGAATCGCTAGTAATCGCGGATCAGAACGCCGCGGTGAATACGTTCCCGGGCCTTGT	Otu00403	1	0	0	0	0	0	0	0	0	0	0	0	0	0	0	0	0	0	0	0	0	0	0	0	0	0	0	0	0	0	0	0	1	0	0	0	0	0	0	0	0	0	0	0	0
HWFN2LX02B0C02	404	2	TCCCGTGACATCCTGTGAAAGCAGGCTTTCCCTTCGGGGACACGGAGACAGGTGTTGCATGGCTGTCGTCAGCTCGTGTCGTGAGATGTTGGGTTAAGTCCCGCAACGAGCGCAACCCTTGTTCCTAGTTACCAGCATTTAGTTGGGCACTCTAGGAAGACTGCCGGTGATAAGCCGGAGGAAGGTGGGGATGACGTCAAGTCATCACGGCCCTTACGCCTGGGGCTACACACGTGCTACAATGGCCGGCACAATGAGTTGCTAAGCCGCGAGGTAGAGCCAATCCCCAAAACCGGCCTCAGTTCAGATCACAAGGCTGCAACCCGCCTGTGTGAAGTTGGAGTTGCTAGTAAAACGCGGCGGTCAGCTATAGTGCGTTGAATACGTTCCCGGGGATTGT	Otu00404	2	0	0	0	0	0	0	0	0	0	0	0	0	0	0	0	0	0	0	0	0	0	0	0	0	0	0	0	0	0	0	0	0	0	0	0	0	0	0	0	0	0	0	0	0
HWFN2LX02BS7G2	405	1	TCCTGCGAATTTTGGGGAAACTCAGAAGTGCCTTCGGGAACGCAGAGACAGGTGGTGCATGGCTGTCGTCAGCTCGTGTCGTGAGATGTTGGGTTAAGTCCCGCAACGAGCGCAACCCCCGGGGTCAGTTACACGTGTCTGGCCCGACTGCCTGCGAGAAGCAGGAGGAAGGTGGGGATGACGTCAAGTCATCATGCCCCTTATGTCTTGGGCTACACACGTGCTACATTGGCCGGTACAAAGGGCTGCAAAACCGCGAGGTTGAGCGAATCCCAAAAAGCCGGTCCCGGTTCGGATTGGAGGCTGCAACTCGCCTCCATGAAGGTGGAGTTGCTAGTAAATCGGCGGGATCAGCAAACGCCGCGGTGAATACGTTCCCGGGTCTTGT	Otu00405	1	0	0	0	0	0	0	0	0	0	0	0	0	0	0	0	0	0	0	0	0	0	0	0	0	0	0	0	0	0	0	0	0	0	0	0	0	0	0	0	0	0	0	0	0
HWFN2LX02CF0N8	406	1	TGCATCTCTAAGCGCGTGAAAGCGCGTGACCCTTCGGGGGATTTGCACAGGTGCTGCATGGCCGTCGTCAGCTCGTGTCGTGAGATGTTGGGTTAAGTCCCGCAACGAGCGCAACCCTTGTGATTAGTTGCCAGCACGTCATGGTGGGAACTCTAATCAGACTGCCCAGATCAACTGGGAGGAAGGTGGGGACGACGTCAGGTCAGTATGGCCCTTACGCCTTGGGCTGCACACGTACTACAATGCCCAGCACAATGAGAACCGATGCCGCGAGGCGGAGGAAATCTATAAAACTGGGCCCAGTTCGGATTGGAGGCTGCAACTCGCCTCCATGAAGTTGGAATCGCTAGTAAATGGGCGGCATCATCTACGGCGCCGTGAATACGTTCCCGGGTCTTGT	Otu00406	1	0	0	0	0	0	0	0	0	0	0	0	0	0	0	0	0	0	0	0	0	0	0	0	0	0	0	0	0	0	0	0	0	0	0	0	0	0	0	0	0	0	0	0	0
HWFN2LX02B4M1A	407	1	TGATACGAATTTTTTTGAAAGAAAAAAGTGCCGTTTGGAACGTATACACAGGTGGTGCATGGCTGTCGTCAGCTCGTGTCGTGAGATGTTGGGTTAAGTCCCGCAACGAGCGCAACCCCTATCCTCTGTTGGCCCGCAAGGGTCTCTCTGAGGAAACTGCCATCGATGAGATGGAGGAAGGTGGGGATGACGTCAAGTCATCATGGCCCTTACGTCCAGGGCGACACACGTGCTACAATGGCCTCTACAGAGGGTCGCAATACCGCGAGGTGGAGCCAATCCCTAAAAGAGGTCTCAGTTGGGATCGGAAGTCTGCAACTCGACTCCGTGAACGCGGAATCGCTAGTAAATCGGTGGGATCAGCCACGCCACGGTGAATACGTTCCCGGGTCTTGT	Otu00407	1	0	0	0	0	0	0	0	0	0	0	0	0	0	0	0	0	0	0	0	0	0	0	0	0	0	0	0	0	0	0	0	0	0	0	0	0	0	0	0	0	0	0	0	0
HYAP8WD01B0P6Q	408	48	TAGTAAGGATTGACAGATTGAGAGCTCTTTCTTGATTCTATGGGTGGTGGTGCATGGCCGTTCTTAGTTGGTGGAGTGATTTGTCTGGTTAATTCCGATAACGAACGAGACCTTAACCTGCTAAATAGTTACGTTCACTTTGGTGGACGCCTAACTTCTTAGAGGGACTATGGATGTTTAATCCATGGAAGTTTGAGGCAATAACAGGTCTGTGATGCCCTTAGATGTTCTGGGCCGCACGCGCGCTACACTGATGAAGTCAACGAGTATTCACCTTGGCTGGAAAGTCTGGGTAATCTTGTGAAACTTTATCGTGCTGGGGATAGTCACTTGTAATTTTGACTTGAACGAGGAATTCCTAGTAAGCGTGAGTCATCAGCTCGCGTTGATTACGTCCCT…	Otu00408	1	0	0	2	0	0	0	0	0	5	0	0	0	0	0	2	0	9	1	2	0	0	1	0	0	0	1	0	0	0	4	0	11	0	0	0	0	0	0	0	1	0	0	0	0
HWFN2LX02BX523	409	1	TGCACGAGAAAGCCGGTGGAAACATCGGTTCCTCTTCGGAGTTCGTGCACAGGTGCTGCATGGCTGTCGTCAGCTCGTGTCGTGAGATGTTGGGTTAAGTCCCGCAACGAGCGCAACCCTTGTCCTTAGTTACCAGCGCGTCATGGCGGGGACTCTAAGGAGACTGCCGTCGCAAGACGGAGGAAGGTGGGGATGACGTCAAGTCCTCATGGCCCTTATGTCCTGGGCTACACACGTACTACAATGGCCGGTACAACGAGTCGCAAGGCCGCGAGGCTCAGCTAATCTCTCAAAGCCGGTCCCAGTTCAGATTGCAGTCTGCAACCCGACTGCATGAAGTTGGAATCGCTAGTAAATCGGCGGGATCAGCACGCCGCGGTGAATACGTTCCCGGGCCCT…	Otu00409	1	0	0	0	0	0	0	0	0	0	0	0	0	0	0	0	0	0	0	0	0	0	0	0	0	0	0	0	0	0	0	0	0	0	0	0	0	0	0	0	0	0	0	0	0
HYAP8WD01C4Q5D	410	428	TGACCAGGACCACGGCGGAAACGTCGTCTCCCCGCAAGGGGCCTGGCCACAGGTGTTGCATGGCTGTCGTCAGCTCGTGTCGTGAGATGTTGGGTTAAGTCCCGCAACGAGCGCAACCCCTACTGTGTGTTGTATCACTCACACGGGACTGCCGAGAGAAACTCGGAGGAAGGTGGGGATGACGTCAAGTCAGCATGGCCCTTACGTCCTGGGCTACACCCACGCTACAATGGCCGGTACAACGGGCTGCGAAACCGCGAGGTGGAGCGAATCCCTTAAAGCCGGTCTCAGTTCGGATTGTAGGCTGCAACTCGCCTACATGAAGCCGGAGTTGCTAGTAACCGCCGGTCAGCATACGGCGGTGAATATGTTCCCGGGCCTTGT	Otu00410	1	0	0	13	0	1	2	1	2	8	10	16	2	3	10	12	5	43	6	1	3	4	2	1	4	15	17	11	14	15	12	0	19	0	2	7	1	0	1	0	12	27	15	5	7
HWFN2LX02BVKU1	411	1	TGTAGACGATCGCCGGTGAAAGCCGGTTCCCGCAAGGGCGTCTGTATAGGTGCTGCATGGCTGTCGTCAGCTCGTGTCGTGAGATGTTGGGTTAAGTCCCGCAACGAGCGCAACCCTCGTTTTTAGTTGCCAGCATTAAGTTGGGCACTCTAGAGAGACTGCCGGTGACAAACCGGAGGAAGGTGGGGATGACGTCAAGTCAGCATGCCCTTACGTCTTGGGCTACACACGTACTACAATGCTCCGGACAAAGGGCAGCTACACAGCGATGTGATGCGAATCTCATAAACCGGAGCTCAGTTCAGATCGAAGGCTGCAACTCGCCTTCGTGAAGGAGGAATCGCTAGTAATTGCAGGGTCAGCATACTGCAGTGAATTCGTTCCCGGGCCCTTGT	Otu00411	1	0	0	0	0	0	0	0	0	0	0	0	0	0	0	0	0	0	0	0	0	0	0	0	0	0	0	0	0	0	0	0	0	0	0	0	0	0	0	0	0	0	0	0	0
HWFN2LX04EL235	412	4	CGGCAGGATGAAGGTCAGTCTGAAGGGCTTACATGACGAGCCGAGAGGAGGTGCATGGCAGTCGTCAGCTCGTGCCGTGAGGTGTCATGTTAAGTCATGCAACGAGCAAGACCTGTACCTGTAATTGCCACTGGCATAGCTTGCTATGGACTGGGCACATTATAGGGACTGCCTTCGAAAGGAGGAGGAAGGCGCAGGCTACGGTAGGTCTGTATGCCCCGAATACTCTAGGCTACACGCGCGCAACAATGGTAGGAACAATTGGATGCAACTCCGAAAGGAGAAGCCAAACCTCAAAATCCTATCTTAGTCCAGATCGAGGGTTGCAACCCACCCTCGTGACGTTGGAATCCCTAGTAATCAGACGTTATCATCGTCCGGTGAATATGTCCCTGCTCC…	Otu00412	1	0	0	0	0	0	0	0	0	0	0	0	0	0	0	0	0	0	0	0	0	0	0	0	0	0	0	0	0	0	0	0	0	0	0	0	0	3	0	0	0	0	0	0	0
HWFN2LX02B880H	413	1	TATATATGACGTTGTTTGAAAGGGCAATTTCCGGGTTTACTCGGACATATAAACAGGTGCTGCATGGCTGTCGTCAGCTCGTGTCGTGAGATGTTGGGTTAAGTCCTTTAACGAGCGCAACCCTTGTCGTTAGTTGCTATTCATTCGTGAAGCACTCTAACGAGACTGCCTGGGGAACCAGGAGGAAGGTGGGGACGACGTCAAGTCATCATGGCCCTTATGCCTAGGGCTACACACGTGTTACAATGGCCAGTACAAAGAGAAGCAAGCTTGTGAAAGTAAGCAAAACTCAAAAAGCTGGTCTAAGTTCGGATTGAAGTCTGAAACTCGACTTCATGAAGTTGAAATCGCTAGTAAATCGCATATCAGAACGGTGCGGTGAATGCGTTCCCGGGCCCT…	Otu00413	1	0	0	0	0	0	0	0	0	0	0	0	0	0	0	0	0	0	0	0	0	0	0	0	0	0	0	0	0	0	0	0	0	0	0	0	0	0	0	0	0	0	0	0	0
HWFN2LX02BUGC3	414	2	CGGGGAGGATTGACAGATTGAGAGCTCTTTCTTGATTCTGTGGGTGGTGGTGCATGGCCGTTCTTAGTTGGTGGGTTGCCTTGTCAGGTTGATTCCGGTAACGAACGAGACCTCAGCCTGCTAAATAGTCACGGCTACTTTTTGTAGCCGCCAGACTTCTTAGAGGGACTATTGTCGTTTAGGCAATGGAAGTGTGAGGCAATAACAGGTCTGTGATGCCCTTAGATGTTCTGGGCCGCACGCGCGCTACACTGTTGCATTCAACGAGCCTATCCTTGACCGAGAGGCCTGGGAAATCTTGTTAACGTGCATCGTGATAGGGATAGATTATTGCAATTATTAATCTTGAACGAGGAATTCCTAGTAAACGCAGATCATCAATCTGCATTGATTACGTCC…	Otu00414	1	0	0	0	0	0	0	1	0	0	0	0	0	0	0	0	0	0	0	0	0	0	0	0	0	0	0	0	0	0	0	0	0	0	0	0	0	0	0	0	0	0	0	0	0
HWFN2LX02B29JB	415	56	TAGTAAGGATTGACAGATTGAGAGCTCTTTCTTGATTCTATGGGTGGTGGTGCATGGCCGTTCTTAGTTGGTGGAGTGATTTGTCTGGTTAATTCCGTTAACGAACGAGACGACCGCCTGCTAAATAGTTACGCTAACGCTTGCGTTGGCGGGCAACTTCTTAGAGGGACTCTTGGTGACTAACCAAGGGAAGCTGGTCGCAATAACAGGTCTGTGATGCCCTTAGATGTTCTGGGCCGCACGCGCGCTACACTGATGCATTCAACGAGTCTATAGCCTTGACCGAGAGGTCTGGGTAATCTTCTGAAAGTGCATCGTGATAGGGATAGATTATTGCAATTATTAATCTTGAACGAGGAATTCCTAGTAAACGCGAGTCATCAGCTCGCATTGATTACG…	Otu00415	1	1	0	2	0	0	1	0	0	0	0	0	0	0	0	9	0	4	3	0	0	3	0	0	0	0	1	0	0	0	20	6	3	0	0	0	0	0	0	0	0	0	0	0	0
HWFN2LX02CCDCO	416	3	CAGCAGAATGAAGGTCAGGCTGATGACCTTACCAGACAAGCTGAGCGGTGGTGCATGGCCGTCGCCAGTTCGTGCCGTGAGGTATCCTGTTAAGTCAGGCAACGAACGAGACCCACACGCTTAGTTGCCATCAAGAGTCTTCGGATTTGTTGGGAACGCTAAGCGGACTGCCATCTTACAGGTGGAGGAAGGGGTGGGCCACGGCAGGTCAGTATGCCCCTAATCCCCCGGGCCACACGCGGGCTGCAATGGGTATGGACAATGGGCTGCGACTCTGAAAAGAGAAGCCAATCTCGAAACCATATCTCAGTTGGGATTGTCGGCTGTAACCCGCCGACATGAACGTGGAATCCCTAGTAATCGTGTGTCATCATCGGCACGGTGAATACGTCTCTGCTC…	Otu00416	1	0	0	1	0	0	1	0	0	0	0	0	0	0	0	0	0	0	0	0	0	0	0	0	0	0	0	0	0	0	0	0	0	0	0	0	0	0	0	0	0	0	0	0	0
HWFN2LX02CK1CA	417	1	GTAGATTGACAGGTTTGGAAACAGACTTTTCTTCGGACAATTTACAAGGTGCTGCATGGTTGTCGTCAGCTCGTGCCGTGAGGTGTCAGGTTAAGTCCTATAACGAGCGCAACCCCTGTTGTTAGTTGCCAGCGAGTCATGTCGGGAACTCTAACAAGACTGCCAGTGTAAACTGTGAGGAAGGTGGGGATGACGTCAAATCATCACGGCCCTTACGCCTTGGGCTACACACGTGCTACAATGGACGGTACAGAGAGCAGCCACTACGCAAGTAGGAGCGAATCTACAAAACCGTTCTCAGTTCGGATCGGAGTCTGCAACTCGACTCCGTGAAGCTGGAATCGCTAGTAAATCGGGATATCAGCCATGAATCCGGTGAATACGTTCCCGGGCCCTTGT	Otu00417	1	0	0	0	0	0	0	0	0	0	0	0	0	0	0	0	0	0	0	0	0	0	0	0	0	0	0	0	0	0	0	0	0	0	0	0	0	0	0	0	0	0	0	0	0
HWFN2LX05F0L04	418	20	TGCAACTGCACGTCCCGTGAAAGTGGGACTCCTTCGAGGGTGTTGCACAGGTGCTGCATGGCTGTCGTCAGTTCGTGCCGTGAGGTGTTGGGTTAAGTCCCGCAACGAACGCAACCCTTGTGTTTATTTGCCACCCCCGGTGATGAGCCGGGGAGCACTCTAGACAGACTGCCCATATCAAGTGGGAGGAAGGTGGGGATGACGTCAAGTCAGTATGGCCTTTATGTCCTGGGCCGCACACGTGCTACAATGGCCGGTACAATGGGATGCAAGACCGCGAGGTGGAGCCAATCCTCAAAAACCGGTCCCAGTTCAGATTGGAGTCTGCAACTCGACTCCATGAAGTTGGATTCGCTAGTAATGGCGCATCAGCTACGGCGCCGTGAATACGTTCCCGGG…	Otu00418	1	0	1	1	1	1	0	0	0	0	2	0	0	0	1	2	0	1	0	0	0	0	0	0	0	0	0	1	0	0	0	0	0	0	0	0	0	0	0	0	1	1	0	0	0
HWFN2LX03DFTS1	419	4	TCCAAGCGTCCTATTTTATGGAAACATAGAAAATTCGCAAGAAGGCTTGGACAGGTGCTGCATGGCTGTCGTCAGCTCGTTCCGTGAGGAGTGCCCTTAAGTGGGACAACGAGCGCAACCCTCGTCCTGTGTTAGAAATGTCACAGGAGACTGCTTCGATGTTTCATCGGAGAGGAAGGAGAGGCAGACGTCAAGTCAGCATGGTCCTTATACCCTGGGCCACACACATGTTACAATGGATAGAACAACGGGTTTTGCTAGCTTGCAAAAGTAAGCAAATCCCTTAAATTTATCCTCAGTGGGGATTAGGGTCTGCAACTCGACCCTATGAACTCGGAATTGGTAGTAATCGCGGGTCAGTCATACCGCGGTGAATACGTTCTTGCCTCTTGG	Otu00419	1	0	0	1	0	0	0	0	0	0	0	0	0	0	0	0	0	1	0	0	0	0	0	0	0	0	0	0	0	0	0	0	0	0	0	0	0	0	0	0	1	0	0	0	0
HWFN2LX02BUD17	420	1	CTGTAAGGATTGACAGATTGAGAGCTCTTTCTTGATTCGGTGGGTGGTGGTGCATGGCCGTTCTTAGTTGGTGGAGCGATTTGTCTGGTTAATTCCGATAACGAACGAGACTCTAGCCTGCTAAATAGTACGTCGATCTCTTGTCGGCGCGTACTTCTTAGAGGGACAAGTGGCGGATAGCCACACGAAATTGAGCAATAACAGGTCTGTGATGCCCTTAGATGTTCGGGCCGCACGCGCGCTACACTGAAGGGATAAGCGTGTTTTTCCTGCTCCGAAAGGAGCGGGTAACCCGCTGAAACCCCTTCGTGATTGGGAATCGGGGCTTGAAATTATTCTCCGTGAACGAGGAATTCCCAGTAAAGCGCGGAGGTCATAAGCTCGCGTTGATTACGTCCC…	Otu00420	1	0	0	0	0	0	0	0	0	0	0	0	0	0	0	0	0	0	0	0	0	0	0	0	0	0	0	0	0	0	0	0	0	0	0	0	0	0	0	0	0	0	0	0	0
HYAP8WD01C4YAZ	421	89	TGATACGAATTTTTTTGAAAGAAAAAAGTGCCGTTTGGAACGTATACACAGGTGGTGCATGGCTGTCGTCAGCTCGTGTCGTGAGATGTTGGGTTAAGTCCCGCAACGAGCGCAACCCTTATTTTTAGTTGCCTTATGGAACTCTAAAAAGACTGCCGGTCATAAACCGGAGGAAGGCGGGGATGACGTCAAGTCAGCATGCCCCTTACACCCTGGGCTACACACGTGCTACAATGGGTGAGACAATGAGATGCAAGCCTGCGAAGGTTAGCTAATCTATAAACTCATTCTAAGTTCGGATTGTAGGCTGCAACTCGCCTGCATGAAGTTGGAATCGCTAGTAATCGCTGGTCAGCTATACAGCGGTGAATTCGTTCCCGGGCCTTGT	Otu00421	1	0	0	8	0	0	0	1	0	0	0	0	0	0	0	4	2	39	2	0	0	0	0	0	0	0	3	0	0	0	3	3	7	2	3	1	2	3	0	0	1	0	0	0	0
HYAP8WD01CZY81	422	36	GGGGAACGACAGCTGCCGAAAGGTGGCCTTCTTCGGACGTTCTTCAAGGTGCTGCATGGTTGTCGTCAGCTCGTGCCGTGAGGTGTCGGGTTAAGTCCCATAACGAGCGCAACCCTTATCGTTAGTTGCCAGCGGGTCATGCCGGGGACTCTAGCGAGACTGCCACCGTAAGGTGTGAGGAAGGTGGGGATGACGTCAAATCAGCACGGCCCTTATGTCCAGGGCTACACACGTGTTACAATGGCCAATACAAAGGGCAGCTACCGGGTGACCGGATGCTAATCTCTAAAGTTGGTCTCAGTTCGGATCGAAGTCTGCAACCCGACTTCGTGAAGCTGGATTCGCTAGTAATCGCATATCAGCCATGATGCGGTGAATACGTTCCCGGGCCTTGT	Otu00422	1	0	0	0	0	0	0	0	0	0	0	0	0	0	0	1	1	2	1	0	1	0	0	0	0	0	0	0	0	0	22	1	3	0	0	0	0	0	0	0	0	0	0	1	0
HWFN2LX02B0YYO	423	1	TCTACGGAACCCTCCCGAAACGGAGGGGTGCCTTTCGGGGAGCCGTAAGACAGGTGCTGCATGGTTGTCGTCAGCTCGTGCCGTGAGGTGTCGGGTTAAGTCCCATAACGAGCGCAACCCCTATCTTTAGTTGCCATCAGGTAATGCTGGGGACTCTAAAGAAACTGCCTACGCAAGTAGTGAGGAAGGCGGGGATGACGTCAAATCAGCACGGCCCTTACGTCCAGGGCTACACACGTGCTACAATGGCCGGTACAGAGGGCAGCTACTGGGTGACCAGATGCAAATCTCCAAAGCCGGTCTCAGTTCGGATCGAAGTCTGAAACTCGACTTCGTGAAGTTGGATTCGCTAGTAATCGCGCATCAGCCATGGCGCGGTGAATACGTTCCCGGGCCCTT…	Otu00423	1	0	0	0	0	0	0	0	0	0	0	0	0	0	0	0	0	0	0	0	0	0	0	0	0	0	0	0	0	0	0	0	0	0	0	0	0	0	0	0	0	0	0	0	0
HYAP8WD01ANZ18	424	38	TGTAGCTGCAAGCCCCGTGAAAGCGGGGCCGCCTTCGAGGGTGCTACACAGGTGCTGCATGGCTGTCGTCAGTTCGTGCCGTGAGGTGTTTGGTTAAGTCCAGCAACGAACGCAACCCCTGTGTTTAGTTGCCACCCCCGATGTTAAGTCGGGGAGCACTCTAAACAGACCGCCCGTACAAGCGGGAGGAAGGTGGGGATGACGTCAAGTCAGTATGGCCCTTACGTCCTGGGCTGCACACGTGCTACAATGGCCGGTACAGAGGGAAGCAAGACCGCGAGGTGGAGCCAATCCTCAAAACCGGCCTCAGTTCAGACTGAAGGCTGAAACTCGCCTTCACGAAGTTGGATTCGCTAGTAACGGCGCATCAGCTACGGCGCCGTGAATACGTTCCCGGGC…	Otu00424	1	0	0	9	3	0	0	0	0	0	0	0	0	0	0	1	0	11	0	3	1	0	1	0	0	0	0	0	0	0	2	1	2	0	0	0	0	1	0	0	0	0	0	0	0
HWFN2LX05F49HJ	425	47	AGTGGAGGACAGGCGATGAAAGTCGCCCTTCCCGCAAGGGACCGCCACTTAGGTGCTGCATGGCTGTCGTCAGCTCGTGTCGTGAGATGTTGGGTTAAGTCCCGCAACGAGCGCAACCCCTGTTCGCAGTTACCACCATTCAGTTGGGGACTCTGCGAAGACCGCCGGTGACAAACCGGAGGAAGGTGGGGATGACGTCAAGTCCTCATGGCCTTTATGTCCAGGGCTACACACGTGCTACAATGGCCGGTACAAACCGTTGCTAACTCGCGAGAGTACGCCAATCGGAAAAAGCCGGTCTCAGTTCGGATTGCAGGCTGCAAACTCGCCTGCATGAAGCTGGAATCGCTAGTAATCGCGGATCAGCACGCCGCGGTGAATACGTTCCCGGGCCTTGT	Otu00425	1	0	0	0	0	1	0	0	0	0	0	0	0	0	0	2	3	6	0	0	0	0	0	0	0	0	1	0	0	0	1	0	3	0	2	0	2	3	3	0	1	0	0	0	0
HYAP8WD01B7V23	426	90	TGCATCTCTAAGTCGGTGAAAGCCGGCGACTGTAGCAATACAGAATTTGCACAGGTGCTGCATGGCTGTCGTCAGCTCGTGTCGTGAGATGTTGGGTTAAGTCCCGCAACGAGCGCAACCCCTGTGAACTGTTGCCACCGGCCTTCGGGCCGAGCACTCTGTTCAGACTGCCCTGTGAAACGGGGAGGAAGGTGGGGATGACGTCAAGTCAGCATGGCCCTTACGGCTAGGGCTGCACACGTACTACAATGCTCAGTACAGAATGAACCGAAACCGCGAGGTGGAGGAAATCCCTAAAACTGAGCCCAATTCGGATTGGAGGCTGCAACTCGCCTCCATGAAGCCGGAATCGCTAGTAATGGCGTATCAGCTACGACGCCGTGAATACGTTCCCGGGCC…	Otu00426	1	1	2	14	0	0	1	1	0	1	0	0	0	0	0	3	4	10	3	3	0	0	0	0	1	0	0	0	0	0	11	1	12	2	2	0	2	0	1	0	0	0	0	0	0
HWFN2LX04EN1AZ	427	36	TCCCCGGCCCGCCCTGGAAACAGGGTTTTCCCCTTCGGGGGACCGGGTGACAGGTGCTGCATGGCTGTCGTCAGCTCGTGTCGTGAGATGTTGGGTTAAGTCCCGCAACGAGCGCAACCCCTGCCTTTAGTTGCCAGCATTGAGTTGGGCACTCTAAAGGGACTGCCGGTGTGAAACCGGAGGAAGGTGGGGACGACGTCAAGTCCTCATGGCCTTTATGTCCAGGGCTACACACGTGCTACAATGGGCGGTACAAAGGGCTGCGACCCTGCGAGGGGGAGCCAATCCCAAAAAGCCGTTCACAGTTCGGATCGGAGTCTGCAACTCGACTCCGTGAAGTTGGAATCGCTAGTAATCCCGCATCAGCATGGCGGGATGAATACGTTCCCGGGCCTTGT	Otu00427	1	0	0	3	0	0	2	0	2	3	2	0	0	0	0	0	0	8	0	1	1	0	6	1	0	0	0	0	0	0	0	0	0	0	0	1	0	0	1	0	0	0	0	0	0
HWFN2LX05GF9U3	428	5	CGGCAGAATGAAGGTCAGATTGAAGGTTTTACCTGACAAGCCGAGAGGAGGTGCATGGCCGTCGTCAGTTCGTGCCGTAAGGTGTTGCGTTAAGTCGTATAACGAACGAGACCCATGTCTACATTTGCTAACGTGTTCTCCGGAATGAACGAGCACAATGTAGAGACTGCCTTGGAAACGAGGAGGAAGGTGTGGGCAACGGTAGGTCTGTATGCCCCGAATCTGCTGGGCTACACGCGCGCAACAATGGTAGAGACAATGGGATACAACTCCGAAAGGAGAAGTTAAGCCTCTAAACTCTATCCTAGTTTAGATTGAGGATTGTAATTCATTCTCATGACAATGGAATCCCTAGTAATCGGGTGTCAAAGCGCCCGGTGAACACGTCCACGAGCCTTGC	Otu00428	1	0	0	2	0	0	0	0	0	0	0	0	0	0	0	0	0	1	0	0	0	0	0	0	0	0	0	0	0	0	0	0	0	0	0	0	0	0	0	0	0	0	0	0	0
HYAP8WD01AJWDG	429	2	TCTAGAGAAGTCTGCAGAAGTGCGGATGTGCCCGCAAGGGAACTCTAAGACAGGTGGTGCATGGTTGTCGTCAGCTCGTGTCGTGAGATGTTAGGTTAAGTCCTGCAACGAGCGCAACCCTCGTCCTGTGTTGCTACATTTAGTTGAGCACTCTCAGGATACTGCCCGTGGTAAACGGGAGGAAGGTGGGGATGACGTCAAATCATCATGCCCTTTATGTTCTGGGCTACACACATGATACAATGGCTGATACAAAGGGATGCGAACTCGCAAGGGGAAGCAGATCTCAAAAAAATCAGCCTCAGTTCAGATTGAAGGCTGCAACTCGCCTTCATGAAGTCGGAATTGCTAGTAAACGCAGATCAGCATGCTGCGTTGAATACGTTCCCGGGCCTTGT	Otu00429	1	0	0	0	0	0	0	0	0	0	0	0	0	0	0	0	0	0	0	0	0	0	0	0	0	0	0	0	0	0	0	0	1	0	0	0	0	0	0	0	0	0	0	0	0
HYAP8WD01BBKC5	430	8	CGGCAGAGTGAAAGTCAGGCTGAAGACCTTACTTAACAAGCCGAGAGGTGGTGCATGGCCGCCGTCAGCTCGTGCCGTGAGGTGTCCTGTTAAGTCAGGCAACGAGCGAGACCTGCGCTTACAATTGCCAACAGCTTCTTCGGAAGGACTGGGCACAGTGTAAGGACTGCCCTGGAAACAGGGAGGAAGGTGCAGGCAACGGTAGGTCTGTATGCCCCGAATCCTCTGGGCTACACGCGCGCAACAATGGTATGGACAATGGGACACGACTCCGAAAGGAGAAGTTAAGCCTCTAAACCATATCCCAGTCCAGATTGAGGGCTGTAACTCGCCCTCATGACGTTGGAATCCCTAGTAACCAGCCGTTAGCATCGGCCGGTGAATATGTCCCTGCTCCTT…	Otu00430	1	1	0	0	0	0	0	0	0	0	0	0	0	0	0	3	0	1	0	0	0	0	0	0	0	0	0	0	0	0	0	0	1	0	0	0	0	1	0	0	0	0	0	0	0
HWFN2LX02CKYFJ	431	1	GACCTTGTAACTCCTGGAAACAGGAGCCCCTCGCAAGAGGCAGGGCCACAGGTGGTGCATGGCTGTCGTCAGCTCGTGCCGTGAGGTGTCGGGTTAAGTCCCATAACGAGCGCAACCCTTATCGTTAGTTGCCAGCGGGTCAAGCCGGGGACTCTAGCGAGACTGCCACCGTAAGGTGTGAGGAAGGTGGGGATGACGTCAAATCAGCACGGCCCTTATGTCCAGGGCTACACACGTGTTACAATGGCCGATACAAAGGGCAGCTACCAGGTGACTGGATGCTAATCTCTAAAGTCGGTCTCAGTTCGGATCGAAGTCTGCAACCCGACTTCGTGAAGCTGGATTCGCTAGTAATCGCATATCAGCCATGATGCGGTGAATACGTTCCCGGGCCCTTGT	Otu00431	1	0	0	0	0	0	0	0	0	0	0	0	0	0	0	0	0	0	0	0	0	0	0	0	0	0	0	0	0	0	0	0	0	0	0	0	0	0	0	0	0	0	0	0	0
HWFN2LX02CHDJC	432	1	GTAGAGTGCATAGGGTAGAAATATCCTTTTCCTTCGGGACTCTTTGCAAGGTGCTGCATGGTTGTCGTCAGCTCGTGCCGTGAGGTGTCGGGTTAAGTCCCATAACGAGCGCAACCCTTATCGTTAGTTGCCAGCGGGTAATGCCGGGAACTCTAACGAAACTGCCGGTGTAAACCGTGAGGAAGGTGGGGATGACGTCAAATCAGCACGGCCCTTATGTCCAGGGCTACACACGTGTTACAATGGCCGGTACAGAGGGCAGCTACCAGGTGACTGGATGCTAATCTCTAAAGTCGGTCCCAGTTCGGATTGGAGTCTGCAACCCGACTCCATGAAGTTGGATTCGCTAGTAATCGCGCATCAGCCATGGCGCGGTGAATACGTTCCCGGGCCCTTGT	Otu00432	1	0	0	0	0	0	0	0	0	0	0	0	0	0	0	0	0	0	0	0	0	0	0	0	0	0	0	0	0	0	0	0	0	0	0	0	0	0	0	0	0	0	0	0	0
HWFN2LX02B3RML	433	1	CGCATGAATTAAGCCTGTGAAAGCAGGTGTAACTCGCAAGAGTGGAGCATGCGTAGGTGTTGCATGGCTGTCGTCAGCTCGTGTCGTGAGATGTCGGGTTAAGTCCTCTAACGAGCGAAACCCCTGTTTCTAGTTGCCAACGGGTCATGCCGGGAACTCTAATGAAACTGCCGTCGCAAGACGTGAGGAAGGAGGGGATGATGTCAAGTCATCATGGCCTTTATGCCCAGGGCTACACACGTGCTACAATGGGGCGTACAAAGGGCTGCAACATAGCGATATGAAGCCAATCCCAAAAAACGCCTCTCAGTTCAGATTGGAGTCTGCAAAACTCGACTCCATGAAGCTGGAATCGCTAGTAATCGTAATATCAGCAATGATAACGGTGAATACGTTCCC…	Otu00433	1	0	0	0	0	0	0	0	0	0	0	0	0	0	0	0	0	0	0	0	0	0	0	0	0	0	0	0	0	0	0	0	0	0	0	0	0	0	0	0	0	0	0	0	0
HWFN2LX02B6HEN	434	2	TCCAGAGAATCTGTTAGAGATAGTGGAGTGCCTTCGGGAACTCTGAGACAGGTGCTGCATGGCTGTCGTCAGCTCGTGTCGTGAGATGTTGGGTTAAGTCCCGTAACGAGCGCAACCCCTGTTCCTAGTTGCCAACGTAAAGTCGGGAACTCTAGGAAGACAGCCGGTGATAAGCTGGAGGAAGGTGGGGATGACGTCAAGTCCTCATGGCCCTTACGCCCAGGGCTACACACGTACTACAATGACCGGTACAGAGGGTCGCAATACCGCGAGGTGGAGCCAATCCTCAAAACCGGCCTCAGTTCAGATTGGAGTCTGCAACTCGACTCCATGAAGGTGGAATTGCTAGTAAATCGCGGAATCAGCAGGTCGCGGTGAATACGTTCCCGGGCCTTGC	Otu00434	2	0	0	0	0	0	0	0	0	0	0	0	0	0	0	0	0	0	0	0	0	0	0	0	0	0	0	0	0	0	0	0	0	0	0	0	0	0	0	0	0	0	0	0	0
HWFN2LX04ELZWM	435	8	TGTAACCGTTTATTCTGGTGGAAACATCGGGAAATCCGCAAGGATGGTTACACAGCTGCTGCATGGCTATCGTCAGCTCGTGCCGTGGGGTGTCGACTTAAGTGTCGAAACGAGCGCAACCCCTACCCCGTGTTAAATATTCACGGGGAACTGCTCTGCATTCAGTAGAGAGGAAGGAGGGGATGACGTTAAGTCAGCATGGCGCTTATATCTGGGGCCACACACATCCTACAATGGGGAGTAACAATGGGTTGCCAAGCCGTAAGGCGGAGCTAATCCCACCAAACCTCCCCTCAGTTCAGATCGAGGGCTGCAACTCGCCCTCGTGAAGATGGACTTGGTAGTAATCGCGGATCAGCAGGCCGCGGTGAATACGTTCTCGCTCTTTGT	Otu00435	1	0	0	1	0	1	0	0	0	0	0	0	0	0	0	1	1	1	0	0	0	0	0	0	0	0	0	0	0	0	0	0	0	0	1	0	1	0	0	0	0	0	0	0	0
HWFN2LX02CEYJT	436	7	TGACCAGGACCACGGCGGAAACGTCGTCTCCCCGCAAGGGGCCTGGCCACAGGTGTTGCATGGCTGTCGTCAGCTCGTGTCGTGAGATGTTGGGTTAAGTCCCGCAACGAGCGCAACCCCTACTGTGTGTTGTATCACTCACACGGGACTGCCGAGAGAAACTCGGAGGAAGGTGGGGATGACGTCAAGTCAGCATGGCCCTTACGTCCTGGGCTACACCCACGCTACAATGGCCGGTACAACGGGCTGCGAAACCGCGAGGTGGAGCGAATCCCTTAAAGCCGGTCTCAGTTCGGATTGTAAGGCTGCAACTCGCCTACATGAAGCCGGAGTTGCTAGTAACCGGCCGGGTCAGCATACGGCGGTGAATATGTTCCCGGGCCCTTGT	Otu00436	1	0	0	0	3	0	0	0	2	1	0	0	0	0	0	0	0	0	0	0	0	0	0	0	0	0	0	0	0	0	0	0	0	0	0	0	0	0	0	0	0	0	0	0	0
HWFN2LX02CHD7C	437	1	TGCAGAATGACGTTGCGTGAAAGCGTAATTCCCTTCGGGGCGTTTTGCAAGGTGCTGCATGGCTGTCGTCAGCTCGTGTCGTGAGATGTTGGGTTAAGTCCCGCAACGAGCGCAACCCTTACTGTCTGTTGCCAACGGGTGATGCCGGGGACTCAGACGGAACTGCCGGTGACAAACCGGAGGAAGGTGGGGATGACGTCAAGTCATCATGGCCCTTATGTCCTGGGCTACACACGTGCTACAATGGTCGGTACAAAGCGAGGCGAAACGGCGACGTGGAGCAAATCGCAGAAAGCCGATCTCAGTGCGGATTGGAGTCTGAAACCCGACTCCATGAAGTTGGAATCGCTAGTAAATCGCGGTATCAGCATGGCGCGGTGAATACGTTCCCGGGCCCTT…	Otu00437	1	0	0	0	0	0	0	0	0	0	0	0	0	0	0	0	0	0	0	0	0	0	0	0	0	0	0	0	0	0	0	0	0	0	0	0	0	0	0	0	0	0	0	0	0
HYAP8WD01A5X1Z	438	25	TGTACGTAGTAGTGAACCGAAAGGGGAACGAGCCTTCGGGCAGCGTACACAGGTGCTGCATGGCTGTCGTCAGCTCGTGTCGTGAGATGTTGGGTTAAGTCCCGCAACGAGCGCAACCCCTGTTGCCAGTTACACGTGTCTGGCGAGACTGCCGGTATCAAGCCGGAGGAAGGTGGGGACGACGTCAAGTCAGCATGGCCTTTATATCCAGGGCTACACACACGCTACAATGGTCGGTACAATGGGTTGCCAAGTCGCGAGGCGGAGCTAATCCCATCAAAACCGGCCTCAGTTCAGATTGGAGGCTGCAACCCGCCTCCATGAAGTCGGAGTTGCTAGTAAACGCCGGTCAGCTATACGGCGTTGAATACGTTCCCGGGCCTTGT	Otu00438	1	0	0	0	0	0	0	0	0	0	0	1	0	0	0	0	0	8	2	0	0	1	0	0	1	0	0	2	0	0	2	0	2	0	0	0	0	0	0	0	1	0	0	0	0
HYQ4RGJ01C7L6N	439	16	GTGAGGGAATGTTGGGTAACACCATCAGTCTGAGAAATCAGACCCAAAACAAGGTGCTGCATGGCTGTCGTCAGCTCGTGTCGTGAGATGTTGGGTTAAGTCCCGCAACGAGCGCAACCCTTATCAACAGTTGCCATCATTAAGTTGGGAACTCTGTTGAGACTGCCGTTGATAAAACGGAGGAAGGTGGGGATGATGTCAAGTCATCATGGCCTTTATGCTTAGGGCTACACACGTGCTACAATGGCCGGTACAAAACGTCGCAATCCCGTAAGGGGGAGCTAATCGCAAAAACCGGTCTCAGTTCGGATTGAAGTCTGCAACTCGACTTCATGAAGTTGGAATCGCTAGTAATCGCGGATCAGAACGCCGCGGTGAATACGTTCCCGGGTCTTGT	Otu00439	1	0	1	1	0	0	0	0	0	0	0	0	0	1	0	1	0	2	1	0	0	0	0	0	0	0	0	0	0	0	1	0	5	0	0	0	0	0	0	0	0	0	0	0	0
HWFN2LX02B6U1Y	440	4	TGCACGGATTAACTCCCTGAAAGGGAGCCAGGCCTTCGGGTACAACGTGCACAGGTGCTGCATGGCTGTCGTCAGCTCGTGTCGTGAGATGTCGGGTTAAGTCCCTTAACGAGCGAAACCCTTGTCACTAGTTGCCAGCGCGTCATGGCGGGGACTCTAGTGAGACTGCCGGTGTTAAACCGGAGGAAGGTGGGGATGACGTCAAGTCCTCATGGCCTTTATGGCTAGGGCTGCACACGTCCTACAATGGCACGCACAAAGGGATGCCAACTCGCGAGAGCAAGCAAATCCCAAAAAACGTGCCCCAGTTCGGATTGCAGGCTGCAACTCGCCTGCATGAAGCCGGAATCGCTAGTAATCGCAGGTCAGCATACTGCGGTGAAATGTGTTCCTGAGCCT…	Otu00440	1	0	0	2	0	0	0	0	0	0	0	0	0	0	0	0	0	1	0	0	0	0	0	0	0	0	0	0	0	0	0	0	0	0	0	0	0	0	0	0	0	0	0	0	0
HWFN2LX02BWGEJ	441	63	TGGTCGGAATCCTGAAGAGATTTAGGAGTGCTCGAAAGAGAACCGATACACAGGTGCTGCATGGCTGTCGTCAGCTCGTGTCGTGAGATGTTGGGTTAAGTCCCGCAACGAGCGCAACCCTTGCCATTAATTGCCATCATTTAGTTGGGCACTTTAATGGGACTGCCGGTGATAAACCGGAGGAAGGTGGGGATGACGTCAAGTCCTCATGGCCCTTATGGGTAGGGCTTCACACGTAATACAATGGTCGGTACAGAGGGTTGCCAACCCGCGAGGGGGAGCTAATCTCAGAAAGCCGATCGTAGTCCGGATTGTTCTCTGCAAACTCGAGAGCATGAAGTCGGAATCGCTAGTAATCGCGGGATCAGCATGTCGCGGTGAATACGTTCCCGGGTCTTGT	Otu00441	1	0	0	5	0	0	0	0	0	0	0	0	0	0	0	0	2	27	2	2	0	1	0	0	0	1	0	0	0	0	13	0	0	0	0	0	0	1	0	0	1	0	0	0	0
HWFN2LX05F5AZT	442	122	TAGTAAGGATTGACAGATTGAGAGCTCTTTCTTGATTCTATGGGTGGTGGTGCATGGCCGTTCTTAGTTGGTGGAGTGATTTGTCTGGTTAATTCCGTTAACGAACGAGACCTCCGCGTGCTAAATAGTTTCGCTTACAATTTTTTGTAGGTTTTGAGACTTCTTAGAGGGACTTTTGGGTAATCAAACCAAAGGAAGTTGGAGGCAATAACAGGTCTGTGATGCCCTTAGATGTTCTGGGCCGCACGCGCGCTACACTGATGCGTTCAACGAGTTTACAACCTTGATCGATAGGTCTGGGTAATCTTTTGAATGCGCATCGTGCTAGGGATAGATTGTTGCAATTTTCAATCTTGAACGAGGAATTCCTAGTAAACGCAAGTCATCAGCTTGCATTGA…	Otu00442	1	4	1	13	1	0	4	1	1	5	0	1	0	0	0	9	1	31	3	2	1	2	0	0	0	1	0	0	0	0	6	4	9	1	0	2	0	2	0	0	0	0	0	0	0
HWFN2LX02CF454	443	6	TCCCTTGAAGGTGCTGGAAACAGTACCGTCCTTTACGGGACAAGGTGACAGGTGCTGCATGGCTGTCGTCAGCTCGTGTCGTGAGATGTTGGGTTAAGTCCCGCAACGAGCGCAACCCTTATCCTTAGTTGCCAGCGAGTAATGTCGGGAACTCTAAGGAAACTGCCGGTGATAAACCGGAGGAAGGTGAGGATGACGTCAAGTCCTCATGGCCTTTATGCCCAGGGCTACACACGTGCTACAATGGCCGGTACAAAGAGTTGCAAGCCCGCGAGGGGGAGCCAATCTCAAAAAGCCGGTCTCAGTTCAGATTGTAGGCTGCAACTCGCCTACATGAAGGCGGAATCGCTAGTAAATCCCGGGATCAGCATGCCGGGGTGAATACGTTCCCGGGCCTTGT	Otu00443	1	0	0	2	0	1	0	0	0	0	0	0	0	0	0	0	0	0	0	0	0	0	0	0	0	0	0	0	0	0	0	0	2	0	0	0	0	0	0	0	0	0	0	0	0
HWFN2LX02B0GOG	444	2	GGCTTCTCAACGGTCTGTGAAAGCAGGCTATCCCGCAAGGGAGTGGAGTCGAGGTGCTGCATGGCTGTCGTCAGCTCGTGTCGTGAGATGTTGGGTTAAGTCCCGCAACGAGCGCAACCCTTGTCCCGTGTTGCTAATCCGTAAGGATGCACTCTCGGGAGACCGCCAGCGATAAGTTGGAGGAAGGTGGGGATGACGTCAAGTCATCATGGCCTTTATGTCCAGGGCTACACACGTGCTACAATGGGCGGTACAAAGCGCTGCGAAACCGCGAGGTGAAGCTAATCGCAAAAAACCGTCCTCAGTTCGGATTGCAAGGCTGCAACTCGCCTGCATGAAGCCGGAATCGTTAAGTAACCCTGGTATCAGCCACGAATAGGGTGAATACGTTCCCGGGTC…	Otu00444	2	0	0	0	0	0	0	0	0	0	0	0	0	0	0	0	0	0	0	0	0	0	0	0	0	0	0	0	0	0	0	0	0	0	0	0	0	0	0	0	0	0	0	0	0
HYAP8WD01DQ8ST	445	95	TGCCAGGAACTTTCCAGAGATGGATTGGTGCCCGCAAGGGAACCTGGACACAGGTGCTGCATGGCTGTCGTCAGCTCGTGTCGTGAGATGTTGGGTTAAGTCCCGCAACGAGCGCAACCCTTGCCATTAGTTGCTACGAAAGGGCACTCTAATGGGACTGCCGGTGACAAACCGGAGGAAGGTGGGGATGACGTCAAGTCATCATGGCCCTTATGGGTAGGGCTTCACACGTCATACAATGGTCGGTACAGAGGGTCGCCAACCCGCGAGGGGGAGCCAATCCCAGAAAGCCGATCGTAGTCCGGATTGCAGTCTGCAACTCGACTGCATGAAGTCGGAATCGCTAGTAATCGCGGATCAGCATGTCGCGGTGAATACGTTCCCGGGCCTTGT	Otu00445	1	1	0	4	0	0	0	0	0	2	0	0	0	0	0	7	2	16	1	0	2	0	0	0	0	1	0	0	0	0	7	0	16	1	0	0	0	6	0	0	4	0	0	0	0
HYAP8WD01CZEKA	446	58	GGCCGGTGCCAGCCGATGAAAGTCGGTCTTGTAGCAATACACACCGGTACAGGTGCTGCATGGCTGTCGTCAGCTCGTGCCGTGAGGTGTTGGGTTAAGTCCCGCAACGAGCGCAACCCCTGCACTTAGTTGCCATCAGGTAAAGCTGGGCACTCTAAGTGGACTGCCTACGCAAGTAGCGAGGAAGGCGGGGATGACGTCAAGTCCTCATGGCCCTTACACCCAGGGCCACACACGTGCTACAATGGCCACTACAAAGGGTTGCGAAGCCGCGAGGTGAAGCTAATCCCAAAAAAGTGGTCTCAGTTCGGATTGGAGTCTGCAACTCGACTCCATGAAGCTGGAATTGCTAGTAATCGCGTATCAGCACGACGCGGTGAATACGTTCCCGGGCCTTGT	Otu00446	1	0	0	0	0	0	0	0	1	0	0	1	1	4	4	0	0	6	1	0	0	0	0	0	0	0	0	2	0	9	0	0	3	0	0	0	1	0	0	0	1	1	2	0	0
HWFN2LX02CFFQ0	447	1	TGCTGGTGCTATCTGCCGAAAGGTAGAGTTCCCGTAAGGGACGCCAGCACAGGTGCTGAATGGCTGTCGTCAGCTCGTGCCGTGAGGTGTCGGGTTAAGTCCCATAACGAGCGCAACCCCTATTGTTAGTTGCCAGCGGGTCAAGCCGGGAACTCTAACGAGACTGCCACCGTAAGGTGAGAGGAAGGTGGGGATGACGTCAAGTCAGCACGGCCCTTATATCCAGGGCTACACACGTGTTACAATGGTCGGTACAAAGTGACGCGAAGCCGCGAGGTGAAGCAAATCGCAGAAAGCCGGCCTTAGTTCGGATTGGAGTCTGAAACTCGACTCCATGAAGGTGGAATCGCTAGTAATCGCACATCAGCATGGTGCGGTGAATACGTTCCCGGGCCCTTGT	Otu00447	1	0	0	0	0	0	0	0	0	0	0	0	0	0	0	0	0	0	0	0	0	0	0	0	0	0	0	0	0	0	0	0	0	0	0	0	0	0	0	0	0	0	0	0	0
HYAP8WD01B94RK	448	18	GTGAGTGAATAATGCTGAAAGGCGTTAGGCCCGCAAGGGACATGAAACAAGGTGCTGCATGGCTGTCGTCAGCTCGTGCCGTGAGGTGTTGGGTTAAGTCCCGCAACGAGCGCAACCCCTGTCTTTAGTTGCCATCATTAAGTTGGGTACTCTAGAGAGACTGCCGGCGTAAGCCGCGAGGAAGGTGGGGACGACGTCAAGTCATCATGGCCTTTATGCCCAGGGCGACACACGTGCTACAATGGCCGGTACAGAGGGTAGCAAGACCGCGAGGTGGAGCCAATCCCAGAAAGCCGGTCTCAGTTCGGATTGGAGTCTGCAACCCGACTCCATGAAGTTGGAATCGCTAGTAATCGCGCATCAGCCATGGCGCGGTGAATACGTTCCCGGACCTTGT	Otu00448	1	0	1	0	0	0	0	0	0	0	0	0	0	0	0	0	0	2	1	0	0	0	0	0	0	0	0	0	0	0	7	1	2	0	0	0	0	0	0	0	0	0	0	0	0
HWFN2LX05FZWMQ	449	33	TCCCTTGACAGTCTATGAAAGTAGATCTTTTCTTCGGAAACAAGGAGACAGGTGCTGCATGGCTGTCGTCAGCTCGTGTCGTGAGATGTTGGGTTAAGTCCCGCAACGAGCGCAACCCTCATCTTTAGTTGCCAGTATTAAGTTGGGCACTCTAAAGATACTGCCTCGGTTAACGGGGAGGAAGGTGGGGATGACGTCAAGTCCTCATGGCCTTTATGCCCAGGGCTACACACGTGCTACAATGGGCGGTACAAACGGTTGCAATCCCGCGAGGGGGAGCCAATCTGAAAAAGCCGTTCTCAGTTCGGATCGGAGTCTGCAACTCGACTCCGTGAAGTTGGAATCGCTAGTAATCGTGGATCAGCATGCCACGGTGAATACGTTCCCGGGCCTTGT	Otu00449	1	1	0	1	0	0	0	0	0	0	0	3	0	0	0	2	0	2	0	1	0	1	0	0	0	1	1	3	0	0	1	0	2	0	0	0	1	1	0	0	1	2	0	1	1
HWFN2LX02CJC4R	450	1	CGGCAGGATGAAAGTCAGATTGAAGGTCTTACTTAACAAGCCGAGAGGTGGTGCATGGCCGCCGTCAGCTCGTGTCGTAAGATGTCCATTTAAGTATGGTAACGAGCGAGATCTGTGCTCACAATTGCTAACAAGTTCTTCGGAATGATTGAGCACATTGTGAGGACTGCCTTGGAAACAAGGAGGAAGGTTCAGGCTACGGTAGGTCTGTATGCCCCGAATCTGCTGGGGCAACACGCGCGCAACAATGGTAGGAACAATGGGATACAACTCTGAAAAGAGAAGTTAAACCTCGAAATCCTATCCAAGTTCAGATCGAGGGTTGTAACTCACCCTCGTGACGCTGGAATCCCTAGTAATCGGGAAGGGTCATTAGCTTCCGGTGAAATAATGTCCCCT…	Otu00450	1	0	0	0	0	0	0	0	0	0	0	0	0	0	0	0	0	0	0	0	0	0	0	0	0	0	0	0	0	0	0	0	0	0	0	0	0	0	0	0	0	0	0	0	0
HYAP8WD01CEYKO	451	92	TTAAAAGGATTGACAGCTTGATAGCACTTTCTTGATATGACAGCGAGTGGTGCATGGCCGTTCTTAGTTGGTGGAGTGATTTGTCAGGTTAATTCCCTAAACGAACGAGATCTTCGCTTGCTAATTAGTCGTCGTTAAAATCTAGCGATTGACTTCTTAGAAGGACTACGGTTCCCAAAACCGTGGAAGTTGGAGGCAATAACAGGTCCGTGATGCCCTCAGATGTTTGCGGCCGCACGCGTAATACCATGACTGGCACAATAAGTTCACCTAATCCGAAAGGAATCGGGTAATCTTCATAATGCCAGTCGTGCTTGGGATAGAACTTTGCAATTATGGTTCTTGAACGAGGAATGACTAGTAAGCTGAAGTCACTAACCTCAGCTGATTACTGTCCCT…	Otu00451	1	0	0	2	0	0	0	0	0	0	0	0	0	0	0	7	0	0	8	0	0	0	0	0	0	0	34	0	0	0	5	1	19	1	1	0	0	0	0	0	5	0	0	0	0
HWFN2LX02CH2EP	452	4	GGCCAGTGACACCCGATGAAAGTCGGTCTTGTAGCAATACACACTGGTACAGGTGCTGCATGGCTGTCGTCAGCTCGTGCCGTGAGGTGTTGGGGTTAAGTCCCGCAACGAGCGCAACCCCTGCACTTAGTTGCCATCAGGTCAAGCTGGGCACTCTAAGTGGACTGCCTACGCAAGTAGTGAGGAAGGTGGGGATGACGTCAAGTCCTCATGGCCCTTACACCCAGGGCCACACACGTGCTACAATGGCCACTACAAAGGGTTGCAAAGCCGCGAGGCGAAGCTAATCCCAAAAAAGTGGTCTCAGTTCGAATTGGAGTCTGCAACTCGACTCCATGAAGCTGGAATTGCTAGTAAATCGCGGTATCAGCACGACGCGGTGAATACGTTCCCGGGCCT…	Otu00452	1	0	0	0	0	0	0	2	0	0	0	0	0	0	0	1	0	0	0	0	0	0	0	0	0	0	0	0	0	0	0	0	0	0	0	0	0	0	0	0	0	0	0	0	0
HWFN2LX02CFYIZ	453	1	TCCTTTGACAACCCCGGAAACGGGGCCTTCCCTGCTTGCAGGGACAGAGTGACAGGTGCTGCATGGCTGTCGTCAGCTCGTGTCGTGAGATGTTGGGTTAAGTCCCGCAACGAGCGCAACCCCTCTCTCTAGTTGCCAGTATTCAGTTAGGCACTCTAGAGATACTGCCTCGGTTAACGGGGAGGAAGGTGGGGACGACGTCAAGTCCTCATGGCCTTTATATCCAGGGCTACACACGTGCTACAATGGGCGGTACAAAGGGTTGCTAGTCCGCGAGGAGGAGCTAATCGGAGAAAGCCGGTCTCAGTTCGGATCGCAGGCTGCAACTCGCCTGCGTGAAGTTGGAATCGCTAGTAAATCGGCGGGATCAGCACGCCGCGGTGAATACGTTCCCGGGCC…	Otu00453	1	0	0	0	0	0	0	0	0	0	0	0	0	0	0	0	0	0	0	0	0	0	0	0	0	0	0	0	0	0	0	0	0	0	0	0	0	0	0	0	0	0	0	0	0
HYAP8WD01B3Y60	454	74	TGCAACCGTACATTTTTCTAGAAATAGAGAGAAATCCGTAAGGATGGTTGCACAGGTGCTGCATGGCTGTCGTCAGCTCGTGCCGTGAGGTGTTCCCTTAAGTGGGGAAACGAGCGCAACCCGCGTCTAATGTTGAATATTCATTAGAGACGGTCCCAGTTTTACTGGGAAGGAAGGAGCGGAAGACGTCAAGTCAGCACGGCCCTTATACCCTGGGCTACACACACACTACAATGGCGAAAAACAACGGGCTGCAAGCTCGCAAGAGCAAGCGAATCCCTGAAATTTCGTCTCAGTTCAGATTGAGGTCTGCAACTTGACCTCATGAAGTCGGAATCGGTAGTAATCGCGGATCAGCATGCCGCGGTGAATACGTTCTCGGGTCTTGT	Otu00454	1	0	1	3	0	0	1	0	0	0	0	0	0	0	0	8	0	17	5	0	1	0	0	0	0	0	0	0	0	0	5	6	13	0	0	0	3	2	0	0	0	0	0	0	0
HWFN2LX02CJD41	455	1	TCCTCCGACCTCCCTAGAGATAGGGATTTGTAGCAATACACGGAGAGACAGGTGCTGCATGGCTGTCGTCAGCTCGTATCGTGAGATGTCGGGTTAAGTCCCTTAACGAGCGCAACCCTTGTCCTTAGTTGCCACCATTTAGTTGGGCACTCTAAGGAGACTGCCGGTGTTAAACCGGAGGAAGGTGGGGATGACGTCAAGTCCTCATGGCCTTTATATCCAGGGGCTACACACGTGCTACAATGGCCGGTACAGAGGGTCGCCAACCCGCGAGGGGGAGCTAATCTCAGAAAGCCGGTCTTAGTTCGGATTGAAGTCTGCAATTCGACTTCATGAAGCTGGAATCGCTAAGTAATCGGCGGATCAGAAACGCCGCGGTGAATACGTTCCCGGGCCCTT…	Otu00455	1	0	0	0	0	0	0	0	0	0	0	0	0	0	0	0	0	0	0	0	0	0	0	0	0	0	0	0	0	0	0	0	0	0	0	0	0	0	0	0	0	0	0	0	0
HYAP8WD01BF3QG	456	134	TGTCAGGAATCCCGGAGAGATTTGGGAGTGCTCGAAAGAGAACCTGAACACAGGTGCTGCATGGCTGTCGTCAGCTCGTGTCGTGAGATGTTGGGTTAAGTCCCGCAACGAGCGCAACCCTTGTCATTAATTGCCATCATTCAGTTGGGCACTTTAATGAGACTGCCGGTGACAAACCGGAGGAAGGTGGGGATGACGTCAAGTCCTCATGGCCCTTATGGGTAGGGCTTCACACGTCATACAATGGTCGGTTCAGAGGGTTGCCAACCCGCGAGGGGGAGCCAATCTCAGAAAGCCGATCGTAGTCCGGATTGGAGTCTGCAACTCGACTCCATGAAGTCGGAATCGCTAGTAATCGCGGATCAGCATGTCGCGGTGAATACGTTCCCGGGTCTTGT	Otu00456	1	1	3	7	0	1	3	1	0	0	0	0	0	0	0	7	0	18	5	1	0	0	1	0	0	0	0	0	0	0	35	1	18	3	0	5	1	2	0	0	0	0	0	0	0
HWFN2LX02CH7F4	457	1	TGTCAGGAATCCCGGAGAGATTTGGGAGTGCTCGAAAGAGAGCCTGAACACAGGTGCTGCATGGCTGTCGTCAGCTCGTGTCGTGAGATGTTGGGTTAAGTCCCGCAACGAGCGCAACCCTTGTCATTAATTGCCATCATTTAGTTGGGCACTTTAATGAGACTGCCGGTGACAAACCGGAGGAAGGTGGGGATGACGTCAAGTCCTCATGGCCCTTATGGGTAGGGGCTTCACACGTCATACAATGGTCGGTACAGAGGGTTGCCAACCCGCGAGGGGGAGCCAATCCCACAAAGCCGATCTTAGTCCGGATCGTAGTCTGCAACTCGACTACGTGAAGTCGGAATCGCTAGTAAATCGCGGAATCAGCATTGTCGCGGTGAATACGTTCCCGGGTCT…	Otu00457	1	0	0	0	0	0	0	0	0	0	0	0	0	0	0	0	0	0	0	0	0	0	0	0	0	0	0	0	0	0	0	0	0	0	0	0	0	0	0	0	0	0	0	0	0
HWFN2LX03C7TEG	458	2	CGGCAGTATGAAAGACAGTCTGAAGGGCTTTCTTGACGAGCCGAGAGGTAGTGCATGGCCATCGTCAGCTCGTATCGTGAGATGTCCTGTTAAGTCAGGTAACGAGCAAGACCAGCACTTATAATTGCTAACAGCTAATCTTTAGGACTGAGCACATTATAAGGACTGCCCTGGAAACAGGGAGGAGGGTGCTGGCAACGGTAGGTCTGTATGCTCCGAATCTTCTGGGCTACACGCGCGCAACAATGGTTGGGACAATGGGATACAACTCCGAAAGGAGAAGTTAAACCTCTAAACCCAATCTTAGTCTGGATTGAGGGTTGTAAACTCACCCTCATGACACCGGAATCCCTAGTAATCGGTCCTCATCATGGGACCAGTGAATGTGTCCCCTGCTCT…	Otu00458	1	0	0	0	0	0	0	0	0	0	0	0	0	0	0	0	1	0	0	0	0	0	0	0	0	0	0	0	0	0	0	0	0	0	0	0	0	0	0	0	0	0	0	0	0
HWFN2LX02CCP6H	459	1	TGTTGGAAGTAGAAACCGGAAACGGGGACGACCAGTATCCAATCTGGAACCAGTACAGGTGGTGCATGGCTGTCGTCAGCTCGTGTCGTGAGATGTTGGGTTAAGTCCCGCAACGAGCGCAACCCTCGTCCTTAGTTGCCAGCACGTAAAGGTGGGAACTCTAGGGAGACTGCCGGTGACAAACCGGAGGAAGGTGGGGATGACGTCAAGTCAGCATGCCCCTTACGTCCTGGGCGACACACGTACTACAATGGTCGGGACAAAGAGCAGCGACCTCGCGAGAGTCAGCGAATCTCATCAAACCCGGCCTCAGTTCAGATCGCAGGCTGCAACTCGCCTGCGTGAAGGAGGAATCGCTAAGTAATCGCCGGTCAGCATAACGGCGGTGAATTCGTTCCC…	Otu00459	1	0	0	0	0	0	0	0	0	0	0	0	0	0	0	0	0	0	0	0	0	0	0	0	0	0	0	0	0	0	0	0	0	0	0	0	0	0	0	0	0	0	0	0	0
HYAP8WD01AFK2X	460	29	CAGCAGAATGAAGGTCAGTCTGAAGGGCTTACCTGACACGCTGAGAGGAGTTGCATGGCCGACATAAGCCTGTGCCGTAGGGTGACTTGTTAAATCAAGTAACAGGCGAGACCCCTGTGTCTAATTTCTACGAATAGAGCACATTAGACAGACTGCCTTGGTAACAAGGAGGAGGGTGGGGGCGATGTTAGGTGAGTACAGCCCGAATGCCCTGGGCAACACGCGCGCGGCAATGTCACATTCAATGAGCTGCAACCCTGAAAAGGGAAGCTAATCTCCTAACGTGTGGCTTAGTTCAGATTGAGGTTTGTAACCCAACCTCATGACGATGGAATCCGTAGTAATCGTTTGTTATCAGCAAACGGTGAATATGTCACGGCCTCTTGC	Otu00460	1	0	0	2	0	0	0	0	1	1	0	1	0	0	0	2	0	3	0	3	2	0	0	0	0	1	0	0	0	0	1	0	1	0	4	0	0	0	0	1	0	0	0	0	0
HWFN2LX02BZ6V8	461	1	TAGCTGGGATTGACAGATTGAGAGCTCTTTCTTGATTCTATGGGTGGTGGTGCATGGCCGTTCTTAGTTGGTGGAGTGATTTGTCTGGTTAATTCCGTTAACGAACGAGACCTTAACCTACTAAATAGTTGCATGAATTTCCGATTCATGATATACTTCTTAGAGGGACTATCGGATTTAAACCGGTGGAAGTTTGAGGCAATAACAGGTCTGTGATGCCCTTAGATGTTCTGGGCCGCACGCGCGCTACACTGATAAAGTCAGCGAGTTTTGTCCTACGCCGGAAGGCGCGGGTAATCTTCTGAAACTTTATCGTGCTGGGGATAGATGATTGCAATTATTCATCTTGAACGAGGAATTCCTAGTAAGCGTGAGGTCATCAGCTCAACGTTGATTACG…	Otu00461	1	0	0	0	0	0	0	0	0	0	0	0	0	0	0	0	0	0	0	0	0	0	0	0	0	0	0	0	0	0	0	0	0	0	0	0	0	0	0	0	0	0	0	0	0
HWFN2LX02B9YPW	462	1	TGTCCAGAATCCTGCAGAGATGCGGGAGTGCCCGAAAGGGAATTGGAACACAGGTGCTGCATGGCTGTCGTCAGCTCGTGTCGTGAGATGTTGGGTTAAGTCCGCTAACGAGCGCAACCCTCGCCGCGTGTTACAAGTGTCACGCGGGACCGCCGGTATCAAGCCGGAGGAAGGTGGGGATGACGTCAAGTCAGCATGGCCTTTATATCCGGGGCTACACACACGCTACAATGGCCGGTACAATGGGTTGCTAAGCCGCGAGGTGGAGCCAATCCCCCAAAGCCGGTCTCAGTTCAGATCGCAGGCTGCAACTCGCCTGCGTGAAGCTGGAGTTGCTAGTAAATGCGCGTCAGGCTATAGCGCAATTGAATACGTTCTCGGGCCCTTGT	Otu00462	1	0	0	0	0	0	0	0	0	0	0	0	0	0	0	0	0	0	0	0	0	0	0	0	0	0	0	0	0	0	0	0	0	0	0	0	0	0	0	0	0	0	0	0	0
HWFN2LX02CBD5Q	463	3	TCAGGAGGATTGACAGATTGAAGATCTTTCTTAATTTGAAGGGTGGTGGTGCATGGCCGTTCTTAGTTGGTGGTGTGAATTGTCTGGTTAATTCCGTTAACGAACGAGACCTCGACCTGCTAAATAGTGCGCTCTTGTCTTCGGGCAAGTGTAGCACTTCTTAGAGGGACTATCGGTGTTTAGCCGAAGGAAGTTCGAGGCAATAACAGGTCTGTGATGCCCTTAGATGTTCTGGGCCGCACGCGCGCTACACTGACAGGTTCAACAAGCATGTCCTTCACAGGAATGTGTGGGGAATCTTTGAACACCTGTCGTGCTGGGGATAGATGATTGTAATTATTCATCTTCAACGAGGAATATCTAGTAATCGCGAATCATCAGTTCGCAAATGATTACGTC…	Otu00463	1	0	0	0	1	0	0	0	0	0	0	0	0	0	0	0	0	0	0	0	0	0	0	0	0	0	0	0	0	0	0	0	1	0	0	0	0	0	0	0	0	0	0	0	0
HYQ4RGJ01CANNW	464	37	TGGCGGTGGTAGGGAACCGAAAGGGGACCGACCTTCGGGAGCCGTCACAGGTGCTGCATGGCTGTCGTCAGCTCGTGTCGTGAGATGTTCGGTTAAGTCCGGTAACGAGCGCAACCCTCAGGTCCAGTTACACGTTGTCTGGACCGACTGCCCGTTGAACGCGGGAGGAAGGTGGGGATGACGTCAAGTCAGCATGGCCTTTATGTCCAGGGCTACACACACGCTACAATGGCCAGTACAATGGGTGAGCCAACCCGCGAGGGGGAGCCAATCCATCAAAGCTGGTCTCAGTTCGGATTGCAGGCTGCAACCCGCCTGCATGAAGCCGGAGTTGCTAGTAACCGCAGGTCAGCTATACTGCGGTGAATACGTTCCCGGGCCTTGT	Otu00464	1	0	0	0	0	0	0	0	1	1	1	1	1	1	2	0	0	1	0	0	1	0	0	2	0	0	2	2	2	3	1	0	0	0	0	0	0	0	0	0	0	1	0	0	0
HYAP8WD01CNJTQ	465	8	TGTCGCGAATCATTAGGAAACTAGAGAGTGCCTTCGGGAACGCGAACACAGGTGGTGCATGGCTGTCGTCAGCTCGTGTCGTGAGATGTTGGGTTAAGTCCCGCAACGAGCGCAACCCTCGTCCTTAGTTGCCAGCACTTTCGGGTGGGAACTCTAGGGAGACTGCCGGTGACAAACCGGAGGAAGGTGGGGATGACGTCAAGTCATCATGCCCCTTACGCCCTGGGCGACACACGTACTACAATGGTTGGGACAAAGGGCAGCGACCCCGCGAGGGCAAGCGAATCTCAGCAAACCCAGCCTCAGTTCAGATCGCAGGCTGCAACTCGCCTGCGTGAAGGAGGAATCGCTAGTAATCGCCGGTCAGCATACGGCGGTGAATTCGTTCCCGGGCCTTGT	Otu00465	1	0	0	0	0	0	0	0	0	0	0	0	0	0	0	1	0	1	1	0	0	0	0	0	1	0	1	0	0	0	1	0	0	0	0	0	0	1	0	0	0	0	0	0	0
HYAP8WD01AYT7X	466	30	TGGGGAGTTTGGGTCGTGGAGACATGATCCTTCAGTTCGGCTGGCTCCCACACAGGTGCTGCATGGCTGTCGTCAGCTCGTGTCGTGAGATGTTGGGTTAAGTCCCGCAACGAGCGCAACCCTCACCTTCAGTTGCCAGCATTAAGTTGGGAACTCTGAAGGAACTGCCGGTGACAAGCCGGAGGAAGGCGGGGATGACGTCAAGTCCTCATGGCCCTTACGGGCTGGGCTACACACGTGCTACAATGGTGGTGACAGTGGGAAGCAAAAGGGCAACCTTGCGCGGATCTCTAAAAGCCATCTCAGTTCAGATTGCACTCTGCAACTCGAGTGCATGAAGGCGGAATCGCTAGTAATCGCGGATCAGCATGCCGCGGTGAATACGTTCCCGGGCCTTGT	Otu00466	1	0	0	0	0	0	1	0	0	0	0	0	0	1	0	4	0	2	0	0	0	0	0	0	0	0	0	0	0	0	3	1	5	2	0	0	0	2	1	0	0	0	0	0	0
HYAP8WD01C2D9M	467	29	TGCACTAGACCGACACTGAAAGGTGTCTTCCCTTCGGGGCTGGTGCACAGGTGCTGCATGGCTGTCGTCAGCTCGTGTCGTGAGATGTTGCGTTAAGTCGCGCAACGAGCGCAACCCCTGTCCTTAGTTGCCATCAGGTAAAGCTGGGCACTCTAGGGAGACAAACCCTCTCTGAGGGTGGGAAGGTGGGGATGACGTCAAGTCAGGATGGCCCTTACGGCCTGGGCTGCACACGTGCTACAATGCTCGGTACAGAGGGACGCAAGACCGCGAGGTGGAGCAAATCCCGAAAACCGAGCCCAGTTCAGATTGAAGTCTGCAACTCGACTTCATGAAGCCGGAATCGCTAGTAATGGCGTATCAGCTACGACGCCGTGAATACGTTCCCGGGCCTTGT	Otu00467	1	0	0	0	0	2	0	0	0	0	0	0	0	1	0	0	0	1	1	0	0	0	0	0	0	0	0	0	0	0	16	0	5	0	0	0	0	1	0	0	0	0	0	0	0
HWFN2LX02BZBGM	468	1	TCCGCTTAATCCTGTAGAGATATGGGAGTGCCGGCTTGCCGGAAAAGCGAGACAGGTGGTGCATGGCTGTCGTCAGCTCGTGCCGTGAGGTGTTGGGTTAAGTCCCGCAACGAGCGCAACCCCTATTGCCAGTTACCATCATTAAGTTGGGACTCTGGCGAGACTGCCTGCGATGAGCAGGAGGAAGGTGGGGATGACGTCAAGTCCTCATGCCCCTTATGACCTGGGCTACACACGTACTACAATGGACGATACAGAGAGACGCGAAGTGGTGACATGGAGCAAAACTCAGAAAGTCGTTCTTAGTTCGGATTGCAGTCTGCAACTCGACTGCATGAAGCCGGAATCGCTAGTAAATCGGCGGGATCAGCACGCCGCGGTGAATACGTTCCCGGGCCC…	Otu00468	1	0	0	0	0	0	0	0	0	0	0	0	0	0	0	0	0	0	0	0	0	0	0	0	0	0	0	0	0	0	0	0	0	0	0	0	0	0	0	0	0	0	0	0	0
HWFN2LX02CGR7G	469	2	TGTATCCGCAATTTGCCGAAAGGTAGAGTTCCCGTAAGGGACGGATGCACAGGTGCTGCATGGCTGTCGTCAGCTCGTGCCGTGAGGTGTTGGGTTAAGTCCCGCAACGAGCGCAACCCTTGCACTTAGTTGCTACCCGCAAGGGAGAACTCTAAGTGGACTGCCGCCGATAAGGCGGAGGAAGGAGGGGATGAGGTCAAGTCATCATGGCCTTTATATCCTGGGCTACACACATACTACAATGGCTACTACAGCGGGAAGCTAAGCCGCGAGGTGGAGCGAATCCTAAAAAAGTAGCCTCAATACGGATTGTAAGTCTGCAACTCGACTACATGAAACTGGAATTGCTAAGTAATCGGTGGGTCAGCAAAACCAACGGTGAATACGTTCTCGGGCCCT…	Otu00469	1	0	0	0	1	0	0	0	0	0	0	0	0	0	0	0	0	0	0	0	0	0	0	0	0	0	0	0	0	0	0	0	0	0	0	0	0	0	0	0	0	0	0	0	0
HWFN2LX02B2WM4	470	1	TAGTAAGGATTGACAGATTGATAGCTCTTTCTTGATTCTATGGGTGGTGGTGCATGGCCGTTCTTAGTTGGTGGAGTGATTTGTCTGGTTAATTCCGATAACGAACGAGACCTCAGCCTGCTAAATAGTGGACGCCAGTTTCGGCTGGCGGCTCGTCACTTCTTAGAGGGACTATCGGTGTGTAGCCGATGGAAGTTTGAGGCAATAACAGGTCTGTGATGCCCTTAGATGTTCTGGGCCGCACGCGCGCTACACTGTTGCGATCAGCGAGTATACAACCTAGACCGGAAGGTCTGGGTAATCTTTCAAATCGCAACGTGATGGGGCTAGAATAATTGCAATTATTATTCTTAAACGAGGAATTCCTAGTAAACGCATGTCATCAGCGTGCAATTGATT…	Otu00470	1	0	0	0	0	0	0	0	0	0	0	0	0	0	0	0	0	0	0	0	0	0	0	0	0	0	0	0	0	0	0	0	0	0	0	0	0	0	0	0	0	0	0	0	0
HYAP8WD01BRRLR	471	244	TGGATTTCTAAGCGCGTGAAAGCGTGTGACCCTTCGGGGGACTTCCACAGGTGCTGCATGGCCGTCGTCAGCTCGTGTCGTGAGATGTTGGGTTAAGTCCCGCAACGAGCGCAACCCTTGTGACTAGTTGCCAGCGCGTAATGGCGGGAACTCTAGTCAGACTGCCCAGATCAACTGGGAGGAAGGTGGGGACGACGTCAGGTCAGTATGGCCCTTACGCCTTGGGCTGCACACGTACTACAATGCCCAGCACAATGAGAACCGATGCCGCGAGGCGGAGGAAATCTATAAAACTGGGCCCAGTTCGGATTGGAGGCTGCAACTCGCCTCCATGAAGTTGGAATCGCTAGTAATGGCGCATCATCTACGGCGCCGTGAATACGTTCCCGGGTCTTGT	Otu00471	1	3	0	17	3	2	4	2	2	0	0	2	0	0	0	11	6	68	15	2	0	2	0	0	1	1	1	0	0	0	15	3	23	4	1	2	4	6	0	0	0	0	0	0	0
HYQ4RGJ01CO0LH	472	85	TGCACGGATGCCTATCCTGAAAGGGAGTCGGCTGACCTTCGGGTTGAAACGTGCACAGGTGCTGCATGGCTGTCGTCAGCTCGTGTCGTGAGATGTTGGGTTAAGTCCCGTAACGAGCGAAACCCTTGTCGCTAGTTGCCAGCGGGTTATGCCGGGGACTCTAGCGAGACTGCCGGTGTTAAACCGGAGGAAGGTGGGGATGACGTCAAGTCCTCATGGCCTTTATGCCCAGGGCTGCAAACGTGCTACAATGACCGGTACAAACCGAAGCAAGACCGCGAGGTGGAGCAAATCGGAAAAAGCCGGCCCCAGTTCGGATTGGAGTCTGCAACCCGACTCCATGAAGTTGGAATCGCTAGTAATCGCGTATCAGCACGACGCGGTGAATGTGTTCCTGAG…	Otu00472	1	0	0	2	0	0	0	0	0	1	6	3	0	5	1	0	0	1	1	1	1	0	1	0	0	6	5	3	1	1	0	0	2	0	1	0	0	1	0	0	2	7	0	0	2
HYAP8WD01DMU0D	473	7	TCTGGAGAATCTGTTAGAGATAGTAGAGTGCCTTCGGGAGCTCCAAGACAGGTGCTGCATGGCTGTCGTCAGCTCGTGTCGTGAGATGTTGGGTTAAGTCCCGTAACGAGCGCAACCCTTGTCCTTAGTTGCCAGCGCGTAATGGCGGGAACTCTAGGGAGACTGCCGGTGATAAACCGGAGGAAGGTGGGGACGACGTCAAGTCATCATGGCCCTTATGGGTAGGGCTACACACGTGCTACAATGGCCGGTACAGAGGGCAGCGAAACTGCGAAGTCAAGCAAATCCCAGAAAGCCGGTCTTAGTCCGGATTGGAGTCTGCAACTCGACTCCATGAAGTCGGAATCGCTAGTAATCGCGGATCAGAATGCCGCGGTGAATACGTTCCCGGGCCTTGT	Otu00473	1	0	0	0	0	0	0	0	0	0	0	0	0	0	0	1	0	0	0	0	0	0	0	0	0	0	0	0	0	0	4	0	0	0	0	0	0	0	0	0	0	0	0	0	0
HWFN2LX02BR5WD	474	1	TGCTGGAGTCAGCCTCAGAGATGAGGCCTTCCCTTCGGGGACCCCAGCAGAGGTGCTGCATGGCTGTCGTCAGCTCGTGCCGTGAGGTGTTGGGTTAAGTCCCTTAACGAGCGAAACCCTTGTCCTTAGTTACCAGCGGGTCATGCCGGGAACTCTAAGGAGACTGCCGGTGTTAAACCGGAGGAAGGTGGGGATGACGTCAAGTCCTCATGGCCTTTATGACTAGGGCTGCACACGTCCTACAATGGTGCGAACAAAGCGACGCAAACTCGCAAGAGCCAGCAAATCGCAAAAATCGCACCCCAGTTCGGATTGCAGGCTGTAACCCGCCTGCATGAAGCCGGAATCGCTAGTAATCGCGGGTCAGGCATACCGCGGTGAAATGTGTTCCTGAGCCCT…	Otu00474	1	0	0	0	0	0	0	0	0	0	0	0	0	0	0	0	0	0	0	0	0	0	0	0	0	0	0	0	0	0	0	0	0	0	0	0	0	0	0	0	0	0	0	0	0
HWFN2LX02CHHTR	475	1	GTAGAGTGCATGGGGTAGAAATATCCCTTTCCTTCGGGACTCTTTGCAAGGTGCTGCATGGTTGTCGTCAGCTCGTGCCGTGAGGTGTCGGGTTAAGTCCCATAACGAGCGCAACCCTTATCGTTAGTTGCCAGCGGGTAATGCCGGGAACTCTAACGAAACTGCCGGTGTAAACCGTGAGGAAGGTGGGGATGACGTCAAGTCATCATGGCCCTTACGCCCAGGGCTGCACACGTGCTACAATGGCCGGTACAGAGGGAGGCAATACCGCGAGGTGGAGCAAATCCATTAAAACCGGCCCCAGTTCAGATTGCAGGCTGCAACTCGCCTGCATGAAGTTGGATTCGCTAGTAAATGGGCGGCATCAGCTACGGCGCCGTGAATACGTTCCCGGGCCCT…	Otu00475	1	0	0	0	0	0	0	0	0	0	0	0	0	0	0	0	0	0	0	0	0	0	0	0	0	0	0	0	0	0	0	0	0	0	0	0	0	0	0	0	0	0	0	0	0
HWFN2LX02BTDHX	476	1	GGTACGGGACAGATCATGAAAGTGGTCTTCCCTTCGGGGCCGGTATCAAGGTGCTGCATGGTTGTCGTCAGCTCGTGCCGTGAGGTGTTGGGTTAAGTCCCGCAACGAGCGCAACCCTTATCTTTAGTTGCCAGCATGTCATGGTGGGGACTCTAAGAAGACTGCCTGCGCAAGCAGAGAGGAAGGAGGGGATGACGTCAAGTCATCATGGCCCTTACGCCCAGGGCTACACACGTGCTACAATGGCGTATACAAAGTGTTGCCAGCTGGTAACAGCGAGCCAATCACAAAAAGTACGTCTCAGTTCGGATTGCAGGCTGCAACTCGCCTGCATGAAGTTGGAATCGCTAGTAAATCGTAGGATCAGCAATGCTACGGTGAATACGTTCCCGGACCCTT…	Otu00476	1	0	0	0	0	0	0	0	0	0	0	0	0	0	0	0	0	0	0	0	0	0	0	0	0	0	0	0	0	0	0	0	0	0	0	0	0	0	0	0	0	0	0	0	0
HWFN2LX02CJQRE	477	1	TCCCGGGAATTCTCTTGAAAGAGAGAAGTGCCCTTCGGGGAGCCCGGAGACAGGTGCTGCATGGCTGTCGTCAGCTCGTGTCGTGAGATGTTGGCTTAAGTGCCGCAACGAGCGCAACCCTTGTGTTTAGTTGCCTGCGCAAGCGGGATCTCTAAACAGACTGCCTGGCTTTAAACCAGGAGGAAGGTGGGGATGACGTCAAATCAGTATGGCCCTTACGGCCAGGGCTGCACACGTGCTACAATGCATAGTACAGAGGGGTGCAAGACCGCGAGGTGGAGCAAATCCCACAAAACTATGCCCAGTTCAGATTGAAGGCTGCAACTCGCCTTCATGAAGCCGGAATCGCTAGTAAATGGGCGGCATCAGCTACGGCGCCGTGAATACGTTCCCGGGCCC…	Otu00477	1	0	0	0	0	0	0	0	0	0	0	0	0	0	0	0	0	0	0	0	0	0	0	0	0	0	0	0	0	0	0	0	0	0	0	0	0	0	0	0	0	0	0	0	0
HWFN2LX02B90O2	478	1	TGCACGGATTAACTCCCTGAAAGGGGAGCCAGGCCTTCGGGTACAACGTGCACAGGTGCTGCATGGCTGTCGTCAGCTCGTGTCGTGAGATGTCGGGTTAAGTCCCTTAACGAGCGAAACCCTTGTCACTAGTTGCCAGCGCGTCATGGCGGGGACTCTAGTGAGACTGCCGGTGTTAAACCGGAGGAAGGTGGGGATGACGTCAAGTCCTCATGGCCTTTATGACTAGGGCTGCACACGTCCTACAATGCCACGTACAAAGGGAAGCAAACTCGCGAGAGTAAGCAAATCTCAAAAATCGTGGCCCAGTTCGGATTGCAGGCTGCAACTCGCCTGCATGAAGCCGGAATCGCTAAGTAATCCCGGGATCAGCAAACGCCGGGGTGAATACGTTCCCGG…	Otu00478	1	0	0	0	0	0	0	0	0	0	0	0	0	0	0	0	0	0	0	0	0	0	0	0	0	0	0	0	0	0	0	0	0	0	0	0	0	0	0	0	0	0	0	0	0
HWFN2LX03CYQJN	479	2	TACCGGGATTATTTTCGTGAAAGCGAGAAAATTCTCAGCAATGAGGTAACCGGAACAGGTGCTGCATGGCTGTCGTCAGCTCGTGCCGTGAGGTGTTAGGTTAAGTCCTTTAACGAGCGAAACCCCTACGATTAGTTACCAGCGGATAATGCCGGGGACTCTAGTCGGACTGCCGCGCAAGCTGGAGGAAGGTGGGGACGACGTCAAGTCATCATGGCCTTTATGACCTGGGCCACACACGTCCTACAATGGGTGGTACAAAGTGCAGCAAGCTCGCAAGAGTAAGCCAATCACCGAAAGCCACCCTCAGTTCAGATTGTGGGCTGCAATTCGCCCACATGAAGCTGGAATCGCTAGTAATCGCGGATCAGCCACGCCGCGGTGAAATATGTTCCCTGA…	Otu00479	1	0	0	0	0	0	0	0	0	0	0	0	0	0	0	0	0	0	0	0	0	0	1	0	0	0	0	0	0	0	0	0	0	0	0	0	0	0	0	0	0	0	0	0	0
HWFN2LX02CDFU4	480	1	CGGCAGGATGAAAGTCAGATTAAAGGTCTTACTTGACGAGCCGAGAGGTAGTGCATGGCCGCCGTCAGCTCGTGCTGTGAGGTGTCCTGTTAAGTCAGGTAACGAGCGAGACCTGCGCTTACAATTGCCACTGACCTTTGGGATCAAGCACATTGTAAGGACTGCCTGGGAAACCAGGAGGAAGGCGCAGGCCACGGTAGGTCTGTATGCTCCGAATTTTCTGGGCTACACGCGCGCAACAATGGTACAGACAATAGGATGCAACACCGAAAGGTGAAGCTAAGCCTCTAAACTGTATCCTAGTCCAGATTGAGGGTTGTAAAACTCACCCTCATGACGTTGGAATCCCTAGTAATCGTATGTCATCATCGTACGGTGAAATAATGTCCCCTGCTCCTT…	Otu00480	1	0	0	0	0	0	0	0	0	0	0	0	0	0	0	0	0	0	0	0	0	0	0	0	0	0	0	0	0	0	0	0	0	0	0	0	0	0	0	0	0	0	0	0	0
HWFN2LX02CHE5H	481	1	TGCTGGTAGTAGGAGTGCGAAAGCGCAACGAGTCCCGTAAGGGAAAGCCAGCACAGGTGTTGCATGGCTGTCGTCAGCTCGTGCCGTGAGGTGTCAGGTTAAGTCCTTTAACGAGCGAAACCCTTGTCCTTAGTTGCCCCGCAAGGGGCTCTCTAGGGAGACTGCCTCGGTAACGAGGAGGAAGGTGGGGATGACGTCAAGTCATCATGGCCTTTATGCCCTGGGCTACACACGTGCTACAATGGTCGGTACAGAGGGTTGCCAAGTCGCAAGATGGAGCCAATCCCTTAAAGCCGACCCCAGTTCAGATTGAGGGCTGAAAAATTCGCCCTCATGAAGTTGGAATCGCTAGTAATCGCGGGAATCAGGCTATGCCGCGGTGAATATGTTCCCGAGCCC…	Otu00481	1	0	0	0	0	0	0	0	0	0	0	0	0	0	0	0	0	0	0	0	0	0	0	0	0	0	0	0	0	0	0	0	0	0	0	0	0	0	0	0	0	0	0	0	0
HWFN2LX02BX5LP	482	3	TGCACGGATTAACCCGGTGAAAGCCGGGCCAGGCCTTCGGGTACAACGTGCACAGGTGCTGCATGGCTGTCGTCAGCTCGTGTCGTGAGATGTCGGGTTAAGTCCCTTAACGAGCGAAACCCTTGTCGCTAGTTGCCAGCGGGTAAAGCCGGGGACTCTAGCGAGACTGCCGGTGTTAAACCGGAGGAAGGCGGGGATGACGTCAAGTCCTCATGGCCTTTATGACTAGGGCTGCACACGTCCTACAATGGCGCGTACAAAGCGACGCAAACTCGTGAGAGCGAGCCAATCGCAAAAAACGCGCCCCAGTTCGGATTGCAGGCTGCAACTCGCCTGCATGAAGCCGGAATCGCTAGTAATCGCGGGTCAGGCATACCGCGGTGAAATGTGTTCCTGAGC…	Otu00482	1	0	0	2	0	0	0	0	0	0	0	0	0	0	0	0	0	0	0	0	0	0	0	0	0	0	0	0	0	0	0	0	0	0	0	0	0	0	0	0	0	0	0	0	0
HWFN2LX02BUV2F	483	1	TAGTAAGGATTGACAGATTGATAGCTCTTTCTTGATTCTATGGGTGGTGGTGCATGGCCGTTCTTAGTTGGTGGAGTGATTTGTCTGGTTAATTCCGTTAACGAACGAGACCTCGACCTGCTAAATAGACCCAGCAACCTTTCGGGGTTGACTTGGAGGGTTTTTCTCTTTGCCGTTTTTGTGGTCGCTCTTCGGGGTGATTTACGGGCGGTAAAGGGGCTTTCCGCTTGAGCCTCACGGCTCTTGGGGCGCTTCTTAGAGGGACTATCGGTGTTTCCTAGCCGATGGAAGTTCGAGGCAATAACAGGTCTGTGATGCCCTTAGATGTTCTGGGCCGCACGCGCGCTACACTGACGCATTCATCGAGCTATTTCACCTTGGCCGAGAGGTCCGGGTAAT…	Otu00483	1	0	0	0	0	0	0	0	0	0	0	0	0	0	0	0	0	0	0	0	0	0	0	0	0	0	0	0	0	0	0	0	0	0	0	0	0	0	0	0	0	0	0	0	0
HYAP8WD01A4C0N	484	123	TCCAGCGAACCTTCCAGAGATGGGAGGGTGCCTTCGGGAACGCTGAGACAGGTGCTGCATGGCTGTCGTCAGCTCGTGTCGTGAGATGTTGGGTTAAGTCCCGTAACGAGCGCAACCCTTGTCCCTAGTTGCCATCATTCAGTTGGGAACTCTAGGGAGACCGCCGGTGATAAACCGGAGGAAGGTGGGGACGACGTCAAGTCATCATGGCCCTTATGACCAGGGCTACACACGTGCTACAATGGCCGGTACAGAGGGTTGCCAAGCCGCGAGGCGGAGCCAATCCCACAAAGCCGGTCGTAGTCCGGATTGGAGTCTGCAACTCGACTCCATGAAGTCGGAATCGCTAGTAATCGCGGATCAGCATGCCGCGGTGAATACGTTCCCGGGCCTTGT	Otu00484	1	2	0	3	0	1	1	0	5	5	0	0	0	0	0	1	1	5	2	0	3	5	4	1	0	0	2	1	0	0	0	0	1	0	0	2	0	4	0	2	6	0	1	3	3
HWFN2LX05FU9QJ	485	9	TGCAAGTGGTAGAAGGATGAAAGTCTAACGACCCCGCAAGGGGAGCTTGCACAGGTGCTGCATGGCTGTCGTCAGCTCGTGTCGTGAGATGTTGGGTTAAGTCCCGCAACGAGCGCAACCCCTATGTCCTGTTGCCACCCGAACGAGAGTTCGGAGCACTCTGGACAGACTGCCTCGTCTTAACGAGGAGGAAGGTGGGGATGACGTCAAGTCAGGATGGCCCTTACGGCCAGGGCTGCACACGTACTACAATGCCCGGCACAGAGGGAGGCGAGACCGCAAGGTGGAGCAAATCCCAAAAAATCGGGCTCAGTTCAGATTGTCGGCTGCAATTCGCCGGCATGAAGCTGGAATCGCTAGTAATGGCGCATCAGCTACGGCGCCGTGAATACGTTCCCA…	Otu00485	1	0	0	2	0	0	0	0	0	1	0	0	0	0	0	0	0	0	0	0	0	1	0	0	0	0	0	0	0	0	0	0	0	0	0	0	0	0	0	0	0	0	0	0	0
HWFN2LX04EJBQX	486	41	TGCTTGGGAATCCTGCTGAAAGGCAGGAGTGCTCTTCGGAGAGCCCTTGCACAGGTGCTGCATGGCTGTCGTCAGCTCGTGTCGTGAGATGTCGGGTTAAGTCCCTTAACGAGCGAAACCCTTGTCCTTAGTTGCCAGCGGGTAATGCCGGGGACTCTAGGGAGACTGCCGGTGTTAAACCGGAGGAAGGTGGGGATGACGTCAAGTCCTCATGGCCTTTATGACTAGGGCTGCACACGTCATACAATGCGATGCACAAAGGGAAGCGAGCTCGCGAGAGTAAGCAAATCCCAAAAAACATCGCTCAGTTCGGATTGCAGGCTGCAACTCGCCTGCATGAAGCTGGAATCGCTAGTAATCGCGGGTCAGCATACCGCGGTGAATGTGTTCCTGAGCCTT…	Otu00486	1	0	0	0	0	0	0	0	0	0	0	0	0	0	0	8	1	6	0	0	2	0	0	0	0	0	0	0	0	0	2	0	6	2	0	1	1	2	0	0	0	0	0	0	0
HWFN2LX02BSOBD	487	3	CGGCAGGATGAAGGTCAGTCTAAAGGGCTTACCTGACGAGCCGAGAGGTATTGCATGGCCGTCGTCAGCTCGTGCCGTAAGGTGTCCAGCTAAGTCTGGCAACGAGCGAGACCTATACCTACAATTGCTAACGACACAACTTGTGAATCGAGCACATTGTAGGGACTGCCCAGGAAACTGGGAGGAAGGTGTAGGCTACGGTAGGTCTGTATGGTCCGAATCTGCTAGGCGACACGCGCGCAACAATGGTAGGGACAATGGGATGCAACTTCGTAAGGAGGAGCTAAACCTCTAAACCCTATCTTAGTCCGAAATCGAGGGTTGTAACTCACCCTCGTGTCGCCGGAATTCCTAGTAAATCGGGCGGTCAACAACACCCGGTGAAATAATGTCCCCCGC…	Otu00487	1	0	0	2	0	0	0	0	0	0	0	0	0	0	0	0	0	0	0	0	0	0	0	0	0	0	0	0	0	0	0	0	0	0	0	0	0	0	0	0	0	0	0	0	0
HWFN2LX02B8F8Z	488	1	TAGTAAGGATTGACAGATTGATAGCTCTTTCTTGATTCTATGGGTGGTGGTGCATGGCCGTTCTTAGTTGGTGGAGTGATTTGTCTGGTTAATTCCGATAACGAACGAGACCTTAACCTGCTAACTAGTCTTGCTAATTACATTAGTACAGACTTCTTAGAGGGACTATGTGTCGATAAGCACATGGAAGTTTGAGGCAATAACAGGTCTGTGATGCCCTTAGATGTTCTGGGCTGCACGCGCGCTACACTGATGCACTCAACGAGTTTACGACCTTGCCCGGTAGGGTTGGGTAATCTTTTTAAAATGCATCGTGATGGGGATAGATTATTGCAATTATTAATCTTCAACGAGGAATTCCTAGTAAGCACGAGTCATCAGCTCGTGCTGATTACGTCC…	Otu00488	1	0	0	0	0	0	0	0	0	0	0	0	0	0	0	0	0	0	0	0	0	0	0	0	0	0	0	0	0	0	0	0	0	0	0	0	0	0	0	0	0	0	0	0	0
HYAP8WD01DC03M	489	4	TGGACAGAATCCTGAAGAGATTTGGGAGTGCTTGAAAGAGAACTGTCACACAGGTGCTGCATGGCCGTCGTCAGCTCGTGTCGTGAGATGTTGGGTTAAGTCCCGCAACGAGCGCAACCCTTGTCATTAGTTGCTACGAAAGGGCACTCTAATGAGACTGCCGGTGACAAACCGGAGGAAGGTGGGGATGACGTCAGGTCATCATGGCCCTTATGGGTAGGGCTACACACGTCATACAATGGCCGGTACAGAGGGCTGCCAACCCGCGAGGGGGAGCTAATCCCAGAAAACCGGTCGTAGTCCGGATCGTAGTCTGCAACTCGACTGCGTGAAGTCGGAATCGCTAGTAATCGCGGATCAGCTTGCCGCGGTGAATACGTTCCCGGGGCTTGT	Otu00489	1	0	0	0	0	0	0	0	0	0	0	0	0	0	0	0	0	0	0	0	0	0	0	0	0	0	0	0	0	0	1	0	1	0	0	0	0	0	0	0	0	0	0	0	0
HWFN2LX02BUVVI	490	1	GTGCTTGATCGCCTCAGAAAAGGGGTTTTCCGCAAGGACAAGTACAAGGTGCTGCATGGCTGTCGTCAGCTCGTGCCGTGAGGTGTCGGGTTAAGTCCCATAACGAGCGCAACCCCTATCATTAGTTGCCAGCGGGTCAAGCCGGGAACTCTAATGAGACTGCCAGCGTAAGCTGTGAGGAAGGTGGGGATGACGTCAAGTCAGCACGGCCCTTACGTCCAGGGGCTACACACGTGTTACAATGGCCGGTACAAAGGGCAGCTACTTGGTGACAAGATGCTAATCTCTAAAGCCGGTCTTAGTTCGGATCGAAGTCTGCAACTCGACTTCGTGAAGTTGGATTCGCTAAGTAATCGGTACATCAGCAAACGGTACGGTGAATACGTTCCCGGGCCCTTGT	Otu00490	1	0	0	0	0	0	0	0	0	0	0	0	0	0	0	0	0	0	0	0	0	0	0	0	0	0	0	0	0	0	0	0	0	0	0	0	0	0	0	0	0	0	0	0	0
HWFN2LX02B5GCF	491	1	ACATCGGACACCCCCAGAAATGGGGTCTCCCCGCAAGGGGCCGGTGGTTCAGGTGCTGCATGGCTGTCGTCAGCTCGTGTCGTGAGATGTTGGGTTAAGTCCCGCAACGAGCGCAACCCCTGTCTCTAGTTGCTACCATTTAGTTGAGCACTCTAGAGAGACTGCCCGTGTTAAACGGGAGGAAGGTGGGGACGACGTCAAGTCCTCATGGCCCTTATGTCCAGGGGCTACACACGTGCTACAATGGGCGATACAAAGGGCTGCGAACCCGTGAGGGGGAGCCAATCCCAAAAAGCCGGCCCAAGTTCGGATTGTAGTCTGCAACTCGACTACATGAAGTCGGAATCGCTAGTAAATCGGTGGGATCAGCAAACGCCACGGTGAATACGTTCCCGGGCC…	Otu00491	1	0	0	0	0	0	0	0	0	0	0	0	0	0	0	0	0	0	0	0	0	0	0	0	0	0	0	0	0	0	0	0	0	0	0	0	0	0	0	0	0	0	0	0	0
HWFN2LX02CCBJ8	492	1	TGCCCGGAAGCCCGGTGAGAGCCGGAGGTGCCCGAAAGGGAACCGGGACACAGGTGCTGCATGGCTGTCGTCAGCTCGTGTCGTGAGATGTTGGGTTAAGTCCCGCAACGAGCGCAACCCTTGCCAGTAGTTGCCACATTCAGTTGGGCACTCTAAGGAAACTGCCTCGGTTAACGGGGAGGAAGGTGGGGATGACGTCAAGTCCTCATGGCCTTTATATCCAGGGCTACACACGTGCTACAATGGGCGATACAAAGGGCCACAATCCCGCGAGGGGGAGCCAATCCCAAAAAGTCGCTCACAGTTCGGATTGGAGTCTGCAACTCGACTCCATGAAGGCGGAATCGCTAGTAAATCGCGGGATCAGCATGCCGCGGTGAATACGTTCCCGGGCCCTTGT	Otu00492	1	0	0	0	0	0	0	0	0	0	0	0	0	0	0	0	0	0	0	0	0	0	0	0	0	0	0	0	0	0	0	0	0	0	0	0	0	0	0	0	0	0	0	0	0
HWFN2LX02BW5D8	493	22	TGCAAGTGGTAGAAGGATGAAAGTCTGACGACCCCGCAAGGGGAGCTTGCACAGGTGCTGCATGGCTGTCGTCAGCTCGTGTCGTGAGATGTTGGGTTAAGTCCCGCAACGAGCGCAACCCCTGTGTCCTGTTGCCACCCGGCCGAAAGGCTGGAGCACTCTGGACAGACTGCCTCGCTTCAACGAGGAGGAAGGTGGGGATGACGTCAAGTCAGGATGGCCCTTACGGCCAGGGCTGCACACGTACTACAATGCCCGGTACAAAGGGAAGCAAGACCGTCAGGTGGAGCAAATCCCCCAAAACCGGGCCCAGTTCAGATTGTCGTCTGCAACTCGACGGCATGAAGCTGGAATCGCTAGTAATGGCGCATCAGCTACGGCGCCGTGAATACGTTCCCA…	Otu00493	1	0	0	2	0	1	0	0	1	0	0	0	0	0	0	0	0	1	2	1	1	0	0	1	0	0	0	1	0	2	0	0	0	0	0	0	0	0	0	0	2	0	0	0	1
HWFN2LX05FR7Y5	494	6	TGTACTTGACAGCTGTTGAAAGACAGTCTTCCTTCGGGACAGGTACACAGGTGTTGCATGGCTGTCGTCAGCTCGTGTCGTGAGATGTTGGGTTAAGTCCCGCAACGAGCGCAACCCTTGCCCCTAGTTGCCACCAAGTAAGTTGGGCACTCTATGGGGACTGCCGCGGTTAACGCGGAGGAAGGTGAGGATGACGTCAAGTCAGTACGGCCCTTACGCCCTGGGCTACACACGTGCTACAATGGCTGTTACAGAGGGAAGCGAATCCGTAAGGTAGAGCAAATCCCACAAAAACAGCCTCAGTTCAGATTGAGGTCTGCAATTCGACCTCATGAAGAAGGAATCGCTAGTAATGGCGGATCAGCTACGCCGCCGTGAATACGTTCCCGGGCCTTGT	Otu00494	1	0	0	2	0	0	0	0	0	0	0	0	0	0	0	0	0	0	0	0	0	0	0	0	0	0	0	0	0	0	0	0	0	0	0	0	1	0	0	0	0	0	0	0	0
HWFN2LX02CA8H9	495	75	CGGCAGGATGAAAGTCAGGCTGAAGGTTTTACTTGACGAGCCGAGAGGTAGTGCATGGCCGCCGTCAGCTCGTGCTGTAAAGTGTCCTGTTAAGTCAGGTAACGAGCGAGACCTGCATCTATAATTGCTAACAGGTTCTTTTGAACGACTGAGCTCATTATAGGGACTGCCTTGGAAACAAGGAGGAAGGCGCAGGCAACGGTAGGTCTGTATGCTCCGAATCTTCTGGGCTACACGCGCGCAACAATGGCTGAGACAATGGGTCACAACTCCGAAAGGAGAAGTTAATCCTCTAAACTCAGTCCAAGTCTGGATTGAGGGCTGCAAATTCGCCCTCATGACAATGGAATCCCTAGTAATCGGGTCTCATTACAGCCCGGTGAATATGTCCCTGCTCCT…	Otu00495	1	0	0	3	5	0	2	2	8	6	1	0	0	0	0	0	0	8	2	0	0	1	1	1	1	0	0	0	0	0	0	0	0	0	0	0	1	0	0	0	3	0	0	0	0
HWFN2LX02B19MN	496	1	CGTACGGGACAGCTGTAGAGATACAGTCTTCCTTCGGGACCCGTATAGAGGTGCTGCATGGCTGTCGTCAGCTCGTGTCGTGAGATGTTGGGTTAAGTCCCGCAACGAGCGCAACCCTCACCCCTTGTTGCCACCAGGTAATGCTGGGCACTCTAGGGGAACTGCCCCGGTCAACGGGGAGGAAGGCGGGGACGACGTCAAGTCATCATGCCCCTTACGTCCTGGGGCTACACACGTGCTACAATGGCCGGTACAAAGGGATGCCACACCGCGAGGTAGAGCTAAACCCAAAAAGCCGGTCTAAGTTCAGATTGGAGTCTGCAACTCGACTCCATGAAGGAGGAATCGCTAGTAAATCGGCGGTATCAGCACGAACGCGGTGAATACGTTCCCGGGCCC…	Otu00496	1	0	0	0	0	0	0	0	0	0	0	0	0	0	0	0	0	0	0	0	0	0	0	0	0	0	0	0	0	0	0	0	0	0	0	0	0	0	0	0	0	0	0	0	0
HYQ4RGJ01ATBI5	497	3	TGTGAGTAGTACAGAGATGAAAGTCGAAGGAACCGTTAAGCCGGTTGCTCATAGAGGTGCTGCATGGCTGTCGTCAGCTCGTGCCGTGAGGTGTTGGGTTAAGTCCCGCAACGAGCGCAACCCCTATCCTTAGTTGCCATCAGGTTATGCTGGGCACTCTAGGGAGACTGCCTACGCAAGTAGAGAGGAAGGTGGGGATGACGTCAAGTCATCATGGCCCTTACGTCCAGGGCTACACACGTGATACAATGGCCGGTACAGTGGGCAAAGCCGCGAGGTGGAGGAAATCCCCAAAACCGGTCTCAGTTCGGATTGTAGTCTGCAACTCGACTACATGAAGCTGGAATCGCTAGTAATCGTAGATCAGCATGCTACGGTGAATACGTTCCCGGGCCTTGT	Otu00497	1	0	0	0	0	0	0	0	0	0	0	0	0	0	0	0	0	0	0	0	0	0	0	0	0	0	1	0	0	0	0	0	0	0	0	0	0	0	0	0	0	0	0	0	0
HWFN2LX05FU7ED	498	78	TGCGTTGTAACCCTTGCGAAAGCAAGGTAGCGTAGCAATACGCGCTTCGCACAGGTGCTGCATGGCTGTCGTCAGCTCGTGTCGTGAGATGTTGGGTTAAGTCCCGCAACGAGCGCAACCCTCGTGGCTTGTTGCCACTGGTGAAAACCAAGCACTCAAGCAAGACTGCCCAGATAAACTGGGAGGAAGGTGGGGATGACGTCAAGTCCGTATGGCCCTTACGCCCAGGGCTGCACACGTACTACAATGTCCAATACAAAGTGCTCCAAATCCGCAAGGCCAAGGCAATCACCAAAATTGGACTCAGTTCAGATTGCAGGCTGCAAATTCGCCTGCATGAAGCTGGAATCGCTAGTAACGGCACATCAGCTACGGTGCCGTGAATACGTTCCCGGGTCT…	Otu00498	1	0	1	11	0	0	0	0	0	0	0	0	0	0	0	5	2	19	2	2	0	0	0	0	0	0	0	1	0	1	3	1	9	0	0	2	3	1	2	1	0	0	0	0	0
HWFN2LX05GAMQJ	499	85	TAGGAAGGATTGACAGATTGAGAGCTCTTTCTTGATTCTATGGGTGGTGGTGCATGGCCGTTCTTAGTTGGTGGGTTGTCTTGTCAGGTTGATTCCGGTAACGAACGAGACCTCAGCCTTTAAATAGTCACTGTCGCTTTTTGCGGCTGGCTTTGACTTCTTAGAGGGACAGTTGGCGTTTAGTCAACGGAAGTATGAGGCAATAACAGGTCTGTGATGCCCTTAGATGTTCTGGGCCGCACGCGCGCTACACTGATGCATTCAACAAGCCTATCCCTAGCCGAAAGGCTCGGGTAATCTTTGAAACTGCATCGTGATGGGGATAGATTATTGCAATTATTAGTCTTCAACGAGGAATGCCTAGTAAGCGCAATTCATCAGATTGCGTTGATTACGTCC…	Otu00499	1	2	2	6	0	0	0	0	0	1	1	1	1	0	1	2	1	24	0	0	1	0	0	0	0	0	3	1	2	0	11	1	3	0	0	0	0	1	0	0	0	1	0	0	0
HWFN2LX03DO4IM	500	2	TCTAGCGAACCTCTAAGAAATTAGGGGGTGCCCGCAAGGGAACGCTAAGACAGGTGCTGCACGGTTGTCGTCAGCTCGTGTCGTGAGATGTACGGTTAAGTCCGTCAACGAGCGAAACCCCTATCCTGTGTTGTATTTCTCACAGGAAACTGCCTCGATTAACGGGGAGGAAGGTGGGGATGACGTCAAATCAGCGTGGCTCTTACGTCCTGGGCTACACACGTGCTACAATGGTGAGTTCAAAGGGTTGCTAAAGCGCAAGCTGGAGCAAATCCCACAAAACTCATCTCAGTTCGGATTGGAGTCTGCAAACTCGACTCCATGAAGCTGGAATCGCTAGTAACCGTGGATCAGCATTGCCACGGTGAATACGTTCTCAAGCCTTGT	Otu00500	1	0	0	0	0	0	0	0	0	0	0	0	0	0	0	0	0	1	0	0	0	0	0	0	0	0	0	0	0	0	0	0	0	0	0	0	0	0	0	0	0	0	0	0	0
HWFN2LX02CHRK3	501	1	TAGGTGGGATTGACAGATTGAGAGCTCTTTCTTGATTCTATGGGTGGTGGTGCATGGCCGTTCTTAGTCGGTGGAGTGATTTGTCTGGTTAATTCCGTTAACGGACGAGACCTTAACCTGCTAACTAGTCTGACCGTGAATAACGATTAGCACTTCTTAGAGGGACTACGCGCTACGAATCGCGTGGAAGTTTGAGGCAATAACAGGTCTGTGATGCCCTTAGATGTCCTGGGCCGCACGCGCGTTACAATGACACGCTCAGAAAGTACTTTCCTGGCCCGGAAGGGTGCGGGTAATCTTCTTAATACGTGTCGTGTTAGGGATAGATCTTTGGAATTGTAGATCTTGAACGAGGAATTCCTAGTAAGTGCAAAGTCATCAGCTTGTGCTGATTACGTC…	Otu00501	1	0	0	0	0	0	0	0	0	0	0	0	0	0	0	0	0	0	0	0	0	0	0	0	0	0	0	0	0	0	0	0	0	0	0	0	0	0	0	0	0	0	0	0	0
HWFN2LX02CKC16	502	1	TGCAGGTAGTAGAAGGGTGAAAGCCCAACGAGGTAGCAATACCATCCTGCTCAGGTGCTGCATGGCTGTCGTCAGCTCGTGCCGTAAGGTGTCCATTTAAGTATGGTAACGAGCGAGACCTGTATCTACAATTGCTAACGATTTCTTTTGAAAGATCGAGCACATTGTAGGGACTGCCTTGGAAACAAGGAGGAAGGTGCAGGCAACGGTAGGTCTGTACGCCCCGAATCTCATGGGCAACACGCGCGCAACAATGGTAATGACAATGGGATACAACTCCGAAAGGAGAAGTTAAACCTCTAAACATTATCTTAGTCCAGATTGAGGATTGTAACTCATCCTCATGACGTTGGAATCCCTAGTAATCGGGAATTTTAGGCATAGTCTGGTGAAATATGT…	Otu00502	1	0	0	0	0	0	0	0	0	0	0	0	0	0	0	0	0	0	0	0	0	0	0	0	0	0	0	0	0	0	0	0	0	0	0	0	0	0	0	0	0	0	0	0	0
HYAP8WD01BLXGO	503	35	TACAGGTAGTAGTGAAGCGAAAGCGGAACGACCCGCAAGGGAGCCTGAACAGGTGTTGCATGGCTGTCGTCAGCTCGTGTCGTGAGATGTTGGTTTAAGTACCCTAACGAGCGCAACCCTCGTTGCCAGTTACAAGTGTCTGGCGAGACTGCCGGCCGCAAGCCGGAGGAAGGCGGGGATGACGTCAAGTCAGCATGGCCTTTATATCTGGGGCTACACACACGCTACAATGGGTAGCAACAATGGGTCGCCAAGCCGCGAGGTGGAGCCAATCCCATAAAACTGCCCTCAGTTCAGATTGCAGGCTGCAACCCGCCTGCATGAAGTCGGAGTTGCTAGTAAACGCGCGTCAGCTATAGTGCGTTGAATACGTTCCCGGGTCTTGT	Otu00503	1	0	0	1	0	0	0	0	0	0	0	0	0	0	0	1	0	8	4	0	0	0	0	0	0	0	0	0	0	0	9	2	6	2	0	0	0	0	0	0	0	0	0	0	0
HYAP8WD01B77WF	504	9	GACTAAATTATCCATCGGTGAAAGTCGGTGGAGTCGCAAGACAATTTAGACAGGTGCTGCATGGCTGTCGTCAGCTCGTGCCGTGAGGTGTTGGGTTAAGTCCCGCAACGAGCGCAACCCTTGTCCTTAGTTGCCATCAGGTAATGCTGGGAACTCTAAGGAGACTGCCTACGCAAGTAGTGAGGAAGGTGGGGATGACGTCAAGTCCTCATGGCCCTTACGCCTAGGGCCACACACGTGCTACAATGGTGACTACAGAGGGTCGCAATACCGCGAGGTGGAGCTAATCCCAAAAAAGTCATCTCAGTTCGGATCGAAGTCTGCAACTCGACTTCGTGAAGCTGGAATTGCTAGTAATCGCAGATCAGCATGCTGCGGTGAATACGTTCCCGGGCCTTGT	Otu00504	1	0	0	0	0	0	0	0	0	0	0	0	0	0	0	0	0	0	0	0	0	0	0	0	0	0	0	0	0	0	5	2	0	0	0	0	0	0	0	0	0	0	0	0	0
HYAP8WD01DRVJL	505	2	CCGTTAGGATTGACAGACTGAGAGCTCTTTCTCGATTCGGTGGGTGGTGGTGCATGGCCGTTCTTAGTTGGTGGAGTGATTTGTCTGCTTGATTGCGTAAAACGAACGAGACTCTAGCCTGCTAAATAGATTGGCGATCTTTTAGGTCGACCAACGCTTCTTAGAGGGACAAGTGGCGTCTTAGCCACGCGAAATTGAGCAATAACAGGTCTGTGATGCCCTTAGATGTCCGGGGCCGCACGCGCGCTACAATGAGAGACGCAATGTGCCCACAATTCCTGACCCGAAAGGGTTGGGGAATCATGTTAATTTCTCTCGTAATAGGGATCGAGCATTGTAATTATTGCTCGTGAACGAGGAATTCCTAGTAAGCGCGAGTCATCAGCTTGCGTTGATTAC…	Otu00505	1	0	0	0	0	0	0	0	0	0	0	0	0	0	0	0	0	0	0	0	0	0	0	0	0	0	0	0	0	0	0	0	1	0	0	0	0	0	0	0	0	0	0	0	0
HWFN2LX02CCKOI	506	1	TGCAAGTGGTAGAGAAGCGAAAGTGGATCGACCCTTCGGGGAGCTTGCACAGGTGTTGCATGGCTGTCGTCAGCTCGTGTCGTGAGATGTTCGGTTAAGTCCGCTAACGAGCGCAACCCACGTCGCGTGTTATACGTGTCACGCGATACTGCCGGTCTTAAGCCGGAGGAAGGTGTGGATGACGTCAAGTCAGCATGACCTTTATGTCCTGGGCTACACACACGCTACAATGGCCAGTACAACGGGTAGCGAAGCCGCGAGGCGGAGCCAATCCACAAAGCTGGTCTCAGTTCAGATTACAGGCTGCAACCCGCCTGCGTGAAGTTGGAATCGCTAGTAAATCGCGGGATCAGCACGCCGCGGTGAATACGTTCCCGGGCCTTGC	Otu00506	1	0	0	0	0	0	0	0	0	0	0	0	0	0	0	0	0	0	0	0	0	0	0	0	0	0	0	0	0	0	0	0	0	0	0	0	0	0	0	0	0	0	0	0	0
HWFN2LX02B843F	507	1	TGCACGGGACAGCTCTAGAGATAGAGTTTTCCTTCGGGACCCGTGTAGAGGTGCTGCATGGCTGTCGTCAGCTCGTGTCGTGAGATGTTGGGTTAAGTCCCGCAACGAGCGCAACCCTCGCCCTTAGTTGCCATCAGGTTATGCTGGGAACTCTAAGGGGACCGCCTAGTTTAACTAGGAGGAAGGTGGGGATGACGTCAAATCATCATGGCCCTTACGTCCAGGGCTAGACACGTGCTACAATGGTAGGTACAGCGGGATGCAAGACGGTGACGTCAAGCTAATCCCTTAAAACCTATCTCAGTACGGATTGAAGTCTGCAATTCGACTTCATGAAGCTGGAATCGCTAGTAAATCGCGGGATCAGCATGCCGCGGTGAATACGTTCCCGGGCCCTTGT	Otu00507	1	0	0	0	0	0	0	0	0	0	0	0	0	0	0	0	0	0	0	0	0	0	0	0	0	0	0	0	0	0	0	0	0	0	0	0	0	0	0	0	0	0	0	0	0
HYAP8WD01DBT9Z	508	138	CTAGAAGGATTGACAGATTGAGAGCTCTTTCTTGATTTGGTGGGTGGTGGTGCATGGCCGTTCTTAGTTGGTGGAGTGATTTGTCTGGTTAATTCCGATAACGAACGAGACTCTGGCCTACTAAATAGAAGGCGGATCTACGGGTCCGTTACGTCTTCTTAGAGGGACAAGGCAGCTCCAAGCTGCGTGAAATGGGGCAATAACAGGTCTGTGATGCCCTTAGATGTTCTGGGCCGCACACGCGCTACACTGAGGGAGGCAACGAGTTCTCCTGGCTCGAAAGGGCTGGGTAACCTGTTGAATCTCCCTCGTGCTGGGGATTGAGGTTTGCAATTATCCTTCATGAACGAGGAATTCCCAGTAAGTGCAAGTCATAAGCTTGCGCTGACTACGTCCCTG…	Otu00508	1	0	0	0	2	0	0	0	0	0	0	0	0	0	0	36	10	0	22	0	0	0	0	0	0	0	0	0	0	0	14	0	53	0	0	0	0	0	0	0	0	0	0	0	0
HYAP8WD01BDMXQ	509	7	CAGCAGAATGAAGGTCAGTCTGAAGGGCTTACCTGACACGCTGAGAGGAGATGCATGGCCGACGTCAGCCTGTGTCGTGAGATGATCTGTTAAATCAGGTAACAGGCGAGACCCGTGTGCATATTTGCTTAGAACAATATGCAGACTGCCTTGGCAACAAGGAGGAAGGTGCGGGCTACGTTAGGTGAGTACGTCCCAAATACCCTGGGCTACACGCGCGCGGCAATGCTACATTCAAAGGGCTGCGACCCCGAAAGGGGAAGCTAATCTCATAAACTGTAGCTTAGTTCAGATTGAGGGTTGCAACTCACCCTCATGACGCTGGAATTGGTAGTAATCGTTCGTTATCAGCGAACGGTGAATAAGTCAATGTCCCGTGC	Otu00509	1	0	0	0	0	0	0	0	0	0	0	0	0	0	0	0	0	1	0	0	0	0	0	0	0	0	0	0	0	0	0	0	2	0	0	0	0	0	0	0	0	0	0	0	0
HWFN2LX02CACNC	510	1	TGCATGTGGTACTGAGGTGAAAGCTGAGGGACCCTTCGGGGAGCATGCACAGGTGTTGCACGGCCGTCGTCAGCTCGTGTCGTGAGATGTTGGGTTAAGTCCCGCAACGAGCGCAACCCTTGTCATTAGTTGCTACGAAAGGGCACTCTAATGAGACTGCCGGTGACAAGCCGGAGGAAGGTGGGGATGACGTCAGGTCCTCATGGCCCTTATGGGTAGGGGCTACACACGTCATACAATGGCCGGTACAGAGGGCTGCCAACCCGCGAGGGGGAGCTAATCCCAGAAAACCGGTCGTAGTCCGGATCGCAGTCTGCAACTCGACTGCGTGAAGTCGGAATCGCTAGTAAATCGGCGGGATCAGCTTGCCGCGGTGAATACGTTCCCGGGTCTTGT	Otu00510	1	0	0	0	0	0	0	0	0	0	0	0	0	0	0	0	0	0	0	0	0	0	0	0	0	0	0	0	0	0	0	0	0	0	0	0	0	0	0	0	0	0	0	0	0
HWFN2LX02CKCSW	511	1	TGGGGAGGATTGACAGATTGAAGTTCTTTCTTGATTCTATGGGTGGTGGTGCATGGCCGTTCTTAGTTGGTGGAGTGATTCGTCTGGTTAATTCCGTTAACGAACGAGACCTCGACCTGCTAAATAGTTCAGCATACCTTCGGGTATGTATGCAACTTCTTAGAGGGACTGTCGGTTTTTAGCCGAAGGAAGTTCGAGGCAATAACAGGTCTGTGATGCCCTTAGATGTCCTGGGCCGCACGCGCGCTACACTGATACGTTCAACGAGCTTACAACCTTGTCTGAGAGGACTGGGTAATCTTGTGAAAGCGTATCGTGATGGGGATTGTTCATTGTAATTATTGAACATCAACGAGGAATTCCTAGTAAAACGCGAGGTCATCAGCTCGTAATTGATTA…	Otu00511	1	0	0	0	0	0	0	0	0	0	0	0	0	0	0	0	0	0	0	0	0	0	0	0	0	0	0	0	0	0	0	0	0	0	0	0	0	0	0	0	0	0	0	0	0
HWFN2LX02BR8Z1	512	1	GCCCTTGACCGGTTCAGAGATGAACTTTTCAGCAATGACAAGGAGCAAGGTGCTGCATGGCCGTCGTCAGCTCGTGCCGTGAGGTGTTGGGTTAAGTCCCGCAACGAGCGCAACCCCTATGATTTGTTGCTACCGGGTAATGCCGGGCACTCTAATCAGACTGCCTGTGATAAGCAGGAGGAAGGTGGGGATGACGTCAAGTCAGTATGGCCTTTATATCCAGGGCTGCACACGTGCTACAATGGCCGGTACAGAGGGATGCAAGACCGCGAGGTGGAGCAAATCCTTAAAGCCGGCCTCAGTTCAGATTGAAGTCTGCAACTCGACTTCATGAAGCTGGAATCGCTAGTAAATGGGCGGCATCAGCTACGGCGCCGTGAATACGTTCCCGGGCCCTTGT	Otu00512	1	0	0	0	0	0	0	0	0	0	0	0	0	0	0	0	0	0	0	0	0	0	0	0	0	0	0	0	0	0	0	0	0	0	0	0	0	0	0	0	0	0	0	0	0
HYAP8WD01CDH75	513	9	TAGTGAGGATTGACAGATTGAGAGCTCTTTCTTGATTCTATGGGTGGTGGTGCATGGCCGTTCTTAGTTGGTGGAGTGATTTGTCTGGTTAATTCCGTTAACGAACGAGACCCCCGCCTGCTAAATAGTTGAGCGAATGCCTAGCATTGGCGTCAACTTCTTAGAGGGACTTTTGGTGACTAACCAAAGGAAGTTGGGGGCAATAACAGGTCTGTGATGCCCTTAGATGTCCTGGGCCGCACGCGCGCTACAATGATACACGCAACGAGTCCACCTTGTCCGAAAGGTCCGGGTAATCTTGTAAATGTGTATCGTACTAGGGATAGATTTTTGCAATTCTGAATCTTGAACGAGGAATTCCTAGTAAATGCGAGTCATCAGCTCGCGTTGATTACGTCC…	Otu00513	1	0	0	0	0	0	0	0	0	0	0	0	0	0	0	2	0	0	0	0	0	0	0	0	0	0	1	0	0	0	3	0	0	0	0	0	0	0	0	0	0	0	0	0	0
HWFN2LX02B5OJ1	514	25	TGTTTGAGAATCTTGGTGAAAGCCAGGAGTGCCCTTCGGGGAGCTCTTACGTAGGTGCTGCATGGCTGTCGTCAGCTCGTGTCGTGAGATGTCGCGTTAAGTCGCTTAACGAGCGAAACCCTTGTCCTTAGTTACCAGCGGGTTATGCCGGGAACTCTAAGGAGACCGCCGGTGTTAAACCGGAGGAAGGTGGGGATGACGTCAAGTCCTCATGGCCTTTATGCCTAGGGCTGCACACGTCCTACAATGCGGCGCACAATGCGATGCAAAATCGTGAGATCAAGCAAACCGCAAAAAACGTCGCTCAGTTCGGATTGTAGGCTGAAATTCGCCTACATGAAGCTGGAATCGCTAGTAATCGCGGGTCAGGCATACCGCGGTGAAATGTGTTCCTGAGCC…	Otu00514	1	0	0	0	1	0	3	0	1	0	0	0	0	0	0	0	0	2	1	0	0	1	0	0	0	0	0	0	0	0	1	0	0	0	0	0	1	0	0	0	1	0	0	0	0
HWFN2LX02BZB9B	515	40	GCTGGATGACCGTCTGTGAAAGCAGATTTCCCTTCGGGGCAGCCAGCGAGGTGCTGCATGGTTGTCGTCAGCTCGTGCCGTGAGGTGTCGGGTTAAGTCCCATAACGAGCGCAACCCCTATCTTTAGTTGCCATCAGGTAATGCTGGGGACTCTAAAGAAACTGCCTACGCAAGTAGTGAGGAAGGCGGGGATGACGTCAAATCAGCACGGCCCTTACGTCCAGGGCTACACACGTGCTACAATGGCCGGTACAGAGGGCCGCTACCTGGTGACAGGATGCTAATCTCAAAAGCCGGTCTCAGTTCGGATCGAAGTCTGCAACCCGACTTCGTGAAGTTGGATTCGCTAGTAATCGCGCATCAGCCATGGCGCGGTGAATACGTTCCCGGGCCCTTGT	Otu00515	1	2	1	0	0	1	0	0	7	0	0	0	0	0	0	9	2	10	0	0	1	0	0	0	0	1	0	0	0	0	0	0	0	0	1	0	0	0	0	0	0	0	0	0	0
HWFN2LX02CJL05	516	1	GCGGGATGACCGGATCTGAAAGGGTCCTTTTCGAAAGAACATTTTGCGAGGTGCTGCATGGTTGTCGTCAGCTCGTGCCGTGAGGTGTCGGCTTAAGTGCCATAACGAGCGCAACCCCTATTATTAGTTGCCAGCGGGTCAAGCCGGGGACTCTAATGAGACTGCCAGCGTAAGCTGTGAGGAAGGCGGGGATGACGTCAAATCAGCACGGCCCTTACGTCCAGGGCTACACACGTGTTACAATGGCCAGTACAAAGGGCAGCTACTTGGTGACAAGATGCTAATCTCTAAAACTGGTCTCAGTTCGGATCGAAGTCTGCAACTCGACTTCGTGAAGCCGGATTCGCTAGTAAATCGCACATCAGCAAACGGTGCGGTGAATACGTTCCCGGGCCCTTGT	Otu00516	1	0	0	0	0	0	0	0	0	0	0	0	0	0	0	0	0	0	0	0	0	0	0	0	0	0	0	0	0	0	0	0	0	0	0	0	0	0	0	0	0	0	0	0	0
HWFN2LX02CD2A8	517	1	GCCCTTGACAGATTCAGAGATGGATTTTTTCGCAAGAACAAGGAGCAAGGTGCTGCATGGCTGTCGTCAGCTCGTGCCGTGAGGTGTTGGGTTAAGTCCCGCAACGAGCGCAACCCTTGTCCTTAGTTGCCATCAGGTAATGCTGGGAACTCTAAGGAGACTGCCTACGCAAGTAGTGAGGAAGGTGGGGATGACGTCAAGTCCTCATGGCCCTTACGCCCAGGGCTACACACGTGCTACAATGGCGACAACAAAGGGAAGCAATACCGCGAGGTGGAGCAAATCCCAAAAATGTCGTCTCAGTCCGGATCGAAGTCTGCAAACTCGACTTCGTGAAGCTGGAATTGCTAGTAATCGCAAGATCAGCATGCTGCGGTGAATACGTTCCCGGGCCCTTGT	Otu00517	1	0	0	0	0	0	0	0	0	0	0	0	0	0	0	0	0	0	0	0	0	0	0	0	0	0	0	0	0	0	0	0	0	0	0	0	0	0	0	0	0	0	0	0	0
HWFN2LX02CK9CU	518	1	GTACTTGACGGTCAGTGAAAGCTGGCTTTCCTTCGGGACAAGTGCACAGGTGCTGCATGGTTGTCGTCAGCTCGTGCCGTGAGGTGTCGGGTTAAGTCCCATAACGAGCGCAACCCTTATCGTTAGTTGCCAGCGGGTAATGCCGGGAACTCTAACGAAACTGCCGGTGTAAACCGTGAGGAAGGTGGGGATGACGTCAAATCAGCACGGCCCTTATGTCCAGGGCTACACACGTGTTACAATGGCCGGTACAGAGGGCAGCTACCTGGAGACAGGATGCGAATCTCGAAAGCCGGTCTCAGTTCGGATCGGAGTCTGCAACTCGACTCCGTGAAGCTGGATTCGCTAGTAATCGCGCATCAGCCATGGCGCGGTGAATACGTTCCCGGGCCCTTGT	Otu00518	1	0	0	0	0	0	0	0	0	0	0	0	0	0	0	0	0	0	0	0	0	0	0	0	0	0	0	0	0	0	0	0	0	0	0	0	0	0	0	0	0	0	0	0	0
HWFN2LX02B8O9I	519	1	TGCACAGGACGCTGGTAGAGATATCAGTTCCCTTGTGGCCTGTGTGCAGGTGGTGCATGGCTGTCGTCAGCTCGTGTCGTGAGATGTTGGGTTAAGTCCCGCAACGAGCGCAACCCTTGTCTCATGTTGCCAGCACGTAATGGTGGGGACTCGTGAGAGACTGCCGGGGTCAACTCGGAGGAAGGTGGGGATGACGTCAAGTCATCATGCCCCTTATGTCCAGGGCTTCACACATGCTACAATGGCCGGTACAAAGGGCTGCGATGCCGCAAGGTGGAGCGAATCCTTTCAAAGCCGGTCTCAGTTCGGATCGTAGGCTGCAACTCGCCTGCGTGAAGTCGGAATCGCTAGTAAATCGGCGGGATCAGCACGCCGCGGTGAATACGTTCCCGGGCCCTT…	Otu00519	1	0	0	0	0	0	0	0	0	0	0	0	0	0	0	0	0	0	0	0	0	0	0	0	0	0	0	0	0	0	0	0	0	0	0	0	0	0	0	0	0	0	0	0	0
HWFN2LX02CEIUO	520	1	TCCCGGGAATCCCCTGGAAACAGGGGAGTGCCCTTCGGAGCAGCCAGCGAGGTGCTGCATGGTTGTCGTCAGCTCGTGCCGTGAGGTGTCGGGTTAAGTCCCATAACGAGCGCAACCCCTATCATTAGTTGCCATCAGGTAATGCTGGGAACTCTAATGAAACTGCCTACGCAAGTAGTGAGGAAGGTGGGGATGACGTCAAATCAGCACGGCCCTTACGTCCAGGGCTACACACGTGCTACAATGGCCGGTACAGAGGGTTGCTACCTGGTGACAGGATGCTAATCTCTAAAGCCGGTCTCAGTTCGGATCGAAGTCTGCAACTCGACTTCGTGAAGTTGGATTCGCTAGTAAATCGGGATATCAGCAATGAATCCGGTGAATACGTTCCCGGGCCCT…	Otu00520	1	0	0	0	0	0	0	0	0	0	0	0	0	0	0	0	0	0	0	0	0	0	0	0	0	0	0	0	0	0	0	0	0	0	0	0	0	0	0	0	0	0	0	0	0
HYAP8WD01DLPRX	521	10	TCTACGGAACCTTCGTGAAAGCGAGGGGTGCCTTTCGGGGAGCCGTAAGACAGGTGCTGCATGGCTGTCGTCAGCTCGTGTCGTGAGATGTTGGGTTAAGTCCCGCAACGAGCGCAACCCCTGTCCTTAGTTGCCATCATTCAGTTGGGCACTCTAAGGAGACTGCCGGTGTTAAACCGGAGGAAGGTGGGGATGACGTCAAGTCCTCATGGCCCTTATGTCCAGGGCTACACACGTGCTACAATGGCCGGTACAAAGAGTTGCGAGACCGCAAGGTGGAGCTAATCTCAAAAAGCCGGTCTCAGTTCGGATTGGAGTCTGCAACTCGACTCCATGAAGTCGGAATCGCTAGTAATCGCGGATCAGCATGCCGCGGTGAATACGTTCCCGGGCCTTGT	Otu00521	1	0	0	0	0	0	0	0	1	0	0	0	0	0	0	0	0	5	0	0	0	0	0	0	0	0	0	0	0	0	2	0	1	0	0	0	0	0	0	0	0	0	0	0	0
HWFN2LX02BQ3W5	522	1	TCTGTGGAACCTGTTGGAAACAATGGGGTGCCTTTCGGGGAGCCACAAGACAGGTGCTGCATGGCTGTCGTCAGCTCGTGTCGTGAGATGTTGGGTTAAGTCCCGCAACGAGCGCAACCCTTGTCTTCAGTTACCATCATTAAGTTGGGGACTCTGGAGAAACTGCCCCGGTTAACGGGGAGGAAGGTGGGGATGACGTCAAGTCCTCATGGCCCTTATGTCCAGGGCTACACACGTGCTACAATGGGTATGTACAGAGGGCTGCAAGCCTGCGAGGGTGAGCGAATCCCTGAAAGCATACCGTAGTTCGGATTGCAGTCTGCAACTCGACTGCATGAAGTTGGAATCGCTAGTAAATCGCGGGATCAGCATGCCGCGGTGAATACGTTCCCGGGCCCT…	Otu00522	1	0	0	0	0	0	0	0	0	0	0	0	0	0	0	0	0	0	0	0	0	0	0	0	0	0	0	0	0	0	0	0	0	0	0	0	0	0	0	0	0	0	0	0	0
HWFN2LX02B1ABU	523	46	TAGTGAGGATTGACAGATTGAGAGCTCTTTCTTGATTCTATGGGTGGTGGTGCATGGCCGTTCTTAGTTGGTGGAGTGATTTGTCTGGTTAATTCCGTTAACGAACGAGACCCCTGCCTGCTAAATAGTCCAGCGAGTGATTTTCACTGGCTCGGTCTTCTTAGAGGGACGTGCGTCTACTAGACGCAGGAAGATAGGGGCAATAACAGGTCTGTGATGCCCTTAGATGTTCTGGGCCGCACGCGCGCTACACTGATGCATTCAACGAGTGTACCTTGGCCGAGAGGCCTGGGCAATCTTTTGAACGTGCATCGTGATAGGGATAGATTATTGCAATTATTAATCTTGAACGAGGAATTCCTAGTAAACGCAGATCATCAATCTGCATTGATTACGTCC…	Otu00523	1	0	0	2	0	0	0	0	0	0	0	0	0	0	0	5	1	11	3	0	0	0	0	0	0	0	0	0	0	0	1	0	10	0	3	0	1	1	1	0	0	0	0	0	0
HYAP8WD01B48EX	524	5	TGGACCTGCAAAGGCCGGAAACGGTCTCCTCCCGCCAGGGACGGGTTCACAGGTGCTGCATGGCTGTCGTCAGCTCGTGCCGTGAGGTGTTGGGTTAAGTCCCGCAACGAGCGCAACCCCTGTTCCTAGTTACACTTTCTAGGGAGACTGCCGATACAAAATCGGAGGAAGGTGGGGATGACGTCAAGTCAGCACGGCCCTTACATCCTGGGCTACACACACGCTACAATGGGCGGTACAAAGGGCTGCTAAGCCGCAAGGCGGAGCCAATCCCATCAAAGCCGTCCTCAGTTCAGATTGGGGGCTGCAACTCGCCCCCATGAAGTCGGAGTTGCTAGTAACCGCAGGTCAGCACACTGCGGTGAATATGTTCCCGGGCCTTGT	Otu00524	1	0	0	0	0	0	0	0	0	0	0	0	0	0	0	0	0	1	0	0	0	1	0	0	0	0	0	0	0	0	0	0	0	0	0	0	0	0	1	0	0	0	0	0	0
HWFN2LX02B5C5Y	525	1	GGTACGGGACAGATCATGAAAGTGGTCTTCCCTTCGGGGCCGGTATCAAGGTGCTGCATGGTTGTCGTCAGCTCGTGCCGTGAGGTGTTGGGTTAAGTCCCGCAACGAGCGCAACCCTTATCTTTAGTTGCCAGCATGTCATGATGGGGACTCTAAGGGGACCGCCGGTGACAAACCGGAGGAAGGTGGGGATGACGTCAAGTCATCATGGCCCTTATGACCAGGGCTACACACGTGCTACAATGGTCGGTACAGAGGGTCGCCAACCCGCGAGGGGGAGCCAATCCCACAAAACCGATCGTAGTCCGGATTGCAGTCTGCAACTCGACTGCATGAAGTCGGAATCGCTAGTAAATCGCGGAATCAGCCATGTCGCGGTGAATACGTTCCCGGGTCTTGT	Otu00525	1	0	0	0	0	0	0	0	0	0	0	0	0	0	0	0	0	0	0	0	0	0	0	0	0	0	0	0	0	0	0	0	0	0	0	0	0	0	0	0	0	0	0	0	0
HWFN2LX02BX3CE	526	1	CCACTCGAATCCCGCAGAGATGTAGGAGTGCTCGCAAGAGAACGAGTGAGAAGGTGCTGCATGGCTGTCGTCAGCTCGTGTCGTGAGATGTTGGGTTAAGTCCCGCAACGAGCGCAACCCTCGCCGTATGTTACATGTGTCATACGGGACTGCTGGTATAAAGCCGGAGGAAGGTGGGGATGACGTCAAGTCAGCATGGCCTTTATATCCGGGGGCTACACACACGCTACAATGGCCGGTACAATGGGTTGCAAAGCCGCGAGGTAGAGCCAATCCCCAAAGCCGGTCTCAGTTCGGATTGTAAGGCTGCAACCCGCCTACATGAAGTCGGAGTTGCTAGTAAACCGCAGGGACAGCTATACTGCGGTGAATACGTTCCCGGGGCTTGT	Otu00526	1	0	0	0	0	0	0	0	0	0	0	0	0	0	0	0	0	0	0	0	0	0	0	0	0	0	0	0	0	0	0	0	0	0	0	0	0	0	0	0	0	0	0	0	0
HWFN2LX04D97E7	527	20	GTAGATTGACCGGAGGGGAAACCTTTTTTTCAGCAATGACAATTTACAAGGTGCTGCATGGTTGTCGTCAGCTCGTGCCGTGAGGTGTCAGGTTAAGTCCTATAACGAGCGCAACCCCTATTCTTAGTTGCCAGCATGTAATGATGGGGACTCTAAGGAAACTGCCTACGCAAGTAGAGAGGAAGGTGGGGATGACGTCAAATCAGCACGGCCCTTACGTCTAGGGCTACACACGTGCTACAATGGTAGGTACAGAGGGCAGCTACACGGTGACGTGATGCCAATCTCCAAAGCCTATCTCAGTTCGGATCGAAGTCTGCAACCCGACTTCGTGAAGTTGGATTCGCTAGTAATCGCATATCAGCCATGATGCGGTGAATACGTTCCCGGGCCTTGT	Otu00527	1	1	0	0	0	1	0	0	0	0	0	0	0	0	0	0	0	1	1	0	0	0	1	0	0	0	0	0	0	0	3	5	6	0	0	0	0	0	0	0	0	0	0	0	0
HYQ4RGJ01DTVQW	528	21223	CAGCTGGATGATAGTCGGGCTGAAGACTCTACTTGACTAGCTGAGAGGAGGTGCATGGCCGTCGTCAGTTCGTACTGTGAAGCATCCTGTTAAGTCAGGCAACGAGCGAGACCCACGCCAACAGTTGCCAGCTCGTCCTCCGGGATGGTGGGGACACTGTTGGGACCGCCTCTGCTAAAGAGGAGGAAGGAATGGGCAACGGTAGGTCAGCATGCCCCGAATTATCCGGGCTACACGCGGGCTACAATGGGTGGGACAATGGGTATCGACACCGAAAGGTGAAGGCAATCTCCTAAACCCATCCTTAGTTCGGATTGTGGGCTGCAACTCGCCCACATGAAGCTGGAATCTGTAGTAATCGTGTCTCAACATGGCACGGTGAATATGTCCCTGCTCCTT…	Otu00528	0	3	3	277	63	293	284	199	462	173	813	2247	595	810	667	96	32	711	114	158	121	134	233	144	298	495	925	810	754	848	109	18	114	10	9	21	54	60	18	23	494	747	254	500	1070
HYAP8WD01B3K8R	529	892	TGTTAGTAGTAAGAGCCCGAAAGGGTAATGACCCAGGGGTAACCTTGGGAGCTAACACAGGTGCTGCATGGCTGTCGTCAGCTCGTGCCGTGAGGTGTTGGGTTAAGTCCCGCAACGAGCGCAACCCTTATCCTCTGTTGGTTGGAAACAACCTCTCTGAGGAAACTGCCAGCGACAAGCTGGAGGAAGGTGGGGATGACGTCAAGTCCTCATGGCCCTTATGTCCAGGGCGACACACGTGCTACAATGGCCGCTACAGAGGGTTGCAATACCGCAAGGTGGAGCCAATCCCTAAAAGCGGTCTCAGTTGGGATCGGAGTCTGCAACTCGACTCCGTGAACGCGGAATCGCTAGTAATCGTGGATCAGCCATGCCACGGTGAATACGTTCCCGGGCCTT…	Otu00529	0	0	1	16	7	4	0	3	24	37	2	1	2	0	0	5	1	27	13	17	22	23	46	8	13	4	7	0	0	0	2	0	2	2	1	3	2	3	5	2	129	0	2	0	3
HYAP8WD01A8JOQ	530	254	TGTTAGTAGTAAGAGCCCGAAAGGGTGATGATCCCGACGAAAGTCGGGAAGCTAACACAGGTGCTGCATGGCTGTCGTCAGCTCGTGCCGTGAGGTGTTGGGTTAAGTCCCGCAACGAGCGCAACCCTTATCCTCTGTTGGTTGGAAACAACCTCTCTGAGGAAACTGCCAGCGACAAGCTGGAGGAAGGTGGGGATGACGTCAAGTCCTCATGGCCCTTATGTCCAGGGCGACACACGTGCTACAATGGCCGCTACAGAGGGTTGCAATACCGCAAGGTGGAGCCAATCCCTAAAAGCGGTCTCAGTTGGGATCGGAGTCTGCAACTCGACTCCGTGAACGCGGAATCGCTAGTAATCGTGGATCAGCCATGCCACGGTGAATACGTTCCCGGGCCTT…	Otu00530	0	0	0	5	0	1	0	2	25	24	0	0	1	0	0	0	0	10	2	6	6	3	4	2	2	0	0	0	0	0	0	0	2	0	1	0	0	2	0	1	29	0	0	0	0
HWFN2LX03CXG74	531	261	AGCTCTGTAAACCGGTGAAAGCCGGCTAGCGTAGCAATACGCGCGGAGTACAGGTGCTGCATGGCTGTCGTCAGCTCGTGCCGTGAGGTGTTAGGTTAAGTCCTGCAACGAGCGCAACCCCTGCACTTAGTTGCCATCAGGTAATGCTGGGCACTCTAAGTGGACTGCCTACGCAAGTAGCGAGGAAGGCGGGGATGACGTCAAGTCCTCATGGCCCTTACATCCAGGGCTACACACGTGCTACAATGGACGCTACAAAGGGTTGCCAAGCCGCAAGGTGGAGCCAATCCCAGAAAAGCGTCCTCAGTTCGGATTGGAGTCTGAAAACTCGACTCCATGAAGCTGGAATTGCTAGTAATCGCGTATCAGCACGACGCGGTGAATACGTTCCCGGGCCTGT	Otu00531	0	0	0	8	1	4	3	3	5	29	25	2	11	14	12	1	0	9	0	4	4	1	5	4	3	0	0	45	18	0	0	0	0	0	0	0	0	0	0	0	0	0	0	22	0
HWFN2LX02CD29P	532	50	TACTTATGACCGATACCTAATAGTATTTTCCCTTCGGGGACATGAGATACAGGTGGTGCATGGTTGTCGTCAGCTCGTGTCGTGAGATGTTGGGTTAAGTCCCGCAACGAGCGCAACCCTTGCCTTTAGTTGCCAGCATTAAGTTGGGCACTCTAGAGGGACTGCCAGGGATAACCTGGAGGAAGGTGGGGATGACGTCAAATCATCATGCCCCTTATGCTTAGGGCTACACACGTGCTACAATGGGTGGTACAGAGGGCAGCCAAGTCGTGAGGCGGAGCTAATCCCTTAAAGCCATTCTCAGTTCGGATTGTAGGCTGAAAACTCGCCTACATGAAGCTGGAGTTACTAGTAATCGCAAGATCAGAATGCTGCGGTGAATGCGTTCCCGGGTCTTGT	Otu00532	0	0	0	0	0	0	0	0	0	50	0	0	0	0	0	0	0	0	0	0	0	0	0	0	0	0	0	0	0	0	0	0	0	0	0	0	0	0	0	0	0	0	0	0	0
HYQ4RGJ01C2NHE	533	104	CAGCAGAATGAAGGTCAGTCTAAAGGGCTTACCTGACACGCTGAGAGGAGTTGCATGGCCAACGTCAGCCTGTGCCGTGAGGTGACCTGTTAAATCAGGTAACAGGCAAGACCCTCGTGCATATTTACAAGAACTATATGCAGATTGCCTTGGTAACAAGGATGAAAGCGAGGGCTACGTTAGGTGAGTACAGCCCGACAGCCCTGGGCTACACGCGCGCGTCAAAGGTAAACACAGTGGGATGCCACTCCGAAAGGAGAAGCTAATCTCTAAAATTTATCTCAGTTTAGATTGTGGGCTGTAACCCGCCCACATGACACCGGAATCCGTAGTAATCGTTTGTTATCAGCGAACGGTGAATAAGTCAATGTCTCTTGC	Otu00533	0	0	0	3	0	0	0	2	10	18	1	2	0	0	0	0	1	0	0	1	0	0	5	0	2	0	2	0	0	0	0	0	0	0	0	0	0	0	0	0	5	0	0	0	0
HYQ4RGJ01BMA6V	534	1161	CGGTTACATGAAGGTCAAGCTGATGACTTTACCTGATTTTCCGAGAGGTGGTGCATGGCCGTCGTCAGTTCGTACCGTAGGGCGTTCTCTTAAGTGAGATAACGAACGAGACCCTCGCTGCTAATTGCAAACCGGACCGTGAGGTACGGTGCACATTATCGGGACCGCTGGTGCTAAATCAGAGGAAGGAGAGGTCAACGGTAGGTCAGTATGCCCCGAATCTCCTGGGCTACACGCGCGCTACAAAGGACAGGACAATGGGCTCCAATGCCGAAAGGCAACGGCAATCCCGAAACCTGTCCGTAGTTCGGATTGAGGGCTGTAACTCGCCCTCATGAAGCTGGATTCCGTAGTAATCGCGTGTCAACATCACGCGGTGAATATGCCCCTGCTCTTTGC	Otu00534	0	0	0	60	10	10	5	9	47	18	15	14	3	1	0	0	0	62	7	13	12	10	50	25	13	2	0	2	1	0	0	0	1	0	0	0	0	6	0	2	186	0	0	1	0
HWFN2LX02BYWS8	535	641	CTGCCATATGAAGGCCAAGCTGATGACTTTGCCTGATTGGTAGAGAGGTGGTGCATGGCCGTCGTCAGTTCGTACCGTAGGGCGTTCTGTTAAGTCAGATAACGAACGAGACCCTTGCCCTTAATTGCCAGGTTCCTCTTCGGAGGGACGGTACATTAAGGGGACCGCTGGTGCAAAATCAGAGGAAGGTAAGGGCAACGGTAGGTCAGTATGCCCCGAATCCCTTGGGCAACACGCGCGCTACAAAGAATAGGACAAAGGGTTCCGACACCGAAAGGTGAAGGCAATCCCGAAACCTATCCGTGGTTCGGATCGAGGGCTGCAACCCGCCCTCGTGAAGTTGGATTCCGTAGTAATCGTAGGGTCAACATCCTACGGTGAATATGCCCCCTGCTCCTT…	Otu00535	0	1	4	60	9	20	24	19	29	23	0	2	0	0	0	9	6	89	12	10	8	7	0	0	1	3	0	0	0	0	8	3	22	6	6	9	10	19	6	6	0	0	0	0	1
HYAP8WD01CQZXD	536	211	CAGCAGAATGAAGGTCAGTCTGAAGGGCTTACCTGACACGCTGAGAGGAGTTGCATGGCCGACGTCAGCCTGTGCTGTGAAGTGACCTGTTAAATCAGGTAACAGGCAAGACCCACATGTATATTTACCATGTGTACAATATACAGATTGCCTTAGTAATAAGGATGAAAGTGTGGGCTACGTTAGGTGAGTACAGCCTGAATCCCCTGGGCGACACGCGCGCGTCAATGGTAGATACAGTGAGATGCAACTCCGAAAGGAGAAGCCAATCCCATAAAATCTATCTCAGTTCAGATTGAGGTTTGCAACCCAACCTCATGACGCTGGAATCTGTAGTAATCGTTTGTTAGCAGCGAACGGTGAATACGTCCCTGTCTCTTGC	Otu00536	0	0	0	0	0	0	0	0	6	18	10	26	17	1	2	0	0	0	0	0	0	2	1	0	0	10	17	12	11	0	0	0	0	0	0	0	0	0	0	0	3	21	3	9	8
HWFN2LX05GERXP	537	141	CAGCAGAATGAAGGTCAGTCTGAAGGGCTTACCTGACACGCTGAGAGGAGTTGCATGGCCGACGTAAGCCTGTGCCGTGAGGTGACCTGTTAAATCAGGTAACAGGCAAGACCCACGTGTATATTTACTATGTGTACAATATACAGATTGCCTTGGTAACAAGGATGAAAGTGTGGGCCACGTTAGGTGAGTACAGCCCGAATCCCCTGGGCGACACGCGCGCGTCAAAGGTGAATACAATTGGATGCGACTCCGAAAGGAGAAGCTAATCCCCTAAAGTTCATCTCAGTTTAGATTGAGGCTTGTAAACCCAGCCTCATGACACTGGAATCCGTAGTAATCGTTTGTTAGCAGCGAACGGTGAATATGTCACGGTCTCTTGC	Otu00537	0	0	0	2	0	1	2	0	3	12	11	6	5	0	0	0	0	0	0	3	0	3	6	2	1	2	7	3	2	0	0	0	0	0	0	0	0	0	0	0	9	8	0	0	1
HYQ4RGJ01CU22M	538	606	CAGCAGAATGAAGGTCAGGCTGATGACCTTACCAGACAAGCTGAGCGGAGGTGCATGGCCGTCGCCAGTTCGTGCCGTGAGGTATCCTGTTAAGTCAGGCAACGAACGAGACCCACATGTTTAGTTGCCATCAAGAGCCTTCGGGTTTGTTGGGAACGCTAAACAGACTGCCATCGTACAGGTGGAGGAAGGAGTGGGCTACGGCAGGTCAGTATGCCCCTAATCCCCCGGGCCACACGCGGGCTGCAATGGGATGGACAATGGGTTGCAACTCTGAAAAGAGAAGCCAATCTCGAAACCATCTCTCAGTTGGGATTGCCGGCTGTAACCCGCCGACATGAACGTGGAATCCCTAGTAATCGTGTGTCAACATCGCACGGTGAATACGTCTCTGCTCCT…	Otu00538	0	0	0	1	3	1	1	6	10	22	30	17	13	0	0	1	0	7	0	9	6	4	23	7	22	25	16	7	3	0	0	0	0	0	2	0	0	0	0	2	47	53	5	6	7
HWFN2LX02B08TW	539	2197	TCCGCTGACAGTCCTGGAAACAGGATCTTCCCCGCAAGGGGACGGCGAGACAGGTGCTGCATGGCTGTCGTCAGCTCGTGTCGTGAGATGTTGGGTTAAGTCCCGCAACGAGCGCAACCCTCATCCTTAGTTGCCATCATTGAGTTGGGCACTCTAAGGAAACTGCCCCGGTTAACGGGGAGGAAGGTGGGGATGACGTCAAGTCCTCATGGCCTTTATGTCCAGGGCTACACACGTGCTACAATGGGCGGTACAAAGGGTTGCAATACCGTAAGGTGGAGCTAATCCCAAAAAGCCGCTCTCAGTTCAGATTAGAGTCTGCAACTCGACTTTATGAAGGCGGAATCGCTAGTAATCGCGGGATCAGCATGCCGCGGTGAATACGTTCCCGGGCCTTGT	Otu00539	0	0	1	7	4	11	3	9	27	32	80	168	30	56	76	3	2	22	8	18	21	9	25	11	39	73	97	115	64	41	1	0	4	0	1	1	4	1	1	1	68	115	16	46	71
HWFN2LX02CCYD6	540	138	TATAGGTAGTAGGGATCTGAAAGGTGACCGACCCTTCGGGGAGCCTATACAGGTGCTGCATGGCTGTCGTCAGCTCGTGTCGTGAGATGTCCGGTTAAGTCCGGTAACGAGCGCAACCCTCGCCATATGTTACATGTGTCATATGGGACTGCCGGTATAAAGCCGGAGGAAGGTGGGGATGACGTCAAGTCAGCATGGCCTTTATGTCCGGGGCTACACACACGCTACAATGGCCAGTACAATGGGTTGCAAAACCGCGAGGCGGAGCCAATCCCCAAAGCTGGTCTCAGTTCAGATTGTAGGCTGCAACCCGCCTACATGAAGTCGGAGTTGCTAGTAAACCGCAGGGACAGCTATACTGCGGTGAATACGTTCCCGGGCCTTGT	Otu00540	0	1	1	16	2	1	1	0	4	23	11	4	2	0	0	0	0	16	0	0	3	1	4	3	0	0	1	0	0	0	0	0	0	1	3	0	2	3	1	1	0	4	4	0	0
HYQ4RGJ01BAWT0	541	156	TACAGGTGGTAGGGAACTGAAAGGGGACCGACCCTTCGGGGAGCCTGAACAGGTGCTGCATGGCTGTCGTCAGCTCGTGTCGTGAGATGTCCGGTTAAGTCCGGTAACGAGCGCAACCCTCGCCGTGTGTTACAAGTGTCACACGGGACTGCTGGTATAAAGCCGGAGGAAGGTGGGGATGACGTCAAGTCAGCATGGCCTTTATGTCCGGGGCTACACACACGCTACAATGGCCAGCACAATGGGTCGCAAAGCCGCGAGGTAGAGCCAATCCCGAAAGCTGGTCACAGTTCAGATTGCAGGCTGCAACCCGCCTGCATGAAGCCGGAGTTGCTAGTAACCGCGCGTCAGCATTAGTGCGGTGAATACGTTCCCGGGCCTTGT	Otu00541	0	1	0	6	0	1	0	0	2	19	7	2	0	1	1	3	0	3	0	2	0	4	7	0	6	2	3	0	0	0	0	4	4	0	3	0	0	6	3	0	5	4	3	3	0
HWFN2LX02B5PQ9	542	1049	GGCCGGTGGTACGGACCCGAAAGGGCGAGGACCCTGGTTTCCAGGGAGCCGGCAGAGGTGCTGCATGGCTGTCGTCAGCTCGTGTCGTGAGATGTTGGGTTAAGTCCCGCAACGAGCGCAACCCCTGCACTTAGTTGCCAGCGAGTCATGTCGGGCACTCTAAGTGGACTGCCTCGGATAACGGGGAGGAAGGTGGGGATGACGTCAAGTCAGCATGGCCTTTATGTCCAGGGCTACACACGTGCTACAATGGGCGGTACAGAGGGATGCAAAGCCGCAAGGTAGAGCCAATCCCTAAAACCGTCCTCAGTTCAGATTGCAGGCTGCAAACTCGCCTGCATGAAGGCGGAATCGCTAGTAATCGCGGGATCAGCTACGCCGCGGTGAATACGTTCTCGG…	Otu00542	0	0	1	14	5	2	4	8	21	20	30	55	19	19	15	0	1	25	1	9	8	6	11	13	17	49	87	41	39	32	0	0	0	0	0	0	0	0	4	0	43	55	25	41	48
HWFN2LX02B9Z9R	543	951	CGGTTATATGAAGGCCAAGCTGATGACTTTGCCCAATTTTCCGAGAGGTGGTGCATGGCCGTCGTCAGTTCGTACCGTAAGGCGTTCTGTTAAGTCAGATAACGAACAAGACCCCTACCGCCAATTGCCACGCTGTCCTCCGGGACAGCAGCACATTGTTGGGACCGCTGGTGCTAAACCAGAGGAAGGAGGGGGCAACGATAGGTCAGTATGCCCCGAATCCCCCGGGCTACACGCGCGCTACAAAGGCCAGGACAATGGGCTCCTACCCCGAGAGGGGAAGGCAATCCCGAAACCTGGTCATAGTTCGGATTGAGGGCTGTAACTCGCCCTCATGAAGCTGGAATCCGTAGTAATCGCGGATCAACATTCCGCGGTGAATATGCCCCCTGCTCCTTGC	Otu00543	0	3	2	32	6	27	15	29	51	25	13	30	5	23	16	7	2	62	9	21	9	4	13	1	8	10	13	6	5	18	0	0	11	2	7	7	7	17	2	6	16	31	4	21	23
HYQ4RGJ01BOQD8	544	560	TCCCGATCGGGGGACCAGAGATGGACCTCTTCAATTGGTCGGTGACAGGTGCTGCATGGCTGTCGTCAGCTCGTGTCGTGAGATGTTGGGTTAAGTCCCGCAACGAGCGCAACCCCTGCCATTAGTTGCCATCATTAAGTTGGGCACTCTAGTGGGACTGCCGGTGATAAGCCGGAGGAAGGTGGGGATGACGTCAAGTCATCATGGCCCTTACGGGCTGGGCTACACACGTGCTACAATGGCGGTGACAGTGGGCAGCCACTCCGCGAGGAGGAGCTAATCCCAAAAAGCCGTCTCAGTTCGGATTGTTCTCTGCAACTCGAGAGCATGAAGTCGGAATCGCTAGTAATCGTGGATCAGCATGCCACGGTGAATACGTTCCCGGGCCTTGT	Otu00544	0	3	0	9	5	1	1	0	7	24	18	29	1	9	5	7	0	25	11	4	5	2	9	7	4	23	26	20	12	16	3	1	10	1	1	0	1	3	0	0	9	33	23	33	26
HWFN2LX05FKSPH	545	273	GTAGACTGCATTAGTGGGAAACCATTATTTCCTTCGGGACTGTCTGCAAGGTGCTGCATGGTTGTCGTCAGCTCGTGCCGTGAGGTGTCGGGTTAAGTCCCATAACGAGCGCAACCCTTATCGTTAGTTGCCAGCGGGTAATGCCGGGGACTCTAGCGAAACTGCCGGTGTAAACCGAGAGGAAGGTGGGGATGACGTCAAATCAGCACGGCCCTTATGTCCAGGGCTACACACGTGTTACAATGGCCGGTACAGAGGGCAGCTACCTGGAGACAGGATGCGAATCTCCAAAACCGGTCTCAGTTCGAATCGGAGTCTGCAACCCGACTCCGTGAAGCTGGATTCGCTAGTAATCGCGCATCAGCCATGGCGCGGTGAATACGTTCCCGGGCCTTGT	Otu00545	0	0	0	3	5	1	1	0	13	11	9	1	0	0	0	1	0	41	2	6	5	7	7	0	11	8	7	1	1	0	9	3	13	0	3	0	2	4	0	0	13	0	13	0	0
HYAP8WD01CK57F	546	32	CTGTAAGGATTGACAGATTGAGAGCTCTTTCTTGATTCGGTGGGTGGTGGTGCATGGCCGTTCTTAGTTGGTGGAGCGATTTGTCTGGTTAATTCCGATAACGAACGAGACTCTAACCTGCTAAATAGTACATAGATCCTTAGTCTATGCGTACTTCTTAGAGGGACAAGTAGCGGTTAGCTACACGAAATTGAGCAATAACAGGTCTGTGATGCCCTTAGATGTTCGGGGCCGCACGCGCGCTACACTGAAGAGATAAACGTGTTCTTCCTACTCCGAAAGGAATGGGTAACCCGCTGAAACCTCTTCGTGATTGGGATCGGGGCTTGAAATTATTCTCCGTGAACGAGGAATTCCTAGTAAGCGCGAGTCATAAGCTTGCGTTGATTACGTCCCTGC…	Otu00546	0	0	0	0	0	0	0	0	5	20	0	0	0	0	0	0	0	0	1	0	0	1	0	0	0	0	0	0	0	0	0	0	0	0	0	0	0	2	0	0	0	0	0	0	0
HYAP8WD01CZ1LY	547	231	CGGCAGAATGAAAGCCTGGCTAAATACCAAGCAAGACAAGCCGAGAGGTGTTGCATGGCCATCGTCAGCTCGTGCCGTGAGGTGTCCGGTTAAGTCCGGCAACGAGCGAGACCCATGTGCTTATTTGCGAATTTGCGCTCCGGCGCAGATGCACTATAAGCAGACTGCCCGCGTTAAGTGGGAGGAAGGAGTGGGCGACGGTAGGTCCGTATGGCCCGAATCTCTGGGGCTACACGCGGCATACATTGGGCAAGACAACGGGATGCGACTCCGAAAGGAGGAGCCAATCCTCCAAACTTGCTCTAGGTCTGGATCGAGGGCTGCAACTCGCCCTCGTGAAACTGGAATCCCTAGTAATCGCGGATCATCATTCCGCGGTGAATGAGTCCCTGCTCCTTGC	Otu00547	0	0	1	21	9	9	3	11	38	20	4	1	0	0	0	3	0	17	4	6	4	6	1	0	1	0	2	3	0	0	0	0	0	0	1	0	1	2	4	2	2	1	0	0	0
HWFN2LX02BS05L	548	8	CAGCAGAATGAAGGTCAGTCTAAAGGGCTTACCTGACACGCTGAGCGGAGATGCATGGCCGACGTCAGCCTGTGTCGTGAGATGACCTGTTAAATCAGGTAACAGGCGAGACCCATGTGTATAATTGCTACCGAAAGGAGCACTTTATACAGACTGCCTCGGTAACGAGGAGGAAGGTGTGGGCTACGTTAGGTGAGTACGTCCTAAATCCCCTGGGCTACACGCGCGCGGCAATGGTAGACTCAATGAGATGCGACTCCGAAAGGAGAAGCTAATCCCCTAATGTCTATCTCAGTCTGAATTGAGGGCTGAAACTCGCCCTCATGTAACTGGAATTCGTAGTAATCGTTCTTTAGGCAGAGAACGGTGAAATAATGTCCCCTGTCTCTTGC	Otu00548	0	0	0	0	0	0	0	0	0	8	0	0	0	0	0	0	0	0	0	0	0	0	0	0	0	0	0	0	0	0	0	0	0	0	0	0	0	0	0	0	0	0	0	0	0
HYAP8WD01DIYBP	549	172	TAGCAGAATGAAGGTCAGTCCAAAGGGCTTACCTGACACGCTAAGAGGAGTTGCATGGCCGACGTCAGCCTGTGTCGTGAGATGACCTGTTAAATCAGGTAACAGGCGAGACCCGCGTGTATATTTACTTGCAAAAGTTCAATATACAGACTGCCCGGGTAACTGGGAGGAAGGTGCGGGCTACGTTAGGTGAGTACAGCCTGAATACCCTGGGCTACACGCGCGCGGCAATGCCAGATGCAGTGAGACGCAACTCCGAAAGGAGAAGCAAATCCCATAATGTCTGGCCTAGTTCAGATTGAAGTTTGTAACTCAACTTCATGACGCTGGAATCCGTAGTAATCGTTCGTTATCAGCGAACGGTGAATATGTCCCTGCTCCTTGC	Otu00549	0	0	0	0	0	0	0	1	5	10	9	6	0	0	2	1	0	0	0	0	3	3	5	0	3	6	7	2	6	2	0	0	1	3	0	0	0	0	0	0	17	10	4	6	9
HYAP8WD01BRDSF	550	88	TAGTGAGGATTGACAGATTGAGAGCTCTTTCTTGATTCTATGGGTGGTGGTGCATGGCCGTTCTTAGTTGGTGGAGTGATTTGTCTGGTTAATTCCGTTAACGAACGAGACCCCCGCCTGCTAAATAGTTTTGAAAATTCATAGAATTTTCGTAAGCTTCTTAGAGGGACTTTTGGTGACTAACCAAAGGAAGTTGGGGGCAATAACAGGTCTGTGATGCCCTTAGATGTCCTGGGCCGCACGCGCGCTACACTGACACACGCAGCGAGTCTTCCTTGTCCGAAAGGTCCGGGTAATCTTGTAAATGTGTGTCGTGATAGGGATAGATTATTGCAATTATTAATCTTGAACGAGGAATTCCTAGTAAACGCGGGTCATCAGCTCGCATTGATTACGTCC…	Otu00550	0	0	1	1	0	0	0	0	2	26	0	1	0	0	0	2	0	5	4	0	1	6	0	0	1	1	0	0	0	0	1	0	11	0	0	0	1	0	0	0	4	0	0	0	0
HYAP8WD01AFQTZ	551	145	CGGTTATATGAAGGCCAGGCTGATGACCTTGCCTGATTTTCCGAGAGGTGGTGCATGGCCGTCGTCAGTTCGTACCGTAAGGCGTTCTGTTAAGTCAGACAACGAACAAGACCCTCGTCTTTAGTTGCAACTGGTAAGTCCGCTTATCAGGCACACTAAAGAGACCGCTGGCGCTAAGTCAGAGGAAGGCGAGGGCAACGGTAGGTCAGTATGCCCTGAATCCTCCGGGCTACACGCGCGCTACAAAGGCCAGGACAATGGGCTCCGACACCGAAAGGTGAAGGTAACCTCGAAACCTGGTCATAGTTCGGATCGAGGGTTGAAACTCACCCTCGTGAAGGTGGATTCCGTAGTAATCGCGTGTCAACATCACGCGGTGAATATGCCCCTGCTCCTTGC	Otu00551	0	0	0	1	0	0	1	1	5	8	10	10	3	0	0	0	0	0	0	2	7	1	6	1	3	3	4	1	0	0	0	0	0	0	0	0	0	0	0	0	15	4	0	0	2
HYQ4RGJ01A5CNR	552	177	TGCACAGGACGCTGGTAGAGATATCAGTTCCCTTGTGGCCTGTGTGCAGGTGGTGCATGGCTGTCGTCAGCTCGTGTCGTGAGATGTTGGGTTAAGTCCCGCAACGAGCGCAACCCTTGTCTCATGTTGCCAGCACGTAATGGTGGGGACTCGTGAGAGACTGCCGGGGTCAACTCGGAGGAAGGTGGGGATGACGTCAAGTCATCATGCCCCTTATGTCCAGGGCTTCACACATGCTACAATGGCCGGTACAAAGGGCTGCGATGCCGCAAGGTGGAGCGAATCCTTTCAAAGCCGGTCTCAGTTCGGATCGGGGTCTGCAACTCGACCCCGTGAAGTCGGAGTCGCTAGTAATCGCAGATCAGCAACGCTGCGGTGAATACGTTCCCGGGCCTTGT	Otu00552	0	0	2	4	0	2	2	1	9	19	4	1	0	2	2	10	1	23	1	4	1	0	1	1	3	3	3	0	2	0	4	0	4	0	0	0	0	2	0	0	11	3	5	3	4
HWFN2LX02BVMMD	553	15	CGGCAGGATGAAGATCAGTCTGAAGGGCTTATCTGACGAGCCGAGAGGTAGTGCATGGCCGCCGTCAGCTCGTGTCGTAAGATGTCCTGTTAAGAAACGCGGCAGCGCTTTTTCGCAAAAACCGCGTTTTGCAGCGAGTCAGGCAACGAGCAAGACCTGTATCTATAATTGCTAACAGATTCCACGGAATGACTGAGCACATTATAGAGACTGCCTTCGTAAGGAGGAGGAAGGTGCAGGCAACGGTAGGTCTGTATGCTCCGAATCTTCTAGGCTACACGCGCGCAACAGTGGTGAAGACAATGGGATGCAACACCGAAAGGTGAAGCTAATCCTCGAAACTTCATCGTAGTTTAGATTGTGGGTTGCAAACTCACCCACATGACAACGGAATTCCTA…	Otu00553	0	0	0	0	0	1	1	0	0	8	0	0	1	0	0	0	0	0	0	0	0	2	0	0	0	0	0	0	0	0	0	0	0	0	0	0	0	0	0	0	0	0	0	0	0
HYQ4RGJ01DGGKS	554	118	TGCTGGTAGTAGTGAACCGAAAGGGAAACGATCCTGAGCAATCAGGAAGCCAACACAGGTGCTGCATGGCTGTCGTCAGCTCGTGTCGTGAGATGTTGGGTTAAGTCCCGTAACGAGCGCAACCCCTACCTTTATTTGCCATCATTAAGTTGGGCACTCTAAAGGAACCGCCTCGGTCAACGGGGAGGAAGGTGGGGATGACGTCAAGTCCTCATGGCCTTTATGCCCAGGGCTACACACGTGCTACAATGGCCAGTACAAAGGGCTGCAAACCCGCGAGGGTAAGCAAATCCCAAAAACCTGGTCTCAGTTCGGATTGGAGTCTGCAACTCGACTCCATGAAGTCGGAATCGCTAGTAATCGCAGATCAGCGTGCTGTGGTGAATACGTTCCCGGGCC…	Otu00554	0	0	0	5	2	3	1	1	1	10	0	1	0	0	0	0	0	0	4	1	1	0	6	0	2	6	2	1	2	0	1	0	2	0	0	0	1	0	2	0	7	6	4	7	0
HWFN2LX02BU5GH	555	227	CAGCAGAATGAAGGTCAGTCCGAAGGGCTTACCTGACACGCTGAGAGGAGGTGCATGGCCGTCGTCAGCCTGTGTCGTGAGATGATCTGTTAAATCAGGTAACAGGCGAGACCTGCGTGCTTATTTGCTATTCTGTAAGAAAGCACCATAAGCAGACTGCTCCCGCAAGGGAGAGGAAGGTGCAGGCAACGATAGGTGAGTACGCCCCGAATCCCCTGGGCTACACGCGCGCGGCAATGGCAGAAACAATGAGTTGCAATGCCGAAAGGCAAAGCTAATCCCCTAAATTCTGTCTTAGTTCAGATTGAAGTTTGTAAACTCAGCTTCATGACGCTGGAATTCCTAGTAATCGGACGTTATCAACGTCCGGTGAATAAATGTCCCTGCTCCTTGC	Otu00555	0	0	0	2	0	0	0	0	2	8	18	22	9	18	0	0	0	0	0	0	0	0	2	2	1	11	9	8	1	0	0	0	0	0	0	0	0	0	0	0	14	6	1	36	0
HYQ4RGJ01BJD8Y	556	137	CAGCAGAATGAAGGTCAGTCTAAAGGGCTTACCTGACACGCTGAGAGGAGTTGCATGGCCGACGTCAGCCTGTGTCGTGAGATGACCTGTTAAATCAGGTAACAGGCAAGACCCATGTGTATAGTTACTTGTAAAAGCTCACTATACAGACTGCTGTGGTAACACAGAGGAAGGTATGGGCTACGTTAGGTGAGTACTGCCCGAATCCCCTGGGCTACACGCGCGCGTCAATGCTGCATTCAATGAGATGCAACTCTGAAAAGAGAAGCTAATCTTTAATATCCAGCTAAGTTTAGATTGAAGCTTGAAACCCAGCTTCATGACACCGGAATCCGTAGTAATCGTTCATTATCAGTGAACGGTGAATATGTCCCTGTCCCTTGC	Otu00556	0	0	0	2	1	0	2	0	1	7	24	6	3	0	0	0	0	1	0	0	0	0	1	0	2	3	10	5	7	3	0	0	0	0	0	0	1	0	0	0	2	10	11	3	8
HWFN2LX05GF0AF	557	488	TAGCAGAATGAAGGTCAGTCCGAAGGGCTTACCTGACACGCTAAGAGGAGTTGCATGGCCGACATCAGCCTGTGTCGTGAGATGACCTGTTAAATCAGGTAACAGGCGAGACCCGCGTGTATATTTACTCGAAAGAGTTCAATATACAGACTGCCCGGGTAACTGGGAGGAAGGTGCGGGCTATGTTAGGTGAGTACAGCCTGAATACCCTGGGCTACACGCGCGCGGCAATGCTAGATGCAGTGAGACGCAACTCCGAAAGGAGAAGCAAATCCCATAATGTCTAGCCTAGTTCAGATTGAAGTTTGTAAACTCAACTTCATGACGCTGGAATCTGTAGTAATCGTTCGTTATCAGCGAACGGTGAATATGTCCCTGCTCCTTGC	Otu00557	0	0	3	32	1	7	10	3	5	16	7	24	10	3	4	0	4	24	7	0	3	6	1	0	7	36	18	26	9	11	5	0	9	4	3	2	1	6	1	1	5	43	14	0	19
HYAP8WD01A5PBF	558	388	CGGGGAGGATTGACAGATTGAGAGCTCTTTCTTGATTCTGTGGGTGGTGGTGCATGGCCGTTCTTAGTTGGTGGGTTGCCTTGTCAGGTTGATTCCGGTAACGAACGAGACCTCAGCCTGCTAAATAGTCACGGCTACTTTTTGTAGCCGCCAGACTTCTTAGAGGGACTATTGTCGTTTAGGCAATGGAAGTGTGAGGCAATAACAGGTCTGTGATGCCCTTAGATGTTCTGGGCCGCACGCGCGCTACACTGTTGCATTCAACGAGCCTATCCTTGACCGAGAGGTCCGGGTAATCTTTGAAACTGCAACGTGATGGGGATAGATTATTGCAATTATTAGTCTTCAACGAGGAATGCCTAGTAAGCGCGAGTCATCAGCTCGCGTTGATTACGTCCC…	Otu00558	0	3	1	31	0	1	0	1	3	14	2	1	1	0	0	14	0	135	23	6	3	0	2	0	2	1	0	0	0	0	13	2	19	1	2	2	5	15	0	2	0	0	0	0	0
HYAP8WD01BUKZM	559	94	CGGCAGAATGAAGGTCAGTCTGAAGGGCTTACCTGACACGCCGAGAGGAGTTGCATGGCCGACGTCAGCCTGTGTCGTGAGATGACCTGTTAAATCAGGTAACAGGCGAGACCCACGTGTATAGTTGCTATCTGAATAAGATGCACTCTATACAGACTGCCTGGGCAACCAGGAGGAAGGTATGGACTACGTTAGGTGAGTACGGCCCGAATGCCCTGGGCTACACGCGCGCGGCAATGCTGCATACAGTGAGTTGCAACTCTGAAAAGAGAAGCTAATCTCATAAAGTGCAGCCGAGTTCAGATTGAGGCTTGCAACCTAGCCTCATGACGCTGGAATCCGTAGTAATCGTTCGTTATCAGCGAACGGTGAATAAGTCAAAGCTCCTTGC	Otu00559	0	0	0	4	0	2	4	8	23	16	2	0	0	0	0	0	0	5	0	1	4	6	0	0	0	0	0	0	0	0	0	0	0	0	0	0	0	0	0	5	0	0	0	0	0
HYQ4RGJ01C1U6C	560	1382	TGTGCATGACAGTCTGTGAGAACAGGCTTTCCCGCAAGGGACGTGCACACAGGTGCTGCATGGCTGTCGTCAGCTCGTGTCGTGAGATGTTGGGTTAAGTCCCGCAACGAGCGCAACCCTCACTGTCTGTTGCCAGCGCGTTATGGCGGGCACTCGGACGGAACTGCCGGTGACAAACCGGAGGAAGGTGGGGATGACGTCAAGTCATCATGGCCCTTATGTCCTGGGCTACACACGTGCTACAATGGTCGGTACAGCGCGTTGCGAAACGGTGACGTGGAGCCAATCGCTAAAAGCCGATCTCAGTTCGGATTGGAGTCTGAAACCCGACTCCATGAAGTTGGAATCGCTAGTAATCGCGCATCAGCATGGCGCGGTGAATACGTTCCCGGGCCTTGT	Otu00560	0	0	0	7	1	3	5	4	16	8	33	133	29	91	60	2	0	14	1	0	6	2	4	10	8	32	72	65	82	78	2	0	3	0	0	1	0	0	1	3	22	60	43	53	58
HWFN2LX05GD5NV	561	96	TGCACGGATCAACCCGGTGAAAGCCGGGCCACGCCTTCGGGTGGAACGTGCACAGGTGCTGCATGGCTGTCGTCAGCTCGTGTCGTGAGATGTCGGGTTAAGTCCCTTAACGAGCGAAACCCTTGTCGCTAGTTGCCAGCGAGTCATGTCGGGGACTCTAGCGAGACCGCCGGTGTTAAACCGGAGGAAGGTGGGGATGACGTCAAGTCCTCATGGCCTTTATGACTAGGGCTGCACACGTCCTACAATGCTGCGTACAAAGGGAAGCAAGCTCGCGAGAGTAAGCAAATCCCAAAAAACGCAGCCCAGTTCGGATTGCAGGCTGCAACCCGCCTGCATGAAGCCGGAATCGCTAGTAATCGCGGATCAGCATGCCGCGGTGAATGTGTTCCTGAGCCT…	Otu00561	0	2	1	4	2	1	3	4	4	8	1	1	0	0	0	2	0	15	8	5	0	1	1	0	0	0	0	0	0	0	0	0	7	0	0	0	0	0	3	0	4	0	0	10	0
HYAP8WD01BXEY3	562	172	TGCACGGATTAGCCCTGTGAAAGCAGGGTGACGCGGCTTGCCGTGGAACGTGCACAGGTGCTGCATGGCTGTCGTCAGCTCGTGTCGTGAGATGTCGGGTTAAGTCCCTTAACGAGCGAAACCCTTATCGCTAGTTGCCAGCGGGTCATGCCGGGCACTTTAGCGAGACTGCCGGTGTTAAACCGGAGGAAGGCGGGGACGACGTCAAGTCCTCATGGCCTTTATGCCCAGGGCTGCACACGTCCTACAATGGGATGGTACAGAGCGATGCAAAACCGCGAGGTGGAGCAAACCGCAGAAAACATCCCTCAGTTCGGATTGTAGTCTGCAACTCGACTACATGAAGCTGGAATCGCTAGTAATCGCGTATCAGCTACGACGCGGTGAATGTGTTCCTGA…	Otu00562	0	0	1	3	1	1	0	2	9	10	3	2	2	0	0	5	1	18	2	1	4	3	2	3	3	4	7	7	1	0	0	0	2	0	4	0	1	0	0	1	10	7	0	1	2
HYQ4RGJ01BEN89	563	68	TCTGGGGAACCTCCTGGAAACAGGAGGGTGCCTTCGGGAACCCCAAGACAGGTGCTGCATGGCTGTCGTCAGCTCGTGTCGTGAGGTGTTGGGTTAAGTCCCGCAACGAGCGCAACCCCTATCACTAGTTGCCATCAGTTCGGCTGGGCACTCTATTGAGACTGCCGGTGTTAAGCCGGAGGAAGGTGGGGATGACGTCAAGTCCTCATGGCCTTTATATCCAGGGCTACTCACGTGCTACAATGGCCGGGACAGACGGTCGCAAACCCGCGAGGGGGAGCAAATCCGAAAAACCCGGTCTCAGTTCGGATTGGAGTCTGCAATTCGACTCCATGAAGGCGGAATCGCTAGTAATCGCGGATCAGCATGCCGCGGTGAATACGTTCCCGGGCCTTGT	Otu00563	0	0	0	0	0	0	0	1	3	10	0	1	0	0	0	0	0	5	2	2	1	1	4	0	0	0	1	0	0	0	0	0	0	0	0	0	1	0	1	0	8	0	0	0	0
HYQ4RGJ01BRZ8B	564	454	TCCCTGGAACTCCCTGGAAACAGGGAGGTGCCCTCGAAAGAGGGAGCCAGGAGACAGGTGCTGCATGGCTGTCGTCAGCTCGTGTCGTGAGATGTTGGGTTAAGTCCCGCAACGAGCGCAACCCTTGTCCTTAGTTGCCAGCATTCAGTTGGGCACTCTAAGGAGACTGCCGGTGTTAAACCGGAGGAAGGTGGGGATGACGTCAAGTCCTCATGGCCTTTATGCCCAGGGCTACACACGTGCTACAATGACCGGTACAAAGGGCTGCAATACCGCGAGGTGGAGCGAATCCCAAAAAGCCGGTCCCAGTTCGGATTGGAGTCTGCAACTCGACTCCATGAAGTCGGAATCGCTAGTAATCGCAGATCAGCAGGCTGCGGTGAATACGTTCCCGGGCCT…	Otu00564	0	1	0	20	2	7	4	12	16	15	5	3	6	4	1	8	4	37	11	10	6	4	13	7	8	3	4	7	1	1	5	0	10	0	5	3	4	2	1	2	36	1	0	0	2
HYAP8WD01DIMWH	565	424	CAGCAGAATGAAGGTCAGTCTAAAGGGCTTACCTGACACGCTGAGAGGAGCTACATAGTCAACGTCAGCCTGTGTCGTGAGATGACCTGTTAAATCAGGTAACAGGCGAGACCCGCGTGCATAGTTGCTATCCGGAGAGGAGGCACTCTATGCAGACTGCCTGGGTAACCAGGAGGAGGGTGCGGGCTACGTTAGGTGGCATGGCCCGAACGCCCTGGGCTACACGCGCGCGGCAATGCTGCATGCAGTGAGATGCAACTCCGAAAGGAGAAGCTAACCCCCTAAAATGCAGCTCAGTTCAGATCGAGGTTTGCAACTAACCTCGTGACGCTGGAATCCGTAGTAATTGCTTGTTAGCAGCGAGCAGTGAATAAGTCCCTGTTCCTTGC	Otu00565	0	0	0	6	0	6	7	9	19	10	18	45	34	56	3	0	0	9	5	2	2	6	2	0	0	1	10	2	25	18	0	0	0	0	0	0	0	0	0	0	4	11	0	0	1
HWFN2LX02BZ70R	566	234	GTAGAGTGCATTGGAGGGAAACTTTCATTTTCTTCGGAACTCTCTGCAAGGTGCTGCATGGTTGTCGTCAGCTCGTGCCGTGAGGTGTCGGGTTAAGTCCCATAACGAGCGCAACCCTTATCGTTAGTTGCCAGCGGGTAAAGCCGGGAACTCTAGCGAAACTGCCGGTGTAAACCGAGAGGAAGGTGGGGATGACGTCAAATCAGCACGGCCCTTATGTCCAGGGCTACACACGTGTTACAATGGCCGGTACAGAGGGCAGCTACCTGTTGACAGGATGCGAATCTCGAAAGCCGGTCTCAGTTCGGATCGGAGTCTGCAACCCGACTCCGTGAAGCTGGATTCGCTAGTAATCGCGCATCAGCCATGGCGCGGTGAATACGTTCCCGGGCCTTGT	Otu00566	0	0	0	1	0	0	1	0	2	8	5	15	2	10	2	2	0	2	0	0	2	2	2	2	0	4	10	14	7	20	1	0	3	0	1	1	0	4	0	0	12	10	3	6	6
HWFN2LX04EVYA9	567	45	CGGCAGGATGAAGGTCAGATTAAAGGTCTTACCTAACAAGCCGAGAGGAGGTGCATGGCCGCCGTCAGCTCGTGCCGTAAGGTGTCCAGTTAAGTCTGGCAACGAGCAAGACCTACATTTATAGTTGCTAACGACTCCTCAGGGAGGTTCGTGCACACTATAGAGACTGCCTTGGAAACGAGGAGGAAGGCGTAGGCAACGGTAGGTGGTATGCCCTGAATTTCCTGGGCCACACGCGCATTACAATGGTAGGGACAATGGGATGCAACTCCGAGAGGAGAAGCTAATCCTCGAAACCCTATCTCAGTTCGGATTGAGGGCTGCAATTCGCCCTCATGAAGCCGGAATCCCTAGTAATCGGGCGTCAACAGCACCCGGTGAATACGTCAACGTGTCTTGC	Otu00567	0	0	0	4	4	1	0	1	8	8	0	0	0	0	0	0	0	0	0	0	3	0	0	0	0	0	0	0	0	0	0	0	0	0	0	0	0	0	0	1	1	0	0	0	0
HYQ4RGJ01B1G1Y	568	89	CAGTTGTATGAAGGCCAGGCTGAAGACCTTGCCGGACTATCTGAGAGGAGGTGCATGGCCGCCGTCAGTTCGTACCGTGAGGCGTCCTGTTAAGTCAGGCAACGAGCGAGACCCATGTCCACTGTTGCTAACACGGCCCGTGAGGGTTGGTGAGTACACGGTGGAGACCGCTGGCGCTAAGTCAGAGGAAGGGGTGGTCGACGGTAGGTCAGTATGCCCCGAATATCCCGGGCTACACGCGGGCTACAATGGACAGGACAATGGGCTACTACACCGAAAGGTGGCGTCAATCTCTTAAACCTGTCCTTAGTTCGGATTGAGGGCTGCAACTCGCCCTCATGAAGATGGAATCCGTAGTAATCGCATTTCAAAACAGTGCGGTGAATACGTCCCTGCTCC…	Otu00568	0	0	0	1	0	0	3	1	2	8	2	3	1	2	0	1	1	5	2	0	0	0	1	0	2	2	5	2	3	0	1	0	0	0	1	0	0	1	0	0	0	6	0	8	1
HWFN2LX05FW3U4	569	81	CAGCAGAATGAAGGTCAGTCTGAAGGGCTTACCTGACACGCTGAGAGGAGTTGCATGGCCGACGTCAGCCTGTGCCGTGAGGTGACCTGTTAAATCAGGTAACAGGCAAGACCCACATGCATATTTACTACGTGTACAATATGCAGATTGCCATTGTAAAATGGATGAAAGTGTGGGCTACGTTAGGTGAGTACAGCCCGAATCCCCTGGGCAACACGCGCGCGTCAATGGTAGATACAATTGGATGCGACTCCGAAAGGAGAAGCTAATCCCCTAAAGTCTATCTCAGTCTAGATTGAGGTTTGCAACCCAGCCTCATGACACTGGAATCCGTAGTAATCGTTTGTTAGCAACGAACGGTGAATACGTCAATGTCTCTTGC	Otu00569	0	0	0	2	3	1	1	2	4	8	0	1	1	0	0	1	0	11	2	0	0	0	0	1	0	0	0	0	0	0	2	0	1	0	0	4	0	0	0	0	5	0	0	0	0
HWFN2LX02B4DIY	570	142	TGCAGTTGACCAGCCATGAAAGTGGCTTTCCGCAAGGACAACTGTAGAGGTGCTGCATGGCTGTCGTCAGCTCGTGTCGTGAGATGTTGGGTTAAGTCCCGCAACGAGCGCAACCCTCGTCCTCTGTTGCCATCAGGTTAAGCTGGGCACTCTGAGGAGACTGCCGGTGATAAACCGGAGGAAGGTGGGGATGACGTCAAGTCAGCATGGCCTTTATGTCTGGGGCTACACACGTGCTACAATGGCCGGTACAAACCGTTGCGATCCCGCGAGGGGGAGCTAATCGGAGAAAGCCGGTCTCAGTTCGGATCGTAGGCTGCAACTCGCCTGCGTGAAGTCGGAATCGCTAGTAAATCGCGGGATCAGCACGCCGCGGTGAATACGTTCCCGGGCCTTGT	Otu00570	0	1	3	12	1	1	2	6	4	10	1	1	0	0	0	0	1	53	0	14	1	2	1	3	6	0	0	0	0	0	5	0	3	0	3	4	0	0	1	0	0	0	0	0	0
HWFN2LX05FSVSS	571	163	CGGTTATATGAAGGCCAGGCTGATGACCTTGCCTGATTTTCCGAGAGGTGGTGCATGGCCGTCGTCAGTTCGTACCGTAAGGCGTTCTGTTAAGTCAGATAACGAACGAGACCCTCATCTTTAGTTGCAACTGGTAAGTCCGCTTATCAGGCACACTAGAGAAACCGCTGGCGATAAGTCAGAGGAAGGCGAGGGCAACGGTAGGTCAGTATGCCCTGAATCCCCCGGGCAACACGCGCGCTACAAAGGCTAGGACAATGGGCTTCGACACCGAAAGGTGAAGGTAATCTCGAAACCTAGTCATAGTTCGGATTGAGGGTTGCAACCCACCCTCATGAAGGTGGATTCCGTAGTAATCGCGGGTCAACATCCCGCGGTGAAATATGCCCCTGCTCCTTGC	Otu00571	0	0	0	4	3	3	5	1	18	23	2	4	0	0	0	0	0	4	0	4	7	6	17	5	7	0	0	0	0	0	0	0	0	0	0	0	0	0	0	0	0	1	0	0	2
HYAP8WD01DLNFQ	572	109	TGCAGGTAGTAGGACTCCGAAAGGGGAACGATAGGTTCAGCCCTAAGCCTGCACAGGTGCTGCATGGCTGTCGTCAGCTCGTGCTGTGAAGTGTCGGGTTAAGTCCCTTAACGAGCGAAACCCTTGCCCTTAGTTGCCAGCGGGTCATGCCGGGGACTCTAAGGGGACTGCCACGGTGAACGTGGAGGAAGGTGGGGATGACGTCAAGTCCTCATGGCCTTTATGCCCAGGGCTGCACACGTGCTACAATGGCGGGAACAGAGGGAAGCTAAGCCGCGAGGCCATGCCAATCCCTAAAAACCCGTCTCAGTTCGGATTGCAGGCTGCAACTCGCCTGCATGAAGTTGGAATCGCTAGTAATCGCGGATCAGCTATGCCGCGGTGAATGTGTTCCTGAGC…	Otu00572	0	0	0	1	0	0	1	2	4	7	6	2	0	0	0	0	0	2	0	0	1	0	3	0	0	3	9	3	2	1	0	0	0	0	0	0	0	0	0	0	9	4	0	0	1
HWFN2LX02CI222	573	83	GTAAAACGACAGATCGGGAAACTGATCTTTCTTAGGACGCTTTGCAAGGTGCTGCATGGCTGTCGTCAGCTCGTGCCGTGAGGTGTCGGGTTAAGTCCCATAACGAGCGCAACCCTCATCATTAGTTGCCAGCGGGTAATGCCGGGGACTCTAATGAAACTGCCGGTGTAAACCGTGAGGAAGGTGGGGATGACGTCAAGTCAGCACGGCCCTTATGTCCAGGGCTACACACGTGTTACAATGGTCGGTACAAAGGGCAGCTACCTGGTGACAGGATGCTAATCTCAAAAACCGATCTCAGTTCGGATCGAAGTCTGCAACTCGACTTCGTGAAGCTGGATTCGCTAGTAATCGCGCATCAGCCACGGCGCGGTGAATACGTTCCCGGGCCTTGT	Otu00573	0	0	0	9	0	1	0	1	1	9	2	0	0	0	0	2	0	11	1	0	1	1	2	1	1	0	0	0	0	0	2	0	4	0	2	1	1	5	1	0	4	0	0	0	0
HYAP8WD01DG2O2	574	1058	CAGCAGTGTGAAGGCCAGATTAAAGGTCTTGCCAGACGAGCTGAGAGGAGGTGCATGGCCGTCGCCAGTTCGTGCCGTGAGGTGTCCTGTTAAGTCAGGCAACGATCGAGACCCGCGTCCTCTGTTGCAACCAGTCTTGTGCTGGGCACACTGAGGAGACCGCCACTGATAAAGTGGAGGAAGGAGCGGGCCACGGCAGGTCAGTATGCCCCGAATCTCCCGGGCCACACGCGAGCTGCAATGGCAGGTACAATGGGTTCCGACCTCGAAAGGGGGAGGCAATCTCGAAAGCCTGCCGTAGTTGGGATCGAGGGCTGTAACCCGCCCTCGTGAACATGGAATCCCTAGTAATCGCGTGTCATCAGCGCGCGGTGAATACGTCCCTGCTCCTTGC	Otu00574	0	0	0	2	2	2	4	3	17	5	20	107	14	35	34	2	0	11	14	6	4	1	1	6	4	13	40	44	39	45	1	0	1	1	0	2	3	7	1	1	27	32	1	14	39
HWFN2LX02CBO1R	575	10	CGGCAGGATGAAGGTCAGTCTAAAGGGCTTACCAGACGAGCCGAGAGGTAGTGCATGGCCGTCGTCAGCTCGTGCTGTAAAGTGTCCTGCTAAGCCAGGCAACGAGCGAGACCTGTATCCACAATTGCTAACGACCATTTCATGGAATCGAGCACATTGTGGAGACTGCCTGGGAAACCAGGAGGAAGGCGCAGGCTACGGTAGGTCTGTATGCTCCGAATCTTCTGGGCTACACGCGCGCAACAATGGTAATGACAATGTGATGCAACTCCGAAAGGAGAAGCTAATCCTCGAAACATTACCTTAGTTCAGATTGAGGGTTGTAACTCACCCTCATGACGATGGAATCCCTAGTAATCAGATGTTATCAGGCATCTGGTGAAATAATGTCCCCTGCTC…	Otu00575	0	0	0	0	0	0	0	1	2	6	0	0	0	0	0	0	0	0	0	0	0	0	1	0	0	0	0	0	0	0	0	0	0	0	0	0	0	0	0	0	0	0	0	0	0
HWFN2LX05GGJCH	576	16	TCCCCGGAATCTCGGGTAATTCTGAGAGTGCCGCAAGGAACCGGGAGACAGGTGCTGCATGGTTGTCGTCAGCTCGTGTCGTGAGATGTACGGTTAAGTCCGGAAACGAGCGCAACCCTTATCCTATGTTAAATTTGTCATGGGAGACTGCCAGCTTTAAGCTGGAGGAAGGCGAGGATGACGTCAAATCAGCATGGCTCTTACGCCCTGGGCCACACACGTGCTACAATGGCCAGTACAATGGGACGCTAAACCGAAAGGCGGAGCAAATCCCATCAAAGCTGGTCTCAGTTCGGATTGAGGTCTGCAACTCGACCTCATGAAGTTGGAATCGCTAGTAACCGCGTATCAGCTATGGCGCGGTGAATACGTTCTCGGGTTTTGT	Otu00576	0	0	0	0	0	0	0	0	0	6	0	0	0	0	0	0	0	1	0	0	0	0	0	0	0	0	0	0	0	0	0	0	0	0	0	0	0	0	0	0	0	0	0	0	0
HWFN2LX05F5SFS	577	8	TCCCGGGAATCCCCCTGAAAGGGGGGAGTGCCCGCAAGGGAGCCCGGAGACAGGTGCTGCATGGCTGTCGTCAGCTCGTGTCGTGAGATGTTGGATTAAGTTCCGCAACGAGCGCAACCCTCGTCCCTAGTTGCCATCATTAAGTTGGGTACTCTAGTGAGACTGCCGGACAAACCGGAGGAAGGTGAGGATGACGTCAAGTCAGCATGGCCTTTATACCCAGGGCGACACACGTGCTACAATGGCCGGTACAACGGGCTGCGACAGGGCGACCTGAAGCCAATCCCTTAAAGCCGGCCCCAGTTCGGATCGAAAGGCTGCAATTCGCCTTCGTGAAGTCGGAATCGCTAGTAAACGCGAATCAGCTATGTCGCGTTGAATACGTTCCCGGGCCTTGT	Otu00577	0	0	0	0	0	0	0	0	0	5	0	0	0	0	0	0	0	0	0	0	0	0	0	0	1	0	0	0	0	0	0	0	0	0	0	0	0	0	0	0	0	0	0	0	0
HWFN2LX02BQZC3	578	71	TGGTGGTAGTAGTGAACCGAAAGGGGAACGACTCTTCGGAGAGCCATCACAGGTGCTGCATGGCTGTCGTCAGCTCGTGTCGTGAGATGTTGGGTTAAGTCCCGCAACGAGCGCAACCCTTGTTGCTAGTTACAAGTGTCTAGCGATACTGCCGGTATCAAGCCGGAGGAAGGTGGGGATGACGTCAAGTCAGCATGGCCTTTATATCCAGGGCTACACACACGCTACAATGGGCGGTACAATGGGGAGCGAAGGGGCGACCTGGAGCGAATCCCATCAAAGCCGTTCGTAGTTCAGATTGCAGGCTGCAACCCGCCTGCATGAAGCCGGAGTTGCTAGTAAACCGCAGGGTCAGCTATACTGCGGTGAATACGTTCCCGGGCCTTGT	Otu00578	0	3	0	10	0	4	2	2	4	9	0	0	0	0	0	0	0	20	0	0	0	2	3	1	0	0	0	0	0	0	1	0	0	0	3	0	0	4	0	3	0	0	0	0	0
HYQ4RGJ01AG8EJ	579	1937	TGCACCTGAAAGGCAGAGAAGTCTGCCCCTCCTTCGGGACGGGTGCACAGATGCTGCATGGCTGTCGTCAGCTCGTGCCGTGAGGTGTTGGGTTAAGTCCCGCAACGAGCGCAACCCTCGTTGTCAGTTGAATTCTCTGACGAGACTGCCCTTTAGAAGGGGAGGAAGGTGGGGATGACGTCAAGTCAGCACGGCTCTTACGTCTTGGGCTACACACACGCTACAATGGGTAGTACAATGGGTTGCCAAGGAGCGATCCGGAGCTAATCCCATCAAAACTACCCTCAGTTCGGATTGGAGGCTGAAACCCGCCTCCATGAAGTTGGAGTTGCTAGTAAACGCAGGTCAGCATACTGCGTTGAATACGTTCTCGGGCCTTGT	Otu00579	0	0	0	2	0	0	5	3	10	11	82	143	58	93	81	0	1	7	5	7	7	6	9	4	16	32	82	134	141	69	0	0	0	0	0	0	2	3	1	6	23	83	17	61	121
HYQ4RGJ01ABO79	580	24	TGCATCTCTCAACCGGTGAAAGCCGGCGAGTGTCGAAAGACACAATTTGCACAGGTGCTGCATGGCTGTCGTCAGCTCGTGTCGTGAGATGTTGGGTTAAGTCCCGCAACGAGCGCAACCCCTGTGAACTGTTGCCACTCTCTTTATTGAGAAGCACTCTGTTCAGACTGCCCTGTGAAACGGGGAGGAAGGTGGGGACGACGTCAAGTCAGTATGGCCCTTACGGCCAGGGCTGCACACGTACTACAATGCCCAGTACAGAACGATCCGAGACCGCGAGGTGGAGGAAATCTAGTAAAACTGGGCCCAGTTCGGATTGGAGGCTGCAACTCGCCTCCATGAAGCCGGAATCGCTAGTAATGCCGTATCAGCTACGACGGCGTGAATACGTTCCCGGGC…	Otu00580	0	0	0	0	0	0	0	0	0	6	0	1	0	0	0	0	0	0	0	0	0	0	1	0	0	0	1	1	0	1	0	0	0	0	0	0	0	0	0	0	1	1	0	0	2
HYAP8WD01CJYYW	581	240	CGGCAGAATGAAGGTCAGACTAAAGATCTTGCCTAACAAGCCGAGAGGTGTTGCATGGCCATCGTCAGCTCGTGGCGTGAGTTGTCTGGTTAAGTCCAGCAACGAGCGAGACCCATGCTGTTAATTGCTACTTTCATCTTCAATGAGAGGCACCTTAACAGGACTGCCCGCGTTAAGTGGGAGGAAGGAGTGGGCGACGGTAGGTCAGTATGGCCCGAATCCCTTGGGCTACACGCGGCATACAATGGCTGGAACAATGGGTTGCTACTTCGAAAGGAGGCGCCAATCCCCTAAATCCAGCCCTAGTTCGGATTGAGGGTTGAAACTCACCCTCATGAAGCTGGAATCCCTAGTAATCGCGTGTCATCATCGCGCGGTGAATACGTCCCCGCTCCTTGC	Otu00581	0	3	0	6	0	1	0	2	20	7	1	11	13	10	3	1	0	12	2	4	2	5	2	0	0	8	2	13	4	10	1	0	1	0	0	0	0	1	0	0	8	3	10	0	9
HYQ4RGJ01CE1L9	582	82	TAGTGAGGATTGACAGATTGAGAGCTCTTTCTTGATTCTATGGGTGGTGGTGCATGGCCGTTCTTAGTTGGTGGGTTGCCTTGTCAGGTTGATTCCGGTAACGAACGAGACCTCAGCCTGCTAAATAGTTACTGCTACCTTGGTAGCTGGCGAACTTCTTAGAGGGACTATTGGCGTTTAGCCAATGGAAGTGTGAGGCAATAACAGGTCTGTGATGCCCTTAGATGTTCTGGGCCGCACGCGCGCTACACTGATGCATTCAACGAGCCTAGCCTTGACCGAGAGGTCCGGGTAATCTTTGAAACTGCATCGTGATGGGGCTAGATTATTGCAATTATTAATCTTCAACGAGGAATGCCTAGTAAGCGTGATTCATCAAATCGCGTTGATTACGTCCCT…	Otu00582	0	0	0	6	0	0	1	0	3	7	0	0	0	0	1	3	2	20	6	0	0	0	1	0	0	0	4	0	0	0	2	3	6	0	0	0	0	1	0	0	0	0	0	0	0
HYQ4RGJ01CUK97	583	503	CAGCAAAATGAAGGCCAGGCTGAAGGTCTTGCTAGATGAGCTGAGAGGCGGTGCATGGCCATCGCCAGTTCGTGCCGTGAGGTGTCCTCTTAAGTGAGGTAACGAACGAGACCCGTGCCCCATGTTGCAAACGGATACTTAAGGTATGCCGAGCACCCTTGGGGGACCGCTGCCGACAAGGCTGAGGAAGGTGCGGGCCACGGTAGGTCAGTATGCCCCGAATACCCCGGGCCACACGCGAGCTGCAATGGTAGGGACAGAGGGCTGCAACACCGAAAGGTGAAGCCAATCCCTAAACCCTACCTCAGTTGGGATTGAGGGTTGCAACCCACCCTCATGAACATGGAATGCCTAGTAACCGCGCGTCACTATCGCGCAGTGAATACGTCCCTGCTCCTT…	Otu00583	0	1	0	26	2	5	3	5	13	9	4	11	1	1	1	22	8	73	13	7	2	2	7	2	10	10	6	1	1	1	5	2	25	6	5	1	0	8	1	1	28	3	0	2	4
HYQ4RGJ01BYRJU	584	27	TGTAGGTAGTAGGGAAGCGAAAGCGGACCGACCCTTCGGGGAGCCTGCACAGGTGCTGCATGGCTGTCGTCAGCTCGTGTCGTGAGATGTCCGGTTAAGTCCGGTAACGAGCGCAACCCTTGCTGGATGTTATACGTGTCATCCAGGACTGCCGGTTTAGAACCGGAGGAAGGCGGGGATGACGTCAAGTCAGCATGGCCTTTATATCCGGGGCTACACACACGCTACAATGGCCGGTACAATAGGTTGCAAAGCCGCGAGGTGGAGCCAATCCTGAAAGCCGGTCTCAGTTCGGATTGCAGGCTGCAACTCGCCTGCATGAAGTCGGAGTTGCTAGTAACCGCGCGTCAGCCATAGTGCGGTGAATACGTTCCCGGGCCTTGC	Otu00584	0	0	0	1	0	0	0	0	0	5	0	0	1	0	0	0	0	0	0	0	0	0	0	0	0	0	2	2	0	2	2	0	0	0	0	0	0	0	0	0	0	3	0	0	0
HWFN2LX05FL8R4	585	138	CGGCAGGATGAAAGTCAGATTAAAGGTTTTACTTGACGAGCCGAGAGGTGGTGCATGGCCGACGTCAGCTCGTGCCGTGAGGTGTCCTGTTAAGTCAGGTAACGAGCAAGACCTGCGTCTACAATTGCCAACGGGCGCTTTTGCGCGACCGGGAACATTGTAGAGACTGCCCGTGAAAATGGGAGGAAGGTGCAGGCAACGTTAGGTCTGTATGCCCCGAATCTGCTGGGCTACACGCGCGCAACAATGGTGGCGACAATGGGATGCAACTCCGAAAGGAGAAGCTAATCCTCGAAACGCCATCCAAGTCCAAATCGAGGGTTGTAACTCACCCTCGTGACGTCGGAATCCCTAGTAATCGGACGTTATCAGCGTCCGGTGAATACGTCCCTGCTCCTT…	Otu00585	0	1	2	14	1	2	3	0	1	11	3	7	0	0	0	2	2	5	4	0	0	0	2	2	0	0	3	2	0	0	1	0	1	4	2	0	5	3	0	0	1	3	0	0	1
HWFN2LX02BW9GA	586	223	CTGTAAGGATTGACAGATTGAGAGCTCTTTCTTGATTCGGTGGGTGGTGGTGCATGGCCGTTCTTAGTTGGTGGAGCGATTTGTCTGGTTAATTCCGATAACGAACGAGACTCTAGCCTGCTAAATAGTACGCCGATCTTTTGTCGGCGCGTACTTCTTAGAGGGACAAGTAGCGGTTAGCTACACGAAATTGAGCAATAACAGGTCTGTGATGCCCTTAGATGTTCGGGGCCGCACGCGCGCTACACTGAAGGGATAAGCGTGTTTTTCCTGCTCCGAAAGGAGTGGGTAACCCGCTGAAACCCCTTCGTGATTGGGATCGGGGCTTGAAATTATTCTCCGTGAACGAGGAATTCCCAGTAAGCGCGAGGTCATAAGCTCGCGTTGATTACGTCCCTG…	Otu00586	0	6	1	13	0	0	0	1	3	12	0	0	0	0	0	13	5	46	14	1	0	2	0	0	1	0	3	0	0	0	19	3	34	0	10	1	3	5	0	0	1	0	0	0	1
HWFN2LX02CA2FX	587	9	TCCCTGGAATCCTGGGTAATGCCGGGAGTGCCGCAAGGAACCAGGAGACAGGTGCTGCATGGTTGTCGTCAGCTCGTGTCGTGAGATGTACGGTTAAGTCCGGAAACGAGCGCAACCCTTGTCCTATGTTAAATTTGTCATAGGAGACTGCCAGCTTTAAGCTGGAGGAAGGAGAGGATGACGTCAAATCAGCATGGCTCTTACGATCTGGGGCCACACACGTGCTACAATGGCCGGTACAATGGGTCGCTAAGCCGTAAGGCGGAGCTAATCCCATTAAAACCGGTCTTAGTTCGGATTGAGGTCTGCAACTCGACCTCATGAAGCTGGAATCGCTAGTAAACCGCGGTATCAGCTATGGCGCGGTGAATACGTTCTCGGGTTTTGT	Otu00587	0	0	0	0	0	0	0	0	1	7	1	0	0	0	0	0	0	0	0	0	0	0	0	0	0	0	0	0	0	0	0	0	0	0	0	0	0	0	0	0	0	0	0	0	0
HWFN2LX02B06H4	588	6	TGTCACGAATTCTGTGGAAACATAGGAGTGCCTTCGGGAGCGTGAACACAGGTGGTGCATGGCTGTCGTCAGCTCGTGTCGTGAGATGTTGGGTTAAGTCCCGCAACGAGCGCAACCCCTACTGTGTGTTGTATCACTCACACGGGACTGCCGAGAGAAACTCGGAGGAAGGTGGGGATGACGTCAAGTCAGCATGGCCCTTACGTCCTGGGCTACACCCACGCTACAATGGCCGGTACAACGGGCTGCGAAACCGCGAGGTGGAGCTAATCCCTTAAAGCCGGTCTCAGTTCGGATCGTAAGGCTGCAACTCGCCTGCGTGAAGCCGGAGTTGCTAAGTAACCGGTGGGGGTCAGCATACCGCGGTGAATATGTTCCCGGGCCCTTGT	Otu00588	0	0	0	0	0	0	0	0	0	6	0	0	0	0	0	0	0	0	0	0	0	0	0	0	0	0	0	0	0	0	0	0	0	0	0	0	0	0	0	0	0	0	0	0	0
HWFN2LX02CCFVW	589	4	TGACCAGGACAGCGGCGGAAACGTCGCCTTCCCGCAAGGGACCTGGCCACAGGTGTTGCATGGCTGTCGTCAGCTCGTGCTGTGAAGTGTCGGGTTAAGTCCCTTAACGAGCGAAACCCCTATCGCTAGTTGCCAGCGGGTCATGCCGGGGACTCTAGCGAGACTGCCGGTGTCAAACCGGAGGAAGGTGGGGATGACGTCAAGTCCTCATGGCCTTTATGCCCAGGGTTTCACACGTGCTACAATGGCCGTGACAGAGCGACGCGAGACCGTGAGGTGGAGCAAATCGCAGAAAAACGGCCTCAGTTCGGATTGGAGTCTGCAAACCCGACTCCATGAAGTTGGAATCGCTAGTAATCGCGTATCAGGCCACGACGCGGTGAAATGTGTTCCTGAGCC…	Otu00589	0	0	0	0	0	0	0	0	0	4	0	0	0	0	0	0	0	0	0	0	0	0	0	0	0	0	0	0	0	0	0	0	0	0	0	0	0	0	0	0	0	0	0	0	0
HYAP8WD01AGGAD	590	139	CAGCAGGATGAAGGTCAGTCTAAAGGGCTTACCTGACACGCTGAGAGGAGTTGCATGGCCGACGTCAGCCTGTGCTGTGAAGTGACCTGTTAAATCAGGTAACAGGCAAGACCCACGTACATATTTACTATTTGTACTATATGTAGATCGCCTTGGTAACAAGGATGAAAGTGTGGGCTACGTTAGGTGAGTACAGCCCGAATCCCCTGGGCAACACGTGCGCGTCAATGGTGAATACAATGGGATGCAACTCTGAAAGGAGAAGCTAATCTCTTAAAGTTCATCTCAGTCCAGATTGAGGTTTGTAACTCAGCCTCATGACGCTGGAATCCGTAGTAATCGGGTGTTATCAGCGCCCGGTGAATACGTCACTGTCTCTTGC	Otu00590	0	0	0	6	0	1	1	1	3	8	0	1	1	0	0	0	0	21	2	0	2	0	3	0	2	1	0	0	0	0	0	0	0	0	1	1	1	6	2	0	1	0	0	0	1
HYQ4RGJ01CCU6Q	591	31	TGCACGTAGTAGAGAAGCGAAAGCGGAACGATCCTTCGGGAAGCGTGCACAGGTGCTGCATGGCTGTCGTCAGCTCGTGCCGTGAGGTGTTGGGTTAAGTCCCGCAACGAGCGCAACCCTCGCTGTTAGTTACATGTGTCTAACGGGACTGCCGGTTTAATGCCGGAGGAAGGTGGGGATGACGTCAAGTCAGCATGGCCTCTATATCCAGGGCTACACACACGCTACAATGGCCAGTACAATGGGTCGCCAAGCCGCGAGGCGGAGCTAATCCTACAAAGCTGGTCTCAGTTCGGATTGCAGGCTGCAACTCGCCTGCATGAAGTCGGAGTTGCTAGTAAACGCGCGTCAGCTATAGCGCGTTGAATACGTTCCCGGGCCTTGT	Otu00591	0	0	0	0	0	0	0	0	1	4	0	4	0	1	0	0	0	0	0	0	2	0	0	0	0	0	0	0	1	1	0	0	0	0	0	0	0	0	0	0	0	3	7	0	0
HYQ4RGJ01DC9H8	592	148	TGCAAGTGGTAGTGATCTGAAAAGTGAACGACCCTTCGGGGAGCTTGCACAGGTGCTGCATGGCTGTCGTCAGCTCGTGTCGTGAGATGTTCGGTTAAGTCCGCTAACGAGCGCAACCCTCACTGTGTGTTATACGTGTCACACGGGACTGCCGGTTTTAAGCCGGAGGAAGGCGAGGATGACGTCAAGTCAGCATGGCCTTTATATCTTGGGCTACACACACGCTACAATGGTCTGTACAACAGGTTGCCAAGCCGCGAGGCGGAGCCAATCCTAAAAGCAGGCCTCAGTTCAGATTGTAGGCTGCAACTCGCCTGCATGAAGATGGAGTTGCTAGTAACCGCAGGTCAGCTATACTGCGGTGAATACGTTCCCGGGTCTTGT	Otu00592	0	0	0	6	3	1	3	2	1	6	1	1	3	2	2	0	0	14	2	2	3	3	1	1	0	0	1	5	1	5	3	2	2	0	1	0	4	1	0	0	4	2	1	0	2
HYQ4RGJ01BJY30	593	223	CAGCAGGATGAAGGTCAGTCTAAAGGGCTTACCTAACACGCTGAGAGGAGGTGCATGGCCGTCGTCAGCTTGTGTCGTGAGATGCCCTGTTAAATCAGGTAACAAGCGAGACCTGTGTGTACAATTGCGATCCGAAAAGGAAGCACAATGTACAGACTGCTCCCGTAAGGGAGAGGAAGGTACAGTCAACGATAGGTGAGTACGCCCCGAATCCCCTGGGCTACACGCGCGCGGCAATGCTACGTACAATGAGATGCAACTCCGAAAGGAGAAGCTAATCCCCTAAAACGTAGCCTAGTTCAGATTGAAGCTTGCAACCTAGCTTCATGACGCTGGAATTCCTAGTAATCGGGTATTATCAGTGCCCGGTGAATGAGTCAACGTTCCTTGC	Otu00593	0	0	0	3	0	4	0	1	13	13	7	6	3	0	0	1	0	2	0	1	1	1	7	1	6	6	6	5	4	3	0	0	0	0	0	0	6	0	0	0	12	7	0	0	1
HYQ4RGJ01BDR8U	594	102	CGGCAGAATGAAGGTCAGTCTAAAGGGCTTACCAGACGAGCCGAGAGGTGGTGCATGGCCGTCGTCAGCTCGTGCCGTGAGGTGTCCTGTTAAGTCAGGCAACGAGCGAGACCTGTACCCTTATTTGCTAACGCGCTAGAAATGGTGAGCGAGCACAATAAGGGAACTGCCTTGGAAACAAGGAGGAAGGCGCAGGCTACGGTAGGTCTGTATGCCCCGAATCTCCTGGGCTACACGCGCGCAACATTGGTAGGTACAATGGGATGCAACTCTGAAAAGAGAAGCCAATCCTCGAAAACCTACCCTAGTACGGATTGAGGATTGCAACTCATCCTCATGACGTCGGAATCCCTAGTAACCAGAAGTTAGCATCTTCCGGTGAATATGTCCCTGTGCCTT…	Otu00594	0	0	0	1	0	0	0	0	5	11	2	5	1	2	7	0	0	0	1	0	0	0	1	0	0	3	8	8	2	3	0	0	0	0	0	0	0	0	0	0	9	11	0	2	1
HWFN2LX05FV6FL	595	85	CAGCAGAATGAAGGTCAGTCTGAAGGGCTTACCTGACACGCTGAGAGGAGTTGCATGGCCGACGTCAGCCTGTGCCGTGAGGTGACCTGTTAAATCAGGTAACAGGCAAGACCCACATGTATATTTACCAAGTGTACAATATACAGATTGCCATGGTAACATGGATGAAAGTGTGGGCTACGTTAGGTGAGTACAGCCCGAATCCCCTGGGCGACACGCGCGCGTCAACGGCGGATACAATGGGATACGACTCTGAAAAGAGAAGTCAATCTCTTAAAGTCCGTCTCAGTCTAGATCGAGGTTTGCAAACCCAGCCTCGTGACACTGGAATCTGTAGTAATCGTCTGTTAGCAGCAAACGGTGAATACGTCACTGTCTCTTGC	Otu00595	0	1	0	8	1	0	7	2	2	5	1	5	1	0	0	0	0	8	0	1	2	0	1	1	0	1	1	0	0	0	0	0	0	0	0	1	0	0	0	0	3	0	0	0	0
HWFN2LX05FRIOU	596	10	CGGCAGGATGAAAGTCAGTCTGAAGGGCTTACTCGACGAGCCGAGAGGAAGTGCATGGCCATCGTCAGCTCGTGCCGTAAGGTGTCCTGTTAAGTCAGGTAACGAGCGAGACCTGTGCTTACAATTGCTAACAACCGTCATTGGGATTGAGCACATTGTAAGAACTGCCATGGAAACATGGAGGAAGGTGCAGGCAACGGTAGGTCTGTATGCTCCGAATCCTTTGGGCTACACGCGCGCAACAATGGTAGAGACAATGGGCTACAACTCCGAAAGGAGAAGTTAATCCTCGAAACTCTACCTTAGTACAGATTGAGGGTTGTAACTCACCCTCATGACGCTGGAATCCCTAGTAATCGGAGGTTATCATCCTCCGGTGAAATATGTCCCTGCTCCTTGC	Otu00596	0	0	0	0	0	0	0	0	2	5	0	0	0	0	0	0	0	0	0	0	0	0	0	0	0	0	0	0	0	0	0	0	0	0	0	0	0	0	0	0	1	0	0	0	0
HWFN2LX02CE7K8	597	15	CGGCAATATGAAGGTCAGGCTGAAGACCTTACCTGATGAGCCGAAGGGTATTGCATGGCGGTCATCAGCTCGTGCTGTAAAGTGTCCTGTTAAGTCAGGCAACGAGCGAGACCTGCATCCACAATTGCCAACAACATCTCCGGATGGATTGGGCACATTGTGGGGACTGCCTTGGAAACAAGGAGGAAGGCGCAGGCCATGGTACGTCAGTATGGTCCTAATCTCCTAGGCTACACGCGCGTTGCAATGGCGAAGACAATGGGATACAACTCCGAAAGGAGAAGTTAAACCTCTAAACTTCGTCTTAGTTCAAATTGAGCCCTGTAAACTCGGGCTCATGACGCCGGAATCGCTAGTAATCGGACGTCAACAGGCGTCCGGTGAATATGTCCCTGCTCC…	Otu00597	0	0	0	3	0	0	0	0	0	4	0	0	0	0	0	0	0	1	0	0	0	0	0	0	0	0	0	0	0	0	0	0	0	0	2	0	0	0	0	0	0	0	0	0	0
HYAP8WD01ALBLP	598	218	GGCCAGTGACAGTCCCTGAAAGGGGATCTTGTAGCAATACACACTGGTACAGGTGCTGCATGGCTGTCGTCAGCTCGTGCCGTGAGGTGTTAGGTTAAGTCCTGCAACGAGCGCAACCCCTACATCTAGTTGCCATCAGGTCAAGCTGGGCACTCTAGATGGACTGCCTACGCAAGTAGTGAGGAAGGTGGGGATGACGTCAAGTCCTCATGGCCCTTACACCCAGGGCCACACACGTGCTACAATGGCCACTACAAAGGGTTGCAAAGCCGCGAGGTGAAGCTAATCCCAAAAAAGTGGTCTCAGTTCGGATTGGAGTCTGCAACTCGACTCCATGAAGCTGGAATTGCTAGTAATCGCGAATCAGCACGTCGCGGTGAATACGTTCCCGGGCCTTGT	Otu00598	0	0	0	5	0	0	0	2	14	5	0	1	0	0	0	2	2	15	4	6	6	3	9	1	6	1	0	0	0	0	3	1	8	0	1	1	3	4	0	3	22	2	0	12	0
HYQ4RGJ01CKCGB	599	73	TGCACGGGACGGATGCAGAGATGTATCTTCCCCTTCGGGGGTCCGTGCACAGGTGCTGCATGGCTGTCGTCAGCTCGTGCCGTGAGGTGTTGGGTTAAGTCCCGCAACGAGCGCAACCCCTGTCGTTAGTTGCCATCAGGTAAAGCTGAGCACTCTAACGAGACCGCCGGTGATAAGCTGGAGGAAGGCGGGGATGACGTCAAGTCCTCATGGCCCTTACGCCCAGGGCTACACACGTACTACAATGGCCGGTACAGTGGGATGCAAGACTGCGAAGTGGAGCGAATCCCCAAAACCGGTCTCAGTTCAGATTGGAGTCTGCAACTCGACTCCATGAAGGAGGAATCGCTAGTAATCGCGGATCAGCACGCCGCGGTGAATACGTTCCCGGGCCTTGT	Otu00599	0	0	0	3	0	0	0	1	1	9	0	1	0	1	0	3	2	6	2	2	0	1	1	0	0	1	0	3	0	0	1	0	4	0	0	0	0	4	2	0	0	0	3	3	2
HWFN2LX05FQVVK	600	28	CGGCAGGATGAAAGTCAAGCTGAAGACTTTACTTGACGAGCCGAGAGGTAGTGCATGGCCGCCGTCAGCTCGTGCCGTAAGGTGTCCTGTTAAGTCAGGCAACGAGCGAGACCTACATCTACAATTGCTAACTGGTTCTTTGGAATGACAGAGCACATTGTAGGGACTGCCTTGGAAACAAGGAGGAAGGTGTAGGCTACGGTAGGTCCGTATGCTCCGAATCTTCTGGGCTACACGCGCGCAACAATGGTTGAGACAATGGGTTACAACTCCGTAAGGAGAAGTTAAACCTCTAAACTCAGCCTTAGTTTAGATTGAGGGTTGCAAACCCACCCTCATGACAATGGAATCCCTAGTAATCGGTCCTCATCATAGACCAGTGAATATGTCCCTGCTCCT…	Otu00600	0	0	0	0	0	0	0	0	0	5	2	0	2	0	0	0	0	0	0	0	0	0	0	0	0	0	0	0	0	0	0	0	0	0	0	0	0	0	0	0	3	1	0	0	0
HWFN2LX02B7ANR	601	137	GCAGATTGACGTACCGGGAAACTGGTATTCCCTTCGGGGCAAACTGCAAGGTGCTGCATGGCTGTCGTCAGCTCGTGCCGTGAGGTGTCGGGTTAAGTCCCATAACGAGCGCAACCCCTATTGTTAGTTGCCAACGGGTAATGCCGGGGACTCTAACGAAACTGCCAGTGTAAACTGTGAGGAAGGTGGGGATGACGTCAAGTCAGCACGGCCCTTATGTCCAGGGCTACACACGTGTTACAATGGCCAGTACAAAGGGCAGCTACCTGGTGACAGGATGCAAATCTCTAAAACTGGTCTTAGTTCGGATCGAAGTCTGCAACTCGACTTCGTGAAGCTGGATTCGCTAGTAATCGCGCATCAGCCACGGCGCGGTGAATACGTTCCCGGGCCTTGT	Otu00601	0	0	0	4	0	0	1	1	3	5	1	8	7	5	2	0	0	5	0	0	1	0	0	1	0	2	5	19	13	8	0	0	3	0	0	1	0	0	0	2	4	1	0	1	11
HWFN2LX05F3R7E	602	10	TGTACGGATTAACCCTGTGAAAGCAGGGCCACGCCTTCGGGTGGAACGTGCACAGGTGCTGCATGGCTGTCGTCAGCTCGTGTCGTGAGATGTCGGGTTAAGTCCCTTAACGAGCGAAACCCTTGTCACTAGTTGCCAGCGGGTCATGCCGGGGACTCTAGTGAGACTGCCGGTGTTAAACCGGAGGAAGGTGGGGATGACGTCAAGTCCTCATGGCCTTTATGACTAGGGCTGCACACGTCCTACAATGGCACGCACAAAGGGATGCAAACTCGTGAGAGCCAGCAAATCCCAAAAACGTGCCCCAGTTCGGATTGCAGGCTGCAACTCGCCTGCATGAAGCCGGAATCGCTAGTAATCGCAGGTCAGCATACTGCGGTGAATGTGTTCCTGAGCCTT…	Otu00602	0	0	0	0	0	1	0	0	0	5	0	0	0	0	0	0	0	1	0	0	0	0	0	0	0	0	0	0	0	0	0	0	0	0	0	0	0	0	0	0	1	0	0	0	0
HYQ4RGJ01BP0JQ	603	350	CAGTTGGATGAAGGTCAGATTAAAGGTCTTACCGGACTAGCTGAGAGGAGGTGCATGGCCGTCGACAGTTCGTGCCGTGAGGTGTTCTCTTAAGTGAGACAACGAACGAGACCCGTACCCTTCGTTGCCATCGGATTCCCTCGGGATTCCAGGCACATTAAGGGGACTGCGCACGCTAAGTGCGAGGAAGGAGCGGTCCACGGCAGGTCAGTATGCCCCAGATCTCTTGGGCCACACGCGAGCTGCAATGGATGGGACAATGGGATCCGACCTCGAGAGAGGAAGGCAATCCTCAAACCCATCCTCAGTTGGGATCGAGGGCTGTAACTCGCCCTCGTGAACATGGAATCCCTAGTAATCGCGTGTCATCATCGCGCGGTGAATACGTCCCTGCTCCTT…	Otu00603	0	0	0	5	0	0	1	0	6	9	13	19	13	9	5	0	0	8	2	0	2	1	10	2	11	6	16	14	5	9	0	0	0	0	0	0	0	0	0	0	19	19	5	12	12
HYAP8WD01CVW0X	604	116	TGCAAGTGGTAGGGAACTGAAAGGGGACCGACCCTTCGGGGAGCTTGCACAGGTGCTGCATGGCTGTCGTCAGCTCGTGTCGTGAGATGTCCGGTTAAGTCCGGTAACGAGCGCAACCCCTGCTGTATGTTACAAGTGTCATACGGGACTGCCGGTATAAAGCCGGAGGAAGGTGGGGATGACGTCAAGTCAGCATGGCCTTTATGCCCAGGGCTACACACACGCTACAATGGTCATGACAATGGGTAGCAAAACTGCGAAGTGGAGCCAATCCTCAAACATGGCCACAGTTCAGATTGCAGGCTGCAACTCGCCTGCATGAAGCTGGAGTTGCTAGTAACCGCGCGTCAGCTATAGTGCGGTGAATACGTTCCCGGGCCTTGT	Otu00604	0	0	2	6	1	2	2	1	6	4	7	0	0	0	0	6	2	7	3	3	7	0	1	0	3	2	0	0	2	0	2	0	4	0	0	3	0	1	1	1	2	7	3	0	4
HYQ4RGJ01BALZ5	605	152	TACACGAGACCGTCGGTGAGAGCCGGCTTCCTCTTCGGAGGCTCGTGCACAGGTGCTGCATGGCTGTCGTCAGCTCGTGCCGTGAGGTGTTGGGTTAAGTCCCGCAACGAGCGCAACCCCCGTGTATAGTTGCCATCAGGTTATGCTGGGCACTCTATAGAGACTGCCGGTGATAAGCCGGAGGAAGGCGGGGATGACGTCAAGTCCTCATGGCCCTTACACCCAGGGCCACACACGTACTACAATGGCCGGTACAGAAGGTCGCAATGCCGCAAGGTGGAGCCAATCCCCAAAACCGGCCTCAGTTCAGATTGGAGTCTGCAACTCGACTCCATGAAGGTGGAATCGCTAGTAATCGCTGATCAGCAGGCAGCGGTGAATACGTTCCCGGGTCTTGT	Otu00605	0	0	1	8	4	1	2	1	6	5	0	3	1	1	3	4	6	20	3	2	4	1	1	0	1	3	2	2	1	2	0	0	7	0	1	0	0	2	0	0	5	3	8	0	0
HYQ4RGJ01CCWZ4	606	7	TCCCGTGACCGCCCATGAAAGTGGGTTTTCCCTTCGGGGACACGGAGACAGGTGTTGCATGGCTGTCGTCAGCTCGTGTCGTGAGATGTTGGGTTAAGTCCCGCAACGAGCGCAACCCCTGTTCCTAGTTACCAGCGTAAAGTCGGGCACTCTAGGAAGACTGCCGGTGATAAGCCGGAGGAAGGTGGGGACGACGTCAAGTCATCACGGCCCTTACGCCTGGGGCTACACACGTGCTACAATGGCCGGTACAAATGGATGCGATACCGCGAGGTGGAGCTAATCCCAAAAAGCCGGTCTCAGTTCGGATTGGAGTCTGCAACTCGACTCCATGAAGTCGGAATTGCTAGTAATCGCGGATCAGCTACGCCGCGGTGAATACGTTCCCGGGCCTTGT	Otu00606	0	0	0	0	0	0	0	0	0	4	0	0	1	0	0	0	0	0	0	0	0	0	0	0	0	0	0	0	0	0	0	0	0	0	0	0	0	0	0	0	0	0	0	0	0
HYAP8WD01C0NUR	607	135	TGCACGTAGTAGTGAAGCGAAAGCGGAACGACCCTTCGGGGAGCGTGCACAGGTGCTGCATGGCTGTCGTCAGCTCGTGTCGTGAGATGTTGGGTTAAGTCCCGCAACGAGCGCAACCCTTGTCGCTAGTTACACGTGTCTAGCGAGACTGCCGGTAGCAAGCTGGAGGAAGGTGGGGATGACGTCAAGTCAGCATGGCCTTTATACTCGGGGCTACACACACGCTACAATGGGCGGTACAACAGGATGCGAAGGGGCGACCCGGAGCCAATCCCAGCAAAGCCGCTCGTAGTTCAGATTGCAGGCTGCAACTCGCCTGCATGAAGCCGGAGTTGCTAGTAAACGCAGGTCAGCCATACTGCGTTGAATACGTTCCCGGGCCTTGT	Otu00607	0	0	5	12	0	5	2	1	2	12	0	0	0	0	0	2	1	13	3	5	1	0	2	0	1	0	2	1	0	0	3	0	8	0	2	1	2	1	0	0	5	0	0	0	0
HYQ4RGJ01DNZ27	608	276	GGCAAGTGACAACCGATGAAAGTCGGTCTCCCCGCAAGGGGCACTTGTACAGGTGCTGCATGGCTGTCGTCAGCTCGTGCCGTGAGGTGTTAGGTTAAGTCCTGCAACGAGCGCAACCCCTGCACTTAGTTGCCATCAGGTCAAGCTGGGCACTCTAGGTGGACTGCCTACGCAAGTAGCGAGGAAGGCGGGGATGACGTCAAGTCCTCATGGCCCTTACACCCAGGGCCACACACGTGCTACAATGGCCGCTACAATGGGCTGCAAGAGCGCAAGCTGGAGCTAATCCCTTAAAAGCGGCCTCAGTTCGGATTGAGGGCTGCAACTCGCCCTCATGAAGCTGGAATTGCTAGTAATCGCGGATCAGCACGCCGCGGTGAATACGTTCCCGGGCCTTGT	Otu00608	0	1	0	4	0	1	1	2	3	4	10	16	8	5	6	2	0	7	1	8	1	0	1	0	3	2	13	15	8	8	1	1	5	0	0	0	0	2	0	0	6	4	0	1	4
HYAP8WD01DFKFA	609	22	CAGCAGAATGAAGGTCAGTCTGAAGGGCTTACCTGACACGCTGAGAGGAGCTACATAGTCGACGTCAGCCTGTGTCGTGAGATGACCTGTTAAATCAGGTAACAGGCGAGACCCGTGTGCATAGTTACTATCCGATGAGGAAGCACTCTATGCAGACTGCCTGGGTAACCAGGAGGAAGGTGCGGGCTACGTTAGGTGGCATGGCCCGAATGCCCTGGGCTACACGCGCGCGGCAATGCTGCATGCAATGAGATGCAACTCCGAAAGGAGGAGCTAACCTCCTAATATGCAGCCGAGTTCAGATCGAGGTTTGCAACTAACCTCGTGACGCTGGAATCCGTAGTAATTGCTTGTTAGCAGCGAGCAGTGAATAAGTCCCTGTTCCTTGC	Otu00609	0	0	0	0	0	0	1	0	2	4	0	0	0	0	0	0	0	0	0	0	1	3	0	0	0	2	0	0	0	0	0	0	0	0	0	0	0	0	0	0	1	0	0	0	0
HWFN2LX05FLG0X	610	13	TGCAACTGCAAATCCGGTGAAAGCCGGACTCCTTCGAGGGTGTTGCAAAGGTGCTGCATGGCTGTCGTCAGCTCGTGTCGTGAGATGTTGGGTTAAGTCCCGCAACGAGCGCAACCCTTATCGTTAGTTGCCATCAGGTCCCTCGGGATGCTGGGAACTCTAACGAGACTGCCCTGGTTAACAGGGAGGAAGGCGGGGATGACGTCAAGTCCTCATGGCCCTTACGGCCAGGGCTACACACGTACTACAATGGACGGTACAGAGGGTCGCAAAGCCGCGAGGTGGAGCCAATCCCACAAACCCGTCCTCAGTTCGGATTGTAGTCTGCAAACTCGACTACATGAAGCTGGAATCGCTAGTAATCGCTGATCAGCAGGCAGCGGTGAATACGTTCCCGGG…	Otu00610	0	0	0	0	0	1	0	0	0	4	0	0	0	0	0	0	0	0	0	0	0	0	0	0	1	0	0	0	0	0	0	0	0	0	0	0	0	0	0	0	3	0	0	0	0
HWFN2LX05FZD9O	611	51	CAGCAGAATGAAGGTCAGTCTGAAGGGCTTACTAGACACGCTGAGAGGTGGTGCATGGCCATCGTCAGCTCGTGTCGTGAGATGTCCTGTTAAGTCAGGCAACGAGCGAGACCCTCATCACTAGTTGCAATCGTTTAGAGTTCTAGGCGAGCACTCTAGTGAGACTGCCAAGGCTAACTTGGAGGAAGGAGTGGGCGACGGTAGGTCGGTATGCCCCGAATCCCTTGGGCTACACGTGGCCTACAGTGGACAAGACAATGGGCTGCAACTCCGAAAGGAGAAGCCAATCCCCTAAACTTGTCCTCAGTTCGGATCGAGGGTTGCAAACTCACCCTCGTGAAGATGGAATCCCTAGTAATCGCGTGTCACCATCACGCGGTGAAATACGTCCCTGCTCCT…	Otu00611	0	0	0	0	0	0	0	1	4	5	1	0	0	0	0	0	0	0	0	0	0	5	2	0	2	0	0	0	0	0	0	0	0	0	0	0	0	0	0	0	8	0	0	0	0
HWFN2LX04D49M7	612	66	TGTCCGGAATCCTGCAGAGATGCAGGAGTGCCCGAAAGGGAGCCGGAACACAGGTGCTGCATGGCTGTCGTCAGCTCGTGTCGTGAGATGTTGGGTTAAGTCCCGCAACGAGCGCAACCCTTGCCATTAGTTGCTACATTCAGTTGAGCACTCTAATGGGACTGCCGGTGACAAACCGGAGGAAGGTGGGGATGACGTCAAGTCCTCATGGCCCTTATGGGTAGGGCTACACACGTCATACAATGGCGCGTACAGAGGGTTGCCAACCCGCGAGGGGGAGCTAATCCCAGAAAGCGCGTCGTAGTCCGGATTGGAGTCTGCAACTCGACTCCATGAAGTCGGAATCGCTAGTAATCGCGGATCAGCATGTCGCGGTGAATACGTTCCCGGGCCCTTGT	Otu00612	0	0	0	0	0	1	0	0	0	4	0	0	0	0	0	0	1	42	0	0	0	0	0	0	0	0	0	0	0	0	1	0	0	0	7	9	0	0	0	0	0	0	0	0	0
HYQ4RGJ01B3IE2	613	85	TGACAGAAGTAGGAAACCGAAAGGTGGACGACCAGTATCCAGTCTGGAGCTGCCACAGGTGCTGCATGGCTGTCGTCAGCTCGTGCCGTGAGGTGTTGGGTTAAGTCCCATAACGAGCGCAACCCTCGTTGCTAGTTGAATTCTCTAGCGACACTGCCTCGCACAACGAGGAGGAAGGTGGGGATGACGTCAAGTCAGCATGGCCCTTATACCTTGGGCAACACACACGCTACAATGGACTGATACAATGAGAAGCCAAGTAGCGATACGGAGCCAATCTCGAAAAACTGTCCTCAGTTCGGATTGCAGGCTGAAACCCGCCTGCATGAAGTCGGAGTTGCTAGTAACCGCAGGTCAGCATACTGCGGTGAATACGTTCTCGGGCCTTGT	Otu00613	0	0	0	11	1	2	1	2	0	4	2	0	3	4	5	0	0	0	1	0	0	0	0	0	0	3	3	5	0	2	0	0	0	0	0	0	0	1	0	0	2	3	0	0	2
HWFN2LX02CDUZ9	614	4	TGCGAGTGACGTCCCGGGAAACCGGGATTCCCTTCGGGGCACAAAGCAAGGTGCTGCATGGCTGTCGTCAGCTCGTGCCGTGAGGTGTTGGGTTAAGTCCCGCAACGAGCGCAACCCCTGTCCTTAGTTGCCAGCGAGTAATGTCGGGGACTCATGGGAGACTGCCGGTGACAAATCGGAGGAAGGTGGGGATGACGTCAAGTCATCATGCCCCTTATGTCCTGGGCTACACACGTGCTACATTGGCCGGTACAAAGGGCTGCAAACTCGCGAGAGTGAGCGAATCCCAAAAAGCCGGTCCCGGTTCGGATTGAAGGCTGAAACTCGCCTTCATGAAGGCGGAGTTGCTAGTAATCGCGGGATCAGCAGCGCCGCGGTGAATACGTACACGGGTCTTGT	Otu00614	0	0	0	0	0	0	0	0	0	4	0	0	0	0	0	0	0	0	0	0	0	0	0	0	0	0	0	0	0	0	0	0	0	0	0	0	0	0	0	0	0	0	0	0	0
HWFN2LX02BZT3V	615	7	TGCTTGGGACAGCCTGCGAAAGCAGGTCTCCCTTCGGGGCCCTTGCACAGGTGTTGCATGGCTGTCGTCAGCTCGTGTCGTGAGATGTCGGGTTAAGTCCCATAACGAGCGAAACCCCTATCCTTAGTTGCTACCGGGTAAAGCCGAGCACTTTAGGGAGACTGCCGGTGTTAAACCGGAGGAAGGTGGGGATGACGTCAAGTCATCATGGCCTTTATGCCCAGGGGCCACAAACGTGCCACAATGGTCGGTACAAAGGGAAGCAAGACCGAAAGGTCAAGCAAACCTCAAAAAGCCGATCCCAGTCCGGATTGGGGGCTGCAACTCGCCCCCATGAAGTTGGAATCGCTAGTAATCGCGGGAATCAGGCCACGCCGCGGTGAAATGTGTTCCTGAGCC…	Otu00615	0	0	0	0	0	0	0	0	1	4	0	0	0	0	0	0	0	0	0	0	0	0	0	0	0	0	0	0	0	0	0	1	1	0	0	0	0	0	0	0	0	0	0	0	0
HYAP8WD01ASO8C	616	10	CAGCAGAATGAAGGTCAGTCTAAAGGGCTTACCTGACACGCTGAGAGGAGTCGCAAGTCCGACGTCAGCCTGTGCCGTGAGGTGACCTGTTAAATCAGGTAACAGGCAAGACCCGCGTGTATATTTACCATGTGTACAATATGCAGATTGCCTTGGTAACAAGGATGAAAGTGCGGGCTACGTCAGGTTATTTCAGCCTGAATGCGCTGGGCGACACGCGCGCGTCAATGCTGGATACAATGAGATGCAACTCTGAAAAGAGAAGCCAATCTCCTAAAGTCCAGCCTAGTTTAGATCGAGGTTTGCAACCCAGCCTCGTGACACCGGAATCTGTAGTAATCGTTTGTTAGCAGCGAACGGTGAATAAGTCACTGTCTCTTGC	Otu00616	0	0	0	0	0	0	0	0	0	4	0	0	0	0	0	0	0	1	0	0	0	0	0	0	0	0	0	0	0	0	0	0	0	0	0	0	0	0	0	0	0	0	0	0	0
HYAP8WD01ARG7L	617	38	TGTAGGACGTAGGGGACCGAAAGGCGACCGACCCTTCGGGGAGCCTACACAGGTGCTGCATGGCTGTCGTCAGCTCGTGCCGTGAGGTGTTGGGTTAAGTCCCCCAACGAGCGCAACCCTTGTTGCCAGTTAGATATGTCTGGCGAGACTGCCGGCGTATAACCGGAGGAAGGTGGGGATGACGTCAAGTCAGCATGGCCTTTATGTCCAGGGCTACACACACGCTACAATGGCCGGTACAAAGGGAAGCCAAGCCGCGAGGCGGAGCGAATCTCAGAAAGCCGGTCTCAGTTCAGATTGCAGGCTGCGACTCGCCTGCATGAAGTCGGAGTTGCTAGTAACCGCAGGTCAGCTATACTGCGGTGAATACGTTCCCGGGCCTTGT	Otu00617	0	0	0	0	0	0	0	0	0	4	5	1	0	0	0	0	0	2	2	1	0	2	1	1	1	1	0	0	0	0	0	0	0	0	0	0	0	0	1	0	0	4	0	0	0
HWFN2LX02BQTGS	618	607	TGCACTAGACTGGTGTGGAAACACACCTTTCCTTCGGGACTGGTGCACAGGTGCTGCATGGCTGTCGTCAGCTCGTGTCGTGAGATGTTGGGTTAAGTCCCGCAACGAGCGCAACCCTTGTCCTTAGTTGCTAACGGGTAAAGCCGAGCACTCTAAGGAGACTGCCGGTGATAAACCGGAGGAAGGTGGGGATGACGTCAAGTCCTCATGGCCCTTACGTCTGGGGCTACACACGTGCTACAATGGCCGGTACAAAGGGTCCCGATACCGCGAGGTGGAGGCAATCCCAAAAAACCGGTCTCAGTTCGGATTGCAGTCTGCAACTCGACTGCATGAAGTCGGAATCGCTAGTAATCGCTGATCAGCAGGCAGCGGTGAATACGTTCCCGGGCCTTGT	Otu00618	0	2	3	21	8	6	5	8	13	21	3	6	3	1	2	11	1	80	21	12	12	8	17	1	7	7	8	8	8	12	12	3	25	1	3	2	6	5	2	0	27	11	3	0	8
HWFN2LX04EO5WI	619	58	CGGCAGAATGAAGGTCAGCCTGAAGGGCTTACCTGACACGCCGAGCGGAGTTGCATGGCCGACGTCAGCCTGTGTCGTGAGATGACCTGTTAAATCAGGTAACAGGCGAGACCCACGTGCATAGTTACTATCTGAATAAGATGTACTCTATGCAGACTGCCTTCGCAAGAAGGAGGAAGGGGTGGGCTACGTTAGGTGAGTACGGCCCTAATGCCCTGGGCTACACGCGCGCGGCAATGCTACATACAATGAGCTGCAACACCGAAAGGTGAAGCTAATCTCATAAAGTGCAGCTTAGTTCAGATTGAGGCTTGTAACTCAGCCTCATGACGCTGGAATCCGTAGTAATCGTTCGTTATTAGCGAACGGTGAATAAGTCCCTGCTCCTTGC	Otu00619	0	0	0	1	0	0	1	0	1	13	0	0	0	0	0	0	0	0	0	0	0	1	1	0	0	3	3	0	0	0	0	0	0	0	0	0	0	0	1	1	5	3	2	0	0
HWFN2LX02BSR51	620	11	TTACCGCAAGGGACCTGGCGGCGGTGAAAGCCGTCCGTTATAGGTAAACAGGTGCTGCATGGCTGTCGTCAGCTCGTGTCGTGAGATGTTGGGTTAAGTCCCGCAACGAGCGCAACCCTTATCCCTAGTTGCCAGCGGGTAATGCCGGGAACTCTAGGGAAACTGCCGGTCATAAGCCGGAGGAAGGTGGGGACGACGTCAAGTCATCATGGCCCTTACGTCCTGGGCTACACGCGTGCTACAATGGCCGGCACAAAGAGTCGCGATACCGCAAGGTGGAGCCAATCTCAGAAAACCGGCCTCAGTTCGGATTGAGGTCTGCAACTCGACCTCATGAAGCTGGAATCGCTAGTAAATCGGCGGGATCAGCTACGCCGCGGTGAATACGTTCCCGGGCCC…	Otu00620	0	0	0	0	0	0	0	0	0	9	0	0	1	0	0	0	0	0	0	0	0	0	0	0	0	0	0	0	0	0	0	0	0	0	0	0	0	0	0	0	0	0	0	0	0
HYAP8WD01CNXHV	621	88	CGGTAGGATGAAAGTCAGGCTGAAGACCTTACTTGACGAACCGAGAGGTAGTGCATGGCCGTCGTCAGCTCGTGCCGTAAGGTGTCCTGTTAAGTCAGGCAACGAGCGAGACCTGCGTCTACAATTGCTAACGGCTGCTTGCAGGACTGAGCACATTGTAGAGACTGCCCTGGAAACAGGGAGGAAGGTGCAGGCTACGGTAGGTCTGTATGCTCCGAATCCTCTGGGCTACACGCGCGCAACAATGGTGAGGACACTGGGATGCAACTCCGAGAGGAGAAGCCAAACCTCGAAACCTCATCCTAGTTCAGATTGAGGGCTGTAACTCGCCCTCATGACGCTGGAATCCCTAGTAATCGGAATTCAACACGTTCCGGTGAATATGTCCCTGCTCCTTGC	Otu00621	0	1	0	7	0	0	0	1	2	4	0	0	0	0	0	0	0	2	2	2	2	1	0	0	1	0	0	0	0	0	0	0	3	0	2	2	2	1	0	0	3	0	0	0	0
HWFN2LX02BXMI1	622	28	CGGCACTATGAAGGTCAGTCTGAAGGGCTTACCTGAGGAGCCGAGAGGTGGTGCATGGCCACCGTCAGCTCGTGCCGTGAGGTGTCCTGTTAAGTCAGGCAACGAGCGAGACCTGTATTTCCAGTTGCTAACGTATCAGCAATGATGAGCGAGCACACTGGCAAGACTGCTTCCGAAAGGGAGAGGAAGGTGCAGGCAACGGTAAGTCTGTATGCCCCGAATCTCCTGGGCTACACGCGCGCAACAATGGTAGCGACAATGGGATGCGACTCCGAAAGGAGAAGCCAAGCCTCGAAACGCTATCTTAGTTTAAATTGTGGATTGCAACTCATCCACATGACATCGGAATCCCTAGTAATCAGAGGGTTAGCATCCTCCGGTGAATATGTCCCTGCTTCT…	Otu00622	0	0	0	0	0	0	0	3	9	8	1	0	2	0	0	0	0	0	0	0	2	0	1	0	0	0	0	0	0	0	0	0	0	0	0	0	0	0	0	0	0	0	0	0	0
HWFN2LX05FSEM8	623	93	CAGCAGAATGAAGGTCAGTCTAAAGGGCTTACCTGACACGCTGAGAGGGGTTACATAGCTGACGTCAGCCTGTGTCGTGAGATGACCTGTTAAATCAGGTAACAGGCGAGACCCACGTGCATAGTTGCTATGTGCACACTATGCAGACTGCCTTGGTAACAAGGAGGAAGGGTTGGGCTACGTTAAGTGGCATGACCTGAATGCCCTGGGCTACACGCGCGCGGCAATGCTGCATTCAATGAGATGCAACTCCGAAAGGAGAAGCTAATCCCATAAACTGCAGCCTAGTTCAGATTGAAAGTTTGCAACTTAACTTCATGACGCTGGAATCCGTAGTAATCGTTCGTTATCAGCGAAACGGTGAATAAGTCCCTGTTCCTTGC	Otu00623	0	0	0	0	0	1	0	3	21	14	5	0	0	0	0	0	0	0	0	1	0	0	9	1	1	0	0	0	0	0	0	0	0	0	0	0	0	0	0	0	3	0	0	0	0
HWFN2LX02B3HGM	624	5	CGGTTATATGAAGGCCAGGCTGATGACCTTGCCTGATTTTCCGAGAGGTGGTGCATGGCCGTCGCCAGTTCGTGCCGTGAGGTATCCTGTTAAGTCAGGCAACGAACGAGACCCACATGTTTAGTTGCAACTGGTAAGTTCGCTTACTAGGCACACTAGAGAAACCGCTGGCGATAAGTCAGAGGAAGGCGAGGGCAACGGTAGGTCAGTATGCCCTGAATCCCCCGGGCTACACGCGCGCTACAAAGGCTAGGACGATGGGTTTCGACACCGAAAGGTGAAGGTAATCCCGAAACCTAGTCATAGTTCTGATTGAGGGTTGTAACTCACCCTCATGAAGTTGGAATCCGTAGTAATCGCGGGATCAACATTCCGCGGTGAAATACGCCCCCTGCTCCT…	Otu00624	0	0	0	0	0	0	0	0	0	5	0	0	0	0	0	0	0	0	0	0	0	0	0	0	0	0	0	0	0	0	0	0	0	0	0	0	0	0	0	0	0	0	0	0	0
HWFN2LX03DA6WD	625	79	CGGCAGGATGAAGGTCAGTCTAAAGGGCTTACCTAACGAGCCGAGAGGTGGTGCATGGCCGTCGTCAGCTCGTGCCGTGAGGTGTCCTGTTAAGTCAGGCAACGAGCGAGACCTGTATCCATAGTTGCTAACGAGTAAGATATTATGATCGAGCACACTATGGAAACTGCCTTCGTAAGAAGGAGGAAGGTGCAGGCTACGGTAGGTCTGTATGCCCCGAATCCTCTGGGCTACACGCGCGCAACAATGGTAGGGACAATGGGATACAACCGCGAAAGCGGAAGTCAAGCCTCTAAACCCTATCTTAGTTCAGATCGAGGGTTGCAAACTCACCCTCGTGACGTCGGAATCCCTAGTAATCAGAAGTCACTATCTTCTGGCGAATATGTCCCCTGTCTC…	Otu00625	0	0	0	0	3	1	0	0	8	3	4	0	1	0	0	2	0	18	6	4	3	0	0	0	0	0	0	0	0	0	1	0	2	3	0	0	1	0	1	0	0	0	0	0	0
HYQ4RGJ01BBJZ4	626	515	TGCTAGTGGTAGGAACCCGAAAGGGCGACGACCGGCCTTCGGGCTGGAGCTAGCACAGGTGCTACATGGCTGTCGTCAGCTCGTGCCGTGAGGTGTTGGGTTAAGTCCCATAACGAGCGCAACCCCTGTTCTGTGTTGATTTCTCACAGGAGACTGCCCAGGAATTCTGGGAGGAAGGTGGGGATGACGTCAAGTCAGCATGGCCTTTATGCCTTGGGCGACACACACGCTACAATGGGTGGTACAGAGGGCAGCTAAAGAGCGATCTGGAGCTAATCCCACAAAGCCACCCCCAGTTCAGATTGCAGGCTGAAACTCGCCTGCATGAAGTTGGAGTTGCTAGTAACCGCAGGTCAGAATACTGCGGTGAATACGTTCTCGGGCCTTGT	Otu00626	0	3	3	50	3	15	1	12	12	8	12	12	1	1	0	1	5	48	11	8	4	7	11	1	6	5	11	8	3	1	0	0	7	1	0	4	7	2	4	1	16	25	2	17	4
HWFN2LX02BXQLB	627	3	TTGTTAAAAGAAGATAAAAAACTTTCTAATAATAAGCTTATACAGGTGTTGCATGGCTGTCGTCAGCCCGTGTTGTGAAATGTTTGGTTAATTCCTTTAACGGGCGTAACTCTTACGTTATATTGGTAATGGTTAGATTAATCTAAAACAACAACTTTTAACGAATAGCTAATGATAGATTAGAGGAAGGTGAGAATGACGTCAAGCCCTTATGGCCTTTATGTGCTGGGCTATCCACGTGCAACAATGATAATTACAAAAAGTTATACAATAAAGCAATTTGAAGTAAATCTTTAAAAATTGTCGTGTTCGGATTGAAAGACTGTAACTCGTCTTCATGAAGGTGGAATCACAAAGTAAATCGGTAAATCAGCAGGTTACGGTGAATTTGTACTTAGA…	Otu00627	0	0	0	0	0	0	0	0	0	3	0	0	0	0	0	0	0	0	0	0	0	0	0	0	0	0	0	0	0	0	0	0	0	0	0	0	0	0	0	0	0	0	0	0	0
HWFN2LX02B319O	628	3	TGCATGTGGTAGAAGTCTGAAAGGATGACGACCCCGCAAGGGGAGCATGCACAGGTGCTGCATGGCTGTCGTCAGCTCGTGTCGTGAGATGTTGGGTTAAGTCCCGCAACGAGCGCAACCCCTGTGTCCTGTTGCCACCCGGCCGAGAGGCTGGAGCACTCTGGACAGACTGCCCCGCTCAAACGGGGAGGAAGGTGGGGATGACGTCAAGTCAGTATGGCCCTTACGGCCAGGGCTGCACACGTACTACAATGCGTGGTACAACGGGGCGCAAGACCGCAAGGTGGAGCAAATCCCTTAAAACCACGCCCAGTTCAGATTGTCGTCTGCAACTCGACGGCATGAAGCCGGAATCGCTAGTAATGGGCGCATCAGCTACGGCGCCGTGAATACGTTCCC…	Otu00628	0	0	0	0	0	0	0	0	0	3	0	0	0	0	0	0	0	0	0	0	0	0	0	0	0	0	0	0	0	0	0	0	0	0	0	0	0	0	0	0	0	0	0	0	0
HWFN2LX02CGGZT	629	3	CAGCTGGATGATAGTCGGGCTGAAGACTCTACTTGACTAGCTGAGAGGAGGTGCATGGCCGTCGTCAGTTCGTACCGTAAGGCGTTCTGTTAAGTCAGACAACGAACGAGACCCTTATCTTTAATTGCTACTGGTAAGTTCGCTTATCAGGCACATTAACGAGACCGCTGGCGATAAGTCAGAGGAAGGTGAGGGCAACGGTAGGTCAGTATGCCCTGAATCCTCCGGGGCTACACGCGCGCTACAAAGGCTAGGACAATGGGATTCGACACCGAAAGGTGAAGGTAACCTCGAAACCTAGTCATAGTTCGGATCGAGGGTTGTAACTCACCCTCGTGAAGCTGGAATCCGTAGTAATCGCGGGAATCAACATCCCGCGGTGAAATAATGCCCCCTGCT…	Otu00629	0	0	0	0	0	0	0	0	0	3	0	0	0	0	0	0	0	0	0	0	0	0	0	0	0	0	0	0	0	0	0	0	0	0	0	0	0	0	0	0	0	0	0	0	0
HWFN2LX02BS9IP	630	255	TGCTGGGATTAGTTCCAGGAAACTGGAGCGATTACCTTCGGGCGTAACCAGCACAGGTGCTGCATGGCTGTCGTCAGCTCGTGTCGTGAGATGTTGGGTTAAGTCCCGCAACGAGCGCAACCCTTACCATTAGTTGCCATCATTCAGTTGGGCACTCTAATGGAACTGCCGGTGTCAAACCGGAGGAAGGTGAGGATGACGTCAAGTCCTCATGGCCTTTATGCCCAGGGCTACACACGTACTACAATGGTCGGGACAGAGGGCAGCAAGCTCGCGAGAGCAAGCAAACCCCTTAAACCCGATCCCAGTTCGGATTGGAGTCTGCAACTCGACTCCATGAAGTCGGAATCGCTAGTAATCGCGGGATCAGCAGGCCGCGGTGAATACGTTCTCGGGCCT…	Otu00630	0	1	0	18	2	6	2	6	4	3	0	0	0	0	0	14	2	48	10	0	8	3	6	0	0	2	0	0	1	0	9	0	11	0	4	3	5	5	4	0	4	0	0	0	0
HWFN2LX02B40KW	631	3	TACATATGACCGCTCCAGAAACGGAGTTTTCTCTGGGAAACCAGAGACATATGAACAGGTGCTGCATGGCTGTCGTCAGCTCGTGTCGTGAGATGTTGGGTTAAGTCCTATAACGAGCGCAACCCCTACTATCAGTTGCTACTTCGTAAGAAGGCACTCTGATGGGACTGCCTGGGAAACCAGGAGGAAGGTGGGGATGATGTCAAGTCCGCATGGTCCTTATGCCTAGGGCAACACACGTGTTACAATGGCCAGTACAAAGGGCTGCAATCCCGTAAGGGTGAGCTAATCTCATAAAGCTGGTCTAAGTTCGGATTGAGGTCTGCAACTCGACCTCATGAAGTTGAAATCGCTAGTAAATCGCGGTATCAGATCGACGCGGTGAATACGTTCACGGAC…	Otu00631	0	0	0	0	0	0	0	0	0	3	0	0	0	0	0	0	0	0	0	0	0	0	0	0	0	0	0	0	0	0	0	0	0	0	0	0	0	0	0	0	0	0	0	0	0
HWFN2LX02B21XA	632	63	TATAGGTAGTAGTGAAGTGAAAGCGGAACGACCCTTCGGGGAGCCTAAACAGGTGCTGCATGGCTGTCGTCAGCTCGTGTCGTGAGATGTTGGGTTAAGTCCCGCAACGAGCGCAACCCTCGTCGTTAGTTACATGTGTCTAACGAGACTGCCGGTTTCAAACCGGAGGAAGGTGGGGATGACGTCAAGTCAGCATGGTCTTTATGTCCAGGGCTACACACACGCTACAATGGTCGGTACAATAGGTTGCCACACCGCGAGGTGGAGCTAATCCTCAAAGCCGGCCTCAGTTCAGATTGCAGTCTGCAAACTCGACTGCATGAAGGTGGAGTTGCTAGTAACCGCGCGTCAGGCCATAGTGCGGTGAATGCGTTCCCGGGCCTTGT	Otu00632	0	1	0	4	1	1	0	0	3	4	0	0	0	0	0	4	0	14	4	0	0	2	0	0	0	0	0	0	1	0	1	2	3	0	1	1	3	0	1	0	0	0	0	0	0
HYQ4RGJ01BZNEX	633	7473	CAGCAGAATGAAAGCCAGATTAAAGGTCTTGCCAGACGAGCTGAGAGGAGGTGCATGGCCGTCGCCAGTTCGTGCCGTGAGGTGTCCTGTTAAGTCAGGCAACGATCGAGACCCGCATCCCCCGTTGCTACCAGCCTTGAGCTGGGCACACTGGGGAGACCGCCGTCGATAAGACGGAGGAAGGAGCGGGCCACGGCAGGTCAGTATGCCCCGAATCTCCCGGGCCACACGCGAGCTGCAATGGCAGGTACAATGGGTTCCGACCTCGAAAGGGGAAGGCAATCCCGAAAACCTGCCGTAGTTGGGATCGAGGGTTGTAACCCACCCTCGTGAACATGGAATCCCTAGTAATCGCGCGTCATCATCGTGCGGTGAATACGTCCCTGCTCCTTGC	Otu00633	0	0	0	1	0	0	0	6	4	5	223	994	142	563	617	0	0	1	2	4	3	2	37	20	57	83	312	227	369	574	1	1	1	0	0	0	0	0	0	0	75	300	54	149	763
HWFN2LX02CATA9	634	3	CTGCAGAATGAAGGTCAGTCTGAAGGGCTTACCTGACACGCAGAGAGGGAGTGCATGGCCGTCGTCAGCCTGTGTCGTGAGATGATCTGTTAAATCAGTTAACAGGCGAGACCCGCGTGTGTTGTTGCTATCTTGTATGGAAGCACACTACACAGACTGCTCCGGCAACGGAGAGGAAGGTGCGGGCTACGATAGGTGAGTACGCTCCGAATACCCTGGGCTACATGCGCGCGTCAATGGTAGATTCAATGAGCTGCAACTCTGAAAAGAGAAGCTAATCTCATAATATCTATCTCAGTCCAGATTGAGGATTGCAACCCATCCTCATGACGCTGGAATTCGTAGTAATCGTTCGTTAGGCAGCGAACGGTGAAATAATGTCCCCTGTCTCTTGC	Otu00634	0	0	0	0	0	0	0	0	0	3	0	0	0	0	0	0	0	0	0	0	0	0	0	0	0	0	0	0	0	0	0	0	0	0	0	0	0	0	0	0	0	0	0	0	0
HYAP8WD01DDCJC	635	42	TGCAGGGTGAAATCGGTGAAAGCCGACGCTCTTCGGAGCCTGCACAGGTGGTGCATGGCTGTCGTCAGCTCGTGCCGTGAGGTGTTGCCTTAAGTGGCGCAACGAGCGCAACCCCTGTCCTTAGTTGCCAGCGGATCATGCCGGGAACTCTAGGGAGACTGCCGGTGCCAAACCGGAGGAAGGTGGGGATGACGTCAAGTCAGCATGCCCCTTATACCCAGGGCTGCACGCATGCTACAATGCGTGGTACAGAGGGCTGCGATCCCGCAAGGGGGAGCGAATCCCAAAAAGCCACGCTCAGTTCGGATCGAGGTCTGCAACTCGACCTCGTGAAGTCGGAGTCGCTAGTAATCGCAGATCAGCATTGCTGCGGTGAATACGTTCCCGGGCCTTGT	Otu00635	0	0	0	2	0	0	0	0	1	6	0	0	0	0	0	0	0	2	0	3	1	1	0	0	0	0	1	0	0	1	0	1	2	0	0	1	0	3	0	0	1	1	0	0	0
HYQ4RGJ01BAKJM	636	675	CGATTACATGAAGGCCAGGCTGATGACCTTGCCTGATTTTTCGAGAGGTGGTGCATGGCCGTCGTCAGTTCGTACCGTAAGGCGTTCTCTTAAGTGAGATAACGAACGAGACCCTCACCATTAATTGCTAGCATTCTCTCCGGAGGGTGCGCACATTAATGGGACCGCTGGCGCTAAGTCAGAGGAAGGAGAGGTCAACGGTAGGTCCGTATGCCCCGAATCTCCTGGGCTACACGCGCGCTACAAAGGTTGGGACAATGGGCTACGACATCGAAAGGTGAAGTCAATCCCGAAACCCAATCGTAGTTCGGATTGTGGGTTGTAACTCACCCACATGAAGCTGGATTCCGTAGTAATCGCTTGTCAACATCAAGCGGTGAATATGCCCCTGCTCCTTGC	Otu00636	0	0	0	7	2	18	17	12	19	7	44	66	10	15	8	6	0	50	7	9	18	3	2	4	12	12	20	48	30	15	2	0	3	0	0	0	2	1	2	2	6	31	0	18	30
HYAP8WD01C2IRZ	637	7	AGTGCATGAAATCCCCATGAAAGTGGGGACCTCCTTTCCGGGACATGTATACAGGTGTTGCATGGCTGTCGTCAGCTCGTGTCGTGAGATGTTGGGTTAAGTCCCGCAACGAGCGCAACCATCGTCTTTAGTTGCCATCGGTTCGGCCGGGCACTCTAAAGAGACTGCCGGCGATAAGCTGGAGGAAGGTGGAGATGATGTCAAGTCAGTACGGCCCTTACGTCCTGGGCTACACACGTGCTACAATGGTCGGTACAGCGGGCTGCAAAACAGTAATGTCGAGCTAATCCCAAAAGCCGGCCTCAGTTCAGATTGAGGGCTGCAACTCGCCCTCATGAAGCTGGAATCGCTAGTAACGGCATATCAGACACGGTGCCGTGAATACGTTCCCGGGTCTTGT	Otu00637	0	0	0	0	0	1	0	0	0	3	0	0	0	0	0	0	0	0	0	0	0	0	0	0	0	0	0	0	0	1	0	0	0	0	0	0	0	0	0	0	0	0	0	0	0
HWFN2LX02CKOSG	638	3	TGACCCTGCAACTCCTGGAAACAGGAGCCCCTCGCAAGAGGCGGGGCCACAGGTGGTGCATGGCTGTCGTCAGCTCGTGTCGTGAGATGTTGGGTTAAGTCCCGCAACGAGCGCAACCCCTGTCCTATGTTGCCAGCGGGTAATGCCGGGGACTCATGGGATACTGCCGGTGACAAACCGGAGGAAGGTGGGGATGACGTCAAGTCCGCATGCCCCTTATGTCTAGGGCTACACACGTGCTACAATGGCCGGTACAACGAGTTGCAACACCGCGAGGTGGAGCGAATCTCTAAAAGCCGGTCTCAGTTCGGATTGGAGTCTGCAATTCGACTCCATGAAGTTGGAATCGCTAGTAAATCGTGGGATCAGCACGCCGCGGTGAATACGTTCTCGGGTCTT…	Otu00638	0	0	0	0	0	0	0	0	0	3	0	0	0	0	0	0	0	0	0	0	0	0	0	0	0	0	0	0	0	0	0	0	0	0	0	0	0	0	0	0	0	0	0	0	0
HWFN2LX02B87GN	639	3	CGGCAGGATGAAAGACAGTCTGAAGGGCTTTCTTGACGAGCCGAGAGGTAGTGCATGGCCGCCGTCAGCTCGTATCGTGAGATGTCCTGTTAAGTCAGGTAACGAGCAAGATCTGTACCCATAATTGCTAACGGCAGTTATACTGGACCGAGCACATTATGGGGACTGCCTTGGAAACAAGGAGGAAGGTGCAGGCAACGGTAGGTCTGTATGCTCCGAATCTTCTGGGCTACACGCGCGTAACAATGGTTAAGACAATGGGATGCAACTCCGAAAGGAGAAGCTAAACCTCGAAACTTAATCTTAGTCTGGATTGAGGGTTGTAACTCACCCTCATGACATCGGAATCCCTAGTAATCGGTCCTCAATCATAGACCAGTGAAATAATGTCCCCTGCTC…	Otu00639	0	0	0	0	0	0	0	0	0	3	0	0	0	0	0	0	0	0	0	0	0	0	0	0	0	0	0	0	0	0	0	0	0	0	0	0	0	0	0	0	0	0	0	0	0
HYQ4RGJ01BVW6B	640	1173	TGCTGGAGTCAGTCGTAGAGATACGATCTTCCCTTCGGGGACCCCAGCAGAGGTGCTGCATGGCTGTCGTCAGCTCGTGCCGTGAGGTGTTGGGTTAAGTCCCGCAACGAGCGCAACCCTTGCCCCTAGTTGCCAGCGGTTCGGCCGGGGACTCTAGGGGGACTGCCGGTGACAAACCGGAGGAAGGTGGGGATGACGTCAAGTCATCATGGCCTCTATGTCCAGGGCTACACACGTACTACAATGGCCGGTACAAAGGGCTGCAAACCTGCGAGGGGGAGCTAATCCCAGAAAACCGGCCTCAGTTCGGATTGCAGTCTGCAACTCGACTGCATGAAGGTGGAATCGCTAGTAATCGCGCAACAGCATGGCGCGGTGAATACGTTCCCGGGCCTTGT	Otu00640	0	0	0	9	0	0	2	0	9	8	28	68	14	17	19	3	0	6	6	4	15	8	26	19	18	35	41	58	62	28	0	0	4	0	2	0	0	1	3	1	62	77	23	51	90
HWFN2LX02B0GDS	641	3	CAGTAGAATGAAAGCCAAGCTGATGACTTTGCTAGACAGACTGAGAGGAGGTGCATGGCCGTCGCCAGTTCGTGCCGTGAGGTGTCCTGTTAAGTCAGGCAACGATCGAGACCCGCATCCCCCGTTGCTACCAGCCTTGAGCTGGGCACACTGGGGAGACCGCCGTCGATAAGACGGAGGAAGGAGCGGGCCACGGCAGGTCAGTATGCCCCGAATCTCCCGGGGCCACACGCGAGCTGCAATGGCAGGTACAATGGGTTCCGACCTCGAAAGGGGAAGGAAATCTCTAAACCCTGCCGTAGTTGGGATCGAGGGTTGAAACCCACCCTCGTGAACATGGAATGCCTAGTAATCGCGCGTCACTATCGCGCGGTGAAATACGTCCCCTGCTCCTTGC	Otu00641	0	0	0	0	0	0	0	0	0	3	0	0	0	0	0	0	0	0	0	0	0	0	0	0	0	0	0	0	0	0	0	0	0	0	0	0	0	0	0	0	0	0	0	0	0
HWFN2LX05GCIOK	642	34	TAGGAAGGATTGACAGATTGATAGCTTTTTCTTGATTCTATGGGTGGTGGTGCATGGCCGTTCTTAGTTGGTGGAGTGATTTGTCTGGTTAATTCCGATAACGAACGAGACCTTAACCTGCTAAATAGTCAGCCTAATGTAAATTGGGCATTTGTGACTTCTTAGAGGGACTGCGAATGTTTAATTCGCGGAAGTTTGAGGCAATAACAGGTCTGTGATGCCCTTAGATGTTCTGGGCCGCACGCGCGCTACACTGACGGAGGCAGCGAGTTTTTTTCCTGGGCCGAAAGGTTTGGGTAATCTTTAAATCTTTGTCGTGTTAGGGATCGAGCATTGTAAATTATTGCTCGCGAACGAGGAATTCCTAGTAAGTGTAAGTCATCAGCTTGCGCTGATTAT…	Otu00642	0	0	0	0	0	0	0	0	4	4	0	0	0	0	0	0	1	5	2	1	0	0	0	0	0	0	1	0	0	0	11	1	0	0	0	0	0	0	0	0	0	0	0	0	0
HYAP8WD01AMRSU	643	54	TTCCGGGTAATCCGTGGAAACACGGTGATCCTTCGGGATCCGGAACAGGTGGTGCATGGCTGTCGTCAGCTCGTGTCGTGAGATGTTGGGTTAAGTCCCGCAACGAGCGCAACCCCTATCCTATGTTGCCAGCGAGTAATGTCGGGGACTCGTAGGAGACTGCCGGTGCCAAACCGGAGGAAGGTGGGGATGACGTCAAGTCAGCATGCCCCTTACGTCTTGGGCTGCACACATGCTACAATGGCTGGTACAAAGGGTTGCGATATCGCGAGATGGAGCTAATCCCAGAAAGCCAGTCTCAGTTCGGATCGCAGTCTGCAACTCGACTGCGTGAAGTCGGAGTCGCTAGTAATCGCAGATCAGCAACGCTGCGGTGAATACGTTCCCGGGCCTTGT	Otu00643	0	0	0	0	0	2	2	0	4	7	0	0	0	0	0	3	0	4	0	4	2	0	0	0	0	0	0	0	0	0	1	0	0	0	0	0	1	1	0	0	3	0	0	0	1
HWFN2LX05FQDRZ	644	14	TACTAGTGAATATGCTGGAAACAGTATAGTCTCGTAAGAGGCACTAGAACAGGTGGTGCACGGTTGTCGTCAGCTCGTGTCGTGAGATGTTGGGTTAAGTCCCGCAACGAGCGCAACCCCTATGGTTAGTTGCCATCATTTAGTTGGGCACTCTAGCCAGACTGCCGGCGATAAGTCGGAGGAAGGTGGGGATGACGTCAAATCATCATGCCCCTTATGTCCTGGGCTACACACGTACTACAATGGGTGCAACAGAGGGAAGCAAATCAGCGATGAAGAGCGAAACCCTAAAAGCACTCCCAGTTCAGATTGTTGGCTGAAAACTCGCCAGCATGAAGTTGGAATTGCTAGTAATCACAGGTCAGCATACTGTGGTGAATACGTTCCCGGGCCTTGT	Otu00644	0	0	0	1	0	0	0	0	0	3	0	0	0	0	0	0	0	1	0	0	0	0	0	0	0	0	0	0	0	0	0	0	0	0	0	0	0	0	0	0	0	0	0	0	0
HWFN2LX02B1FJJ	645	3	TGTAGGAAGTAGGAACTCGAAAGAGGGACGACCTGTCAAGTCAGGAGCCTGCACAGGTGTTGCATGGCTGTCGTCAGCTCGTGTCGTGAGATGTTGGGTTAAGTCCCGCAACGAGCGCAACCCTTATCCTTAGTTGCTACTTTTTTGCGCCGCAAGGTGTAAGAGAGGCACTCTAAGGAGACTGCCCGCGATAAGCAGGAGGAAGGTGGGGATGACGTCAAGTCAGTACGGCCTTTATGCCCTGGGCTACACACGTGTTACAATGCCCACCACAAAGCGTTGCCAACCCGCGAGGGGGAGCTAATCGCAAAAAAGTGGGCTCAGTTCAGATTGGAGTCTGCAATTCGACTCCATGAAGACGGAATCGCTAGTAAATGGGCGGGATCAGCTACGCCGCCG…	Otu00645	0	0	0	0	0	0	0	0	0	3	0	0	0	0	0	0	0	0	0	0	0	0	0	0	0	0	0	0	0	0	0	0	0	0	0	0	0	0	0	0	0	0	0	0	0
HWFN2LX02B7XY4	646	184	TCCCGGGAATCATTTGGAAACATATGAGTGCCCTTCGGGGAACCCGGAGACAGGTGCTGCATGGCTGTCGTCAGCTCGTGTCGTGAGATGTTGGGTTAAGTCCCGCAACGAGCGCAACCCCTATCTTCAGTTACCATCATTTGGTTGGGGACTCTGGAGATACTGCCCCGGTTAACGGGGAGGAAGGTGGGGATGACGTCAAGTCCTCATGGCCTTTATGTCCAGGGCTACACACGTGCTACAATGGTATGTACAAAGGGTAGCGACCCTGCGAAGGTTAGCCAATCCCAAAAAGCATATCTCAGTTCGGATTGGAGTCTGCAACTCGACTCCATGAAGTTGGAATCGCTAGTAATCGCGGGATCAGCATGCCGCGGTGAATACGTTCCCGGGCCTTGT	Otu00646	0	0	1	18	0	3	0	1	9	6	0	1	0	0	0	2	2	40	5	8	6	1	2	0	1	3	0	0	0	0	1	0	10	1	4	2	0	2	0	0	2	0	0	0	0
HYAP8WD01BTI30	647	79	AGCTAGTGACATCCGATGAAAGTCGGCTTCTCCGCAAGGGGCACTAGTACAGGTGCTGCATGGCTGTCGTCAGCTCGTGCCGTGAGGTGTTAGGTTAAGTCCTGCAACGAGCGCAACCCCTGCACTTAGTTGCCAGCAAGTAATGTTGGGCACTCTAAGTGGACTGCCTACGCAAGTAGAGAGGAAGGCGGGGATGACGTCAAGTCCTCATGGCCCTTACATCCAGGGCTACACACGTGCTACAATGGTCGATACAACGGGTTGCCAAATCGCGAGATGGAGCTAATCCCTTAAAATCGACCTCAGTTCGGATTGGAGTCTGCAACTCGACTCCATGAAGCTGGAATTGCTAGTAATCGCGCATCAGCTCGGCGCGGTGAATACGTTCCCGGGCCTTGT	Otu00647	0	0	0	3	0	0	0	4	4	3	1	2	0	0	0	0	0	7	3	2	1	7	0	0	2	1	5	0	0	0	0	0	1	0	1	0	1	1	1	0	5	3	0	0	0
HWFN2LX02BWWPW	648	36	CAGCAGAATGAAGGTCAGGCTGAAGGTCTTACCAGACAAGCTGAGAGGTGCTGCATGGCCGCCGACAGCTCGTGCTGTGAAGTGTCTAGTTAAGTCTAGCAACGAGCGAGACCCTAGTCGTTAATTGCAAACATCTTCTCCGGAAGGTGCGCACATTAGCGAGACTGCATCCGCTAAGGGTGAGGAAGGATAGGGCGAAGGTAGGTCAGTATGGCCTGAATATCCTGGGCTACACGCGGGCTGCAATGACCGGGACAATGAGATGCAACTCCGAGAGGAGGAGCAAATCCCCTAAACCCGGCCTTAGTACAGATCGAGGGTTGCAACCCATCCTCGTGAAGCTGGAATCCCCAGTAATCGGGCGTCACAATCGCTCGGTGAAAAACGTCCCTGCTCCTT…	Otu00648	0	0	0	1	0	0	3	2	0	4	0	0	0	0	0	0	0	1	0	2	2	0	0	0	0	0	0	0	0	0	0	0	0	0	0	0	0	0	0	0	0	0	0	0	0
HWFN2LX02B56DK	649	3	TGCAGGTGGTAGGGAACCGAAAGGGGACCGACCCTCGGGAGCCTGCACAGGTGCTGCATGGCTGTCGTCAGCTCGTGCCGTGAGGTGTTGGGTTAAGTCCCGCAACGAGCGCAACCCCTCTCTCTAGTTGCCAGTATTCAGTTAGGCACTCTAGAGATACTGCCTCGGTTAACGGGGAGGAAGGTGGGGACGACGTCAAGTCCTCATGGCCTTTATATCCAGGGCTACACACGTGCTACAATGGGCGGTACAAAGGGTTGCTAGTCCGCGAGGAGGAGCTAATCCCAAAAAGCCGCTCTCAGTTCGGATCGGAGTCTGCAACTCGACTCTGTGAAGTTGGAATCGCTAGTAAATCGTGGGATCAGCATGCCACGGTGAATACGTTCCCGGGCCCTTGT	Otu00649	0	0	0	0	0	0	0	0	0	3	0	0	0	0	0	0	0	0	0	0	0	0	0	0	0	0	0	0	0	0	0	0	0	0	0	0	0	0	0	0	0	0	0	0	0
HWFN2LX02B56AI	650	4	TCCAACTAACGAAGCAGAGATGCGTTAGGTGCCCTTCGGGGAAAGTTGAGACAGGTGGTGCATGGTTGTCGTCAGCTCGTGTCGTGAGATGTTGGGTTAAGTCCCGCAACGAGCGCAACCCTTGTGATTAGTTGCTACGCAAGAGCACTCTAATCAGACTGCCGTTGACAAAACGGAGGAAGGTGGGGACGACGTCAAATCATCATGCCCTTTATGACCTGGGCTACACACGTACTACAATGGCCATCAACAACGGGAAGCGAAGCCGCGAGGTGGAGCAAAACCCCAAAAATGGCCTCAGTTCGGATCGCAGGCTGCAACTCGCCTGCGTGAAGCTGGAATTGCTAGTAAATCGCGGGATCATCATGCCGCGGTGAATACGTTCCCGGGCCCTTGT	Otu00650	0	0	0	0	0	0	0	0	0	4	0	0	0	0	0	0	0	0	0	0	0	0	0	0	0	0	0	0	0	0	0	0	0	0	0	0	0	0	0	0	0	0	0	0	0
HWFN2LX02CGR0M	651	3	TAGCAGAATGAAGGTCAGCCTAAAGGGCTTACCTGACACGCTAAGAGGAGTTGCATGGCCGACTTCAGCCTGTGTCGTGAGATGACCAGTTAAATCTGGTAACAGGCGAGACCCGCATGTATATTTACTATGCAAATAGTTCAATATACAGACTGCCCGAGTAATTGGGAGGAAGGTGCGGGCTACGTTAGGTGAGTACAGCCTGAATACCCTGGGCTACACGCGCGCAACAATGGTAGAGACAATGGGCTACAACTCCGAAAGGAGAAGTTAATCCTCGAAACTCTACCTTAGTACAGATTGAGGGTTGTAACTCACCCTCATGACGCTGGAATCCCTAGTAATCGGGAAGGGTTATCATCCTCCGGTGAAATAATGTCCCCTGCTCCTTGC	Otu00651	0	0	0	0	0	0	0	0	0	3	0	0	0	0	0	0	0	0	0	0	0	0	0	0	0	0	0	0	0	0	0	0	0	0	0	0	0	0	0	0	0	0	0	0	0
HWFN2LX02BVZX4	652	5	TGTATCTGCAAATCCGAGGAAACTCGGACTCTTTCGAAGGTGATACACAGATGCTGCACGGTTGTCGTCAGCTCGTGTCGTGAGATGTTGCCTTAAGTGGCAGAACGAGCGCAACCCTCATTATCCGTTTTACTGTGTCGGATAAAACTGCCAGCGTTCAAGCTGGAGGAAGGCGGGGATGACGTCAAATCAGCGTGGCTCTTACACCTTGGGCTACACACGTGCTACAATGGGTAGATTACAGAGGGACGCAATATCGTAAGATGGAGCTAATCCTAAAAGCTACCCCCAGTTCGGATCGAAGGGCTGCAACTCGCCCTCGTGAAGCCGGAATCGCTAGTAAACCGTAGGATCAGCCTCGCTAACGGTGAATACGTTCTCAGGTTTTGT	Otu00652	0	0	0	0	0	0	0	0	0	5	0	0	0	0	0	0	0	0	0	0	0	0	0	0	0	0	0	0	0	0	0	0	0	0	0	0	0	0	0	0	0	0	0	0	0
HWFN2LX02BQGMN	653	3	TGTCTGGAATTCCGCAGAGATGTGGAAGTGCTCGAAAGAGAGCCAGAACACAGGTGCTGCATGGCTGTCGTCAGCTCGTGCCGTGAGGTGTTGGGTTAAGTCCCGCAACGAGCGCAACCCTTATCCTCTGTTGGTTGGAAACAACCTCTCTGAGGAAACTGCCAGCGACAAGCTGGAGGAAGGTGGGGATGACGTCAAGTCCTCATGGCCCTTATGTCCAGGGCGACACACGTGCTACAATGGCCGCTACAGAGGGTTGCAATACCGCAAGGTGGAGCCAATCCCTAAAAGCGGTCTCAGTTGGGATCGGAGTCTGCAACTCGACTCCGTGAACGCGGAATCGCTAGTAAATCGTGGGATCAGCCATGCCACGGTGAATACGTTCCCGGGCCCTTGT	Otu00653	0	0	0	0	0	0	0	0	0	3	0	0	0	0	0	0	0	0	0	0	0	0	0	0	0	0	0	0	0	0	0	0	0	0	0	0	0	0	0	0	0	0	0	0	0
HYQ4RGJ01B1JBF	654	22	TGCAGGATGTAGGAAGCCGAAAGGTAGACCACCTGTCAAATCAGGAGCCTGCACAGGTGCTGCATGGCTGTCGTCAGCTCGTGTCGTGAGATGTTGGGTTAAGTCCCGCAACGAGCGCAACCATTGTTCTTAGTTGCTACTACTTTACATTTTCGTAAGAAATGTAAAGTAAGCACTCTAAGGAGACTGCCCGCGATAAGCGGGAGGAAGGTGGAGATGACGTCAAGTCAGTATGGCCTTTATGCCCTGGGCTACACACGTGTTACAATGCCTACTCCAAAGCGTTGCCAAACCGCGAGGTGGAGCTAATCGCAAAAAAGTAGGCTCAGTTCAGATTGGAGTCTGCAACTCGACTCCATGAAGACGGAATCGCTAGTAATGGCGGATCAGCTACGCCGC…	Otu00654	0	0	0	0	0	0	0	0	0	3	1	4	0	1	0	0	0	0	0	0	2	0	2	0	0	0	0	2	2	0	0	0	0	0	0	0	0	0	0	0	1	1	0	0	0
HWFN2LX05F28DV	655	12	TGCAGCTGCAAATCCGGGAAACCCGGACTTCTTCGAGAGTGCTGCACAGGTGCTGCATGGTTGTCGTCAGCTCGTGTCGTGAGATGTCGGGTTAAGTCCTTTAACGAGCGCAACCCTCATCTTGTGTTAAATATTCACAAGAAACTGCCCAGCTTAACTGGGAGGAAGGTGAGGATGACGTCAAATCAGCATGGCTCTTACGCCTTGGGCCACACACGTGCTACAATGGCCGGTACAAAGGGCTGCTAAATCGCAAGATGGAGCTAATCCCAGAAAACCGGTCCCAGTTCGGATTGAGGTCTGAAATCCGACCTCATGAAGCCGGAATCACTAGTAACCGTGAATCAGCATGTCACGGTGAATACGTTCTCGGGCCTTGT	Otu00655	0	0	0	0	0	0	0	0	1	4	0	0	0	0	0	0	0	0	1	0	0	0	0	0	0	0	0	1	0	0	0	0	0	0	0	0	0	0	0	0	0	0	0	0	0
HWFN2LX05GC4AN	656	5	TCTCGGGAACCCTTCCGAAAGGAAGGGGTGCCTTAGGGAACCCGATGACAGGTGCTGCATGGTTGTCGTCAGCTCGTGCTGTGAAGTGTACTGTTAAGTCAGGTAACGAGCGCAACCCCTGTGTTATGTTAAATATTCATAACAGACTGCCGGCGATAAGCCGGAGGAAGGTGGGGATGACGTCAAATCCGCATGGCCTTTATGTCCTGGGCTACACACGTGCAACAATGGCCGGTACAAAGAGTCGCGAAACCGTAAGGTGGAGCCAATCTCATCAAAACCGGCCCCAGTTCAGATTGAGGTCTGCAATTCGATCTCATGAAGTAGGAATCGCTAGTAACCGTGGATCAGCCACGTCACGGTGAATACGTTCTCGGGCTTTGT	Otu00656	0	0	0	0	0	0	0	0	0	4	0	0	0	0	0	0	0	0	0	0	0	0	0	0	0	0	0	0	0	0	0	0	0	0	0	0	0	0	0	0	0	0	0	0	0
HYQ4RGJ01BEVOU	657	59	CAGCAGAATGAAGGTCAGTCTAAAGGGCTTACCTGACACGCTGAGCGGAGATGCATGGCCGACGTCAGCCTGTGCTGTGAAGTGACCAGTTAAATCTGGTAACAGGCGAGACCCATGTGTATAATTACTACTGAAAGGAGTACATTATATAGACTGCCTTGGTAACAAGGAGGAAGGTATGGGCTACGTTAGGTGAGTACGTCCCTAATCCCCTGGGCTACACGCGCGCGGCAATGGTAAACGCAGTGAGATGCAACTCTGAAAAGAGAAGCTAATCCCATAATGTTTATCTCAGTCTAGATTGAGGGCTGCAACTCGCCCTCATGACACTGGAATTCGTAGTAATCGTTTGTTAGCAGCGAACGGTGAATATGTCCCTGTCTCTTGC	Otu00657	0	0	0	1	0	2	1	0	2	4	11	2	0	0	0	0	0	0	0	0	0	0	9	0	0	1	4	0	0	0	0	0	0	0	0	0	0	0	0	0	5	3	0	0	3
HYQ4RGJ01B9SD3	658	82	CGGCAGAATGAAAGTCAGACTGAAGATCTTACTTAACAAGCCGAGAGGTAGTGCATGGCCGCCGTCAGCTCGTGCCGTAAGGTGTCCTGTTAAGTCAGGCAACGAGCGAGACCTGCATTCATAATTGCTAACGGGCTCATTGGAGTGTCTGAGCACATTATGAAGACTGCCCTGGAAACAGGGAGGAAGGCGCAGACAACGGTAGGTCTGTATGCTCCGAATCTTCTGGGCGACACGCGCATTACAATGGCAGGTACAATGGGATACAACTCCGAAAGGAGAAGTTAATCCTCTAAAACCTGTCTCAGTTCGGATTGAGGACTGTAACTCGTCCTCATGAAGCCGGAATTCGTAGTAATCGGACTTCAACATAGTCCGGTGAATACGTCCCTGCTCCTT…	Otu00658	0	1	0	13	3	2	3	2	4	6	0	3	6	0	0	0	0	4	2	1	0	0	1	0	1	0	0	0	0	0	0	2	0	0	0	0	3	1	0	0	0	0	0	0	1
HWFN2LX04EGZEV	659	84	CAGCAGAATGAAGGTCAGTCTAAAGGGCTTACCTGACACGCTGAGAGGAGTTGCATGGCCGACGTCAGCCTGTGTCGTGAGATGACCTGTTAAATCAGGTAACAGGCGAGACCCGTGTGTATAGTTGCTATCTGAATAGGATGCACTCTATACAGACTGCCCGGGCAACCGGGAGGAAGGTGCGGGCTACGTTAGGTGAGTACGGCCCTAATGCCCTGGGCTACACGCGCGCGGCAATGCTGCATACAGTGAGATGCAACTCTGAAAAGAGAAGCTAATCCCATAAAGTGCAGCCGAGTTCAGATTGAGGCTTGTAACTCAGCCTCATGACGCTGGAATCCGTAGTAATCGTTCATCATCAGTGAACGGTGAATAAGTCCCTGCTCCTTGC	Otu00659	0	0	0	0	0	6	0	6	1	6	2	2	2	0	1	0	0	4	0	4	0	0	3	3	0	1	0	0	0	1	0	0	0	0	1	0	0	0	0	1	3	0	0	2	2
HYAP8WD01B070G	660	347	TGCTTGAAGTAGAAACTCGAAAGAGAGACGACCTGTATCCAATCAGGAGCTTGCACAGGTGCTGCATGGCTGTCGTCAGCTCGTGCCGTGAGGTGTTAGGTTAAGTCCTGCAACGAGCGCAACCCTCGTCGCTAGTTAATTTCTCTAGCGAGACTGCCCGTATAACGCGGAGGAAGGTGGGGATGACGTCAAGTCAGCATGGCCCTTACATCCTGGGCTACACACACGCTACAATGGGTGATACAATAGGTTGCAATAGAGCGATCTGGAGCCAATCCAAAAAATCATCCTCAGTTCGGATTGCAGGCTGCAACTGCCTGCATGAAGTTGGAGTTGCTAGTAAACGCAGGTCAGCACACTGCGTTGAATACGTTCTCGGGCCTTGT	Otu00660	0	0	2	27	6	5	10	11	10	3	9	1	0	2	0	4	2	37	6	8	3	4	2	1	3	3	2	1	0	0	0	0	13	8	3	1	2	8	2	0	11	3	0	3	2
HWFN2LX02BPQP2	661	68	TAGCAGAATGAAGGTCAGTCTAAAGGGCTTACCTGACACGCTAAGAGGAGTTGCATGGCCGACGTCAGCCTGTGTCGTGAGATGACCTGTTAAATCAGGTAACAGGCGAGACCCATGTGCATATTTACTTCTTAGAAGTTCAATATGCAGACTGCCCGGGTAACTGGGAGGAAGGTATGGGCTACGTTAGGTGAGTACAGCCTGAATGCCCTGGGCTACACGCGCGCGGCAATGCTTGATGCAGTGAGACGCAACTCCGAAAGGAGAAGCAAATCCCATAATGTCAAGCCTAGTTCAGATTGAAGTTTGTAACTCAACTTCATGACGCTGGAATCTGTAGTAATCGTTCGTTATCAGCGAACGGTGAATATGTCCCTGCTCCTTGC	Otu00661	0	0	0	4	4	1	2	1	1	5	2	1	0	1	0	2	0	4	0	2	0	0	0	0	0	0	1	1	0	0	0	0	3	0	0	2	1	1	0	1	3	0	0	0	1
HYQ4RGJ01BI402	662	143	TGCACTAGACCGCTGTGGAAACACAGCTTCCCTTCGGGGCTGGTGCACAGGTGCTGCATGGCTGTCGTCAGCTCGTGCCGTGAGGTGTTGGGTTAAGTCCCGCAACGAGCGCAACCCTTGCCCATAGTTGCCATCGGGTAATGCCGGGCACTCTACGGGGACTGCCGGTGATAAACCGGAGGAAGGTGGGGATGACGTCAAGTCCTCATGGTCCTTACGTCTGGGGCTACACACGTGCTACAATGGCCGGTACAGAGGGTCGCAATGCCGCAAGGTGGAGCAAATCCCAAAAAGCCGGTCTCAGTTCGGATTGGAGTCTGCAACCCGACTCCATGAAGCTGGAATCGCTAGTAATCGCTGATCAGCAGGCAGCGGTGAATACGTTCCCGGGCCTTGT	Otu00662	0	0	0	0	0	0	0	0	1	3	16	15	2	8	0	0	0	0	2	1	1	0	4	0	6	5	8	4	1	1	0	0	0	0	0	0	0	0	0	0	22	1	5	0	1
HWFN2LX02B2CD3	663	38	TGCAGTGTTCAGGCGATGAAAGTCGCTGGCGTAGCAATACGAGAACTGCACAGGTGCTGCATGGCTGTCGTCAGCTCGTGTCGTGAGATGTCGGGTTAAGTCCCTTAACGAGCGAAACCCTTGTCACTAGTTGCCAGCGGGTAAAGCCGGGGACTCTAGTGAGACTGCCGGCGTTAAGCCGGAGGAAGGCGGGGATGACGTCAAGTCCTCATGGCCCTTATGCCTAGGGCTGCACACGTCCTACAATGGCGTGCACAAAGGGAAGCAAACCTGCGAGGGTAAGCAAATCCCAAAAAACACGCCCCAGTTCGGATTGCAGGCTGCAAACCCGCCTGCATGAAGCCGGAATCGCTAGTAATCGCGGGGTCAGGCACACCGCGGTGAAATGTGTTCCTGAGC…	Otu00663	0	0	0	1	0	3	0	0	3	7	6	0	2	0	0	0	0	1	0	1	0	0	1	1	2	0	0	0	0	0	0	0	0	0	0	0	0	0	0	0	0	0	0	0	0
HWFN2LX02B8DSB	664	5	CGGTCACATGAAGGCCAGGCTGACGACCTTGCCAGATTCTCCGAGAGGTGGTGCATGGCCGCCGTCAGTTCGTACCGTAGGGCGTTCTGTTAAGTCAGACAACGAACGAGACCCTCATCTTTAGTTGCAACTGGTAAGTCCGCTTATCAGGCACACTAGAGAAACCGCTGGTGATAAATCAGAGGAAGGTGAGGGCAACGGTAGGTCAGTATGCCCTGAATCCTTCGGGGCTACACGCGCGCTACAAAGGCCAAGACAATGGGTCCCGACACCGAAAGGTGAAGGTAATCTCGAAACTTGGTCATAGTTCGGATTGAGGGTTGTAAACTCACCCTCATGAAGCTGGAATCCGTAGTAATCGCGGGAATCAACATTCCGCGGTGAAATAATGCCCCCTGC…	Otu00664	0	0	0	0	0	0	0	0	0	5	0	0	0	0	0	0	0	0	0	0	0	0	0	0	0	0	0	0	0	0	0	0	0	0	0	0	0	0	0	0	0	0	0	0	0
HYQ4RGJ01ANGJM	665	33	CAGCAGAATGAAGGTCAGTCTGAAGGGCTTACCTGACACGCTGAGAGGAGTTGCATGGCCGTCGTCAGCTTGTGTTGTGAAATGCCCTGTTAACTCAGGTAACAAGCGAGACCTGCATGTATTGTTGCTATCGCAAGAGGCACACTATACAGACCGCATGGGTAACCATGAGGAAGGTGCAGGCAACGATAGGTGAGTACGGCCCGAATACCCTGGGCTACACGCGCGCGTCAATGCTACATTCAATGTGATGCAACTTCGAAAGAAGAAGCAAACCACTTAAAATCTAGCCTAGTTCAGATTGAACGTTGTAATTCACGTTCATGACGCCGGAATCCCTAGTAATCGGATGTTATCAGCGTCCGGTGAATAAGTCCCCGCTCTTTGC	Otu00665	0	0	0	0	1	0	0	0	0	4	0	0	0	0	0	0	0	0	0	0	0	0	0	0	0	0	0	0	1	2	0	0	0	0	0	0	2	0	0	1	2	0	0	0	0
HWFN2LX02CEB2U	666	4	CGGCAGGATGATACTCAGTCTAAAGGGCTTAGTGGACGAGCCGAGAGGTGGTGCATGGCCGTCGCCAGTTCGTGCCGTGAGGTGTCCTGTTAAGTCAGGCAACGATCGAGACCCGCATCCCCCGTTGCTACCAGCCTTGAGCTGGGCACACTGGGGAGACCGCCGCCGATAAGGCGGAGGAAGGAGCGGGCCACGGCAGGTCAGTATGCCCCGAATCTCCCGGGCCACACGCGAGCTGCAATGGTAGGCACAATGGGTTCCGACCTCGAAAGGGGAGGGAAATCTCTAAAACCTGCCGTAGTTGGGATCGAGGGTTGAAACCCACCCTCGTGAACATGGAATCCCTAGTAATCGCGTGTCACTAGCGCGCGGTGAAATACGTCCCCTGCTCCTTGC	Otu00666	0	0	0	0	0	0	0	0	0	4	0	0	0	0	0	0	0	0	0	0	0	0	0	0	0	0	0	0	0	0	0	0	0	0	0	0	0	0	0	0	0	0	0	0	0
HYAP8WD01A7O5D	667	229	CAGCAGAATGATGGTCAGTCCGAAGGGCTTACCTGACACGCTGAGAGGTAGTGCATGGCCACCGTCAGCTCGTGCCGTGAGGTGTCCTGTTAAGTCAGGCAACGAGCGAGATCCGTACCTCTAGTTGCTAACCCGTTTTTTGAATGGGTGCACTCTAGAGGGACTGCCGGCGATAAGTCGGAGGAAGGAGCGGGCGACGGTAGGTCAGTATGCTCCGAATTTCCTGGGCTACACGCGGCCTACAATGCGACGGACAATAGGATGCGACTCCGAAAGGAGAAGCCAACCCCTCAAACCGTCGCGTAGTTTGGATTGAGGTTTGGAACCCATCCTCATGAAAATGGAATCCCTAGTAATCGCGTGTCATCATCGCGCGGTGAATACGTCCCTTCTCCTTGC	Otu00667	0	0	0	10	2	3	9	10	13	6	4	5	0	5	2	0	0	8	5	3	0	3	5	3	1	2	2	4	5	3	0	0	0	0	3	1	1	2	0	0	8	3	0	0	1
HYAP8WD01BA2AG	668	73	CAGCAGAATGAAGGTCAGTCTGAAGGGCTTACCTGACACGCTGAGAGGAGATGCATGGCCGACGTCAGCCTGTGTCGTGAGATGACCAGTTAAATCTGGTAACAGGCGAGACCCATGTGTATAGTTGCTATTTGAATAAGATGCACTCTATACAGACTGCCCTGGTAACAGGGAGGAAGGTATGGGCTACGTTAGGTGAGTACGTCCCGAATACCCTGGGCAACACGCGCGCGGCAATGCTGTATTCAATGAGATGCAACTCTGAAAAGAGAAGCTAATCCCATAAAGTACAGCCTAGTTCAAATTGAGGCTTGAAACTCAGCCTCATGACGATGGAATCCGTAGTAATCGTTCATCATCAGTGAACGGTGAATAAGTCCCTGCTCCTTGC	Otu00668	0	0	0	1	0	0	0	1	12	7	0	1	0	0	0	0	0	14	4	0	1	0	0	0	0	0	0	0	0	0	0	0	0	0	0	1	2	2	0	0	3	0	0	0	0
HYAP8WD01CDTU8	669	233	TGGTCGTAGTAGTGAACCGAAAGGGGAACGAGCCTTCGGGCAGCGATCACAGGTGCTGCATGGCTGTCGTCAGCTCGTGTCGTGAGATGTTGGGTTAAGTCCCGCAACGAGCGCAACCCCTGTTGCCAGTTACATGTGTCTGGCGAGACTGCCGGTATCAAGCCGGAGGAAGGTGGGGATGACGTCAAGTCAGCATGGCCTTTATATCTGGGGCTACACACACGCTACAATGGTCGGTACAATGCGTTGCCAAGCCGCGAGGCGGAGCTAATCGCATCAAAACCGATCTCAGTTCGGATTGGAGGCTGCAACCCGCCTCCATGAAGTCGGAGTTGCTAGTAAACGCCGGTCAGCCATACGGCGTTGAATACGTTCCCGGGCCTTGT	Otu00669	0	2	1	13	0	5	2	2	12	5	0	0	3	0	0	6	1	55	13	0	4	3	0	1	2	4	0	2	0	0	10	1	16	2	4	5	5	3	3	1	6	0	0	0	1
HYQ4RGJ01B2LEA	670	182	TCCCGGGAATTATCCAGAGATGGATGAGTGCCCTTCGGGGAACCCGGAGACAGGTGCTGCATGGCTGTCGTCAGCTCGTGTCGTGAGATGTTGGGTTAAGTCCCGCAACGAGCGCAACCCCTACATTTAGTTGCCACCAGATAAAGCTGAGCACTCTAAATGAACTGCCTGGGTTAACCAGGAGGAAGGTGGGGACGACGTCAAGTCATCATGGCCTTTATGCCCAGGGCTACACACGTGCTACAATGGCCGGTACAAAGGGCTGCAAGCTCGCGAGAGCAAGCCAATCCCAAAAAACCGGCCTCAGTTCGGATTGGAGTCTGCAACTCGACTCTATGAAGTCGGAATCGCTAGTAATCGCGGATCAGCATGCCGCGGTGAATACGTTCCCGGGCCTTGT	Otu00670	0	0	0	4	1	4	5	4	9	6	4	1	3	1	0	3	0	6	8	0	2	0	4	0	0	5	1	1	2	0	0	0	0	0	1	0	0	1	1	1	8	15	2	0	1
HYQ4RGJ01BNX1M	671	131	TAAGTGGGATTGACAGATTGAGAGCTCTTTCTTGATTCTATGGGTGGTGGTGCATGGCCGTTCTTAGTTGGTGGAGTGATTTGTCTGGTTAATTCCGTTAACGAACGAGACCTTAACCTGCTAACTAGTCGCCTTGTGATGAACGGGGTTGACTTCTTAGAGGGACTATGCGTTCAAGCGCATGGAAGTTTGAGGCAATAACAGGTCAGTGATGCCCTTAGATGTCCTGGGCCGCACGCGCGCTACACTGACACGTGCAACGAGTATAACCTGGTCCGAAAGGACTTCGGGTAATCTTTATAGTACGTGTCGTGCTGGGGATAGATCTTTGCAATTATAGATCTTGAACGAGGAATTCCTAGTAAGCATAAGTCATCAGCTTGTGCTGATTACGTCCCT…	Otu00671	0	0	0	0	1	0	0	0	1	3	0	0	0	2	0	14	1	11	6	2	1	0	0	0	0	0	0	0	1	0	19	5	40	9	1	0	0	1	0	0	0	0	0	0	0
HYAP8WD01CDB1B	672	47	CAGCAGAATGAAGGTCAGTCTGAAGGGCTTACCTGACACGCTGAGAGGAGTTGCATGGCCGACGTCAGCCTGTGCCGTGAGGTGACCTGTTAAATCAGGTAACAGGCAAGACCCGCATGCATATTTACTACGTGTACAATATGCAGATCGCCATGGTAACATGGATGAAAGCGCGGGCTACGTTAGGTGAGTACAGCCCGAATCCCCTGGGCAACACGCGCGCGTCAATGGTGAATACAATGGGATGCGACTCCGAGAGGAGAAGCTAATCTCTTAAAATTCATCTCAGTCTAGATTGAGGTTTGCAACCCAACCTCATGACACCGGAATCTGTAGTAATCGTTCGTTAGCAGCGAACGGTGAATATGTCAATGTCCCTTGC	Otu00672	0	0	0	1	0	1	4	3	15	6	0	0	0	0	0	0	0	2	0	0	1	0	0	0	0	0	0	0	0	2	0	0	0	0	0	0	0	0	1	1	1	0	0	0	0
HYQ4RGJ01BZ33R	673	340	CAGCAGAATGAAGGTCAGTCTAAAGGGCTTACCTGACACGCTGAGAGGATGTGCATGGCCGACGTCAGCCTGTGTCGTGAGATGACCTGTTAAATCAGGTAACAGGCGAGACCCGTGTGCATAGTTGCTATCCGGAGAGGAGGCACTCTATGCAGACTGCCTGGGTAACCAGGAGGAAGGTACGGGCTACGTTAGGTGAGTACGCACCGAACGCCCTGGGCTACACGCGCGCGGCAATGCTGCATGCAGTGAGATGCAACTCCGAAAGGAGAAGCTAATCCCCTAATATGCAGCTAAGTTCAGATTGAGGTTTGCAACTAACCTCATGACGCTGGAATCCGTAGTAATTGCTCGTTAGCAGCGAGCAGTGAATAAGTCCCTGTTCCTTGC	Otu00673	0	0	0	13	0	6	3	6	10	9	2	4	1	1	0	0	0	7	6	2	1	5	3	0	0	0	1	1	1	1	0	0	0	0	0	0	0	0	0	0	1	6	0	0	0
HWFN2LX02B6PJT	674	7	CAGCGGGATGAGGGCCAGGCTGATGACCTTGCTAGACGAGCTGAGAGGAGGTGCATGGCCGTCGCCAGTTCGTGCCGTGAGGTGTCCTGTTAAGTCAGGCAACGATCGAGACCCGCATCCCCCGTTGCTACCAGCCTTGAGCTGGGCACACTGGGGAGACCGCCGTCGATAAGACGGAGGAAGGAGCGGGCCACGGCAGGTCAGTATGCCCCGAATCTCCCGGGGCCACACGCGAGCTGCAATGGCAGGTACAATGGGTTCCGACCTCGAAAGGGGAAGGCAATCCCGAAAACCTGCCGTAGTTGGGATCGAGGGTTGTAACCCACCCTCGTGAACATGGAATCCCTAGTAATCGCGCGTCATCATCGTGCGGTGAAATACGTCCCCTGCTCCTTGC	Otu00674	0	0	0	0	0	0	0	0	0	4	2	0	0	0	0	0	0	0	0	0	0	0	0	0	0	0	0	0	0	0	0	0	0	0	0	0	0	0	0	0	0	0	0	0	0
HWFN2LX04EOP3T	675	152	TGGCCGTAGTAGTGAACCGAAAGGGGAACGAGCCTTCGGGCAGCGGTCACAGGTGCTGCATGGCTGTCGTCAGCTCGTGTCGTGAGATGTTGGGTTAAGTCCCGCAACGAGCGCAACCCTCGTCGCCAGTTACACGTGTCTGGCGAGACTGCCGGTATCAAGCCGGAGGAAGGTGAGGATGACGTCAAGTCAGCATGGCCTTTATATCCAGGGCTACACACACGCTACAATGGTCGGTACAATGGGTTGCCAAGCCGCGAGGCGGAGCTAATCCCACCAAAACCGGCCTCAGTTCGGATTGGAGGCTGCAACCCGCCTCCATGAAGTCGGAGTTGCTAGTAAACGCCGGTCAGCTATACGGCGTTGAATACGTTCCCGGGCCCTTGT	Otu00675	0	0	2	5	1	6	6	6	12	6	15	2	12	0	0	0	6	37	0	2	1	2	8	0	3	0	0	0	0	0	0	1	0	3	3	0	0	0	0	4	0	0	0	0	0
HYQ4RGJ01ALPN1	676	619	CGGTTACATGAAGGCCAAGCTGATGACTTTGCCTGATTTTCCGAGAGGTGGTGCATGGCCGCCGTCAGTTCGTACCGTAAGGCGTTCTGTTAAGTCAGACAACGAACGAGACCCTCATCTTTAATTGCTACTGGTAAGTTCGCTTATCAGGCACATTAAAGAAACCGCTGGCGATAAGTCAGAGGAAGGCGAGGGCAACGGTAGGTCAGTATGCCCTGAATCCTCCGGGCTACACGCGCGCTACAAAGGCTAGGACAATGGGATTCGACACCGAAAGGTGAAGGTAACCTCGAAACCTAGTCATAGTTCGGATCGAGGGTTGTAACTCACCCTCGTGAAGCTGGAATCCGTAGTAATCGCGGATCAACATCCCGCGGTGAATATGCCCCTGCTCCTTGC	Otu00676	0	0	0	1	0	9	4	6	9	12	19	37	13	7	1	0	3	5	2	7	8	8	23	5	14	14	21	16	6	4	2	0	0	0	0	2	3	0	4	5	41	23	0	15	6
HWFN2LX03C79G7	677	8	CAGCATGATGAAGGTCAGTCTGAAGGGCTTACCTGAAGCGCTGAGAGGTGGTGCATGGCTGCCGTCAGCTCGTGTCGTGAAGCTATTTACGACATGAAGCTACGCAAATATGCGTGATAGCTCGACAAAGATGTCCTGTTAAGTCAGGCAACGAGCGAGACCCTTGCTATTAGTTGCTATTTCTAGTCTTCGGATCAGAAAGCACACTAATAGGACTGCCTGCGTAAGCAGGAGGAAGGTTAGGGCGACGTCAAGTCAGTATGCCCCGAATGCCCTGGGCCACACGCGAGCTGCAATGGTTTGGACAAAGAGCTGCAACACCGAAAGGTGAAGCCAATCTCATAAACCAAACCCCAGTCCGGATTGAGGGTTGTAACTCACCCTCATGAAGCCGGAATC…	Otu00677	0	0	0	0	0	0	0	0	0	4	0	0	0	0	0	0	0	0	0	0	0	0	0	2	0	0	0	0	0	0	0	0	0	0	0	0	0	0	0	0	0	0	0	0	0
HWFN2LX04EBS7P	678	75	TTCTAACGTACTATTTTCCAGAAATGGAGAAAATCCGCAAGGAGGTTAGAACAGGTGCTGCATGGCCGTCGTCAGCTCGTTCCGTGAGGAGTACCCTTAAGTGGGACAACGAGCGCAACCCCCACTCCGTGTTAAATCTGTCACAGAGGACGGTCCCAGCTTTGCTGGGAAGGAAGGAGGGGTAGACGTCAGGTCAGCATGGTCCTTATGTCCTGGGCCACACACATGTTACAATGAAGAGTTACAATAGGTTGCTAACTTGCAAAAGGGAGCTAATCCTACAAATCTTTCTCGGTGGGGATTGAAGTCTGCAACTCGACTTCATGAACGCGGAATTGGTAGTAATCGTGGGTCAGCCATACCACGGTGAATACGTTCTTGCCTCTTGC	Otu00678	0	0	1	5	0	0	0	3	5	4	0	0	0	0	0	0	1	12	3	2	1	1	0	1	0	0	0	0	0	0	0	0	0	0	0	0	0	3	0	0	1	0	0	0	0
HYQ4RGJ01BQQY9	679	394	CGGTTACATGAAGGCCAGGCTGATGACCTTGCCAGATTTTCCGAGAGGTGGTGCATGGCCGTCGTCAGTTCGTACCGTGAGGCGTTCTGTTAAGTCAGATAACGAACGAGACCCTCATCTCTAGTTGCAACTAGTGGGTCCGCCTGCTAGGCACATTAGAGAAACCGCTGGTGATAAATCAGAGGAAGGCGAGGGCAACGGTAGGTCAGTATGCCCTGAATCCCCCGGGCTACACGCGCGCTACAAAGGCTAGGACAATGGGTCCCGACACCGAAAGGTGAAGGCAATCCCGAAACCTAGTCGTAGTTCGGATTGAGGGTTGCAACTCACCCTCATGAAGTTGGAATTCGTAGTAATCGCGGATCAACATTCCGCGGTGAATATGCCCCTGCTCCTTGC	Otu00679	0	0	0	2	0	0	2	4	1	6	7	34	7	6	2	1	0	9	4	5	6	3	4	3	4	12	47	21	10	8	0	0	0	0	0	0	0	2	4	2	10	44	3	21	9
HWFN2LX02B9YJK	680	37	TGAGAATGAAAGCCTTTAGAGATAGAGGCCCTTCCGCAAGGAACATTCTACACAGGTGCTGCATGGCTGTCGTCAGCTCGTGTCGTGAGATGTTGGGTTAAGTCCCGCAACGAGCGCAACCCCTGTCCTTAGTTGCCATCAGGTAATGCTGGGAACTCTAAGGAGACTGCCTGGTTTAACCAGGAGGAAGGTGGGGATGACGTCAAGTCCTCATGGCTCTTACGACCAGGGCCAGACACGTGCTACAATGGCTGGTACAACGGGATGCAAACTCGTGAGTGTAAGCTAATCCCTTAAAACCAGTCTCAGTTCGGATTGGAGTCTGCAATTCGACTCCATGAAGTTGGAATCGCTAGTAATCGCGGGATCAGCATGCCGCGGTGAATACGTTCCCGGGCC…	Otu00680	0	0	0	4	0	3	0	0	1	3	1	1	0	0	0	0	0	7	0	0	2	0	0	0	0	0	0	0	2	0	1	0	6	0	0	0	0	1	0	0	0	0	0	0	0
HWFN2LX02CCYPX	681	58	TGTAGATGGTAGGGAACTGAAAGGGGACCGACCCTTCGGGGAGTCTGCACAGGTGCTGCATGGCTGTCGTCAGCTCGTGTCGTGAGATGTCCGGTTAAGTCCGGTAACGAGCGCAACCCCTGCGACGTGTTACAAGTGTCACGTCGGACTGCCGGTATCAAGCCGGAGGAAGGTGGGGATGACGTCAAGTCAGCATGGCCTTTATGTCCGGGGCTACACACACGCTACAATGGCCAGTACAATGGGTAGCGAATCTGCGAAGAGGAGCCAATCCTGAAAGCTGGTCTCAGTTCAGATTGCAGGCTGAAACCCGCCTGCATGAAGTCGGAGTTGCTAGTAAACCGCGCGGTCAGCATTAGTGCGGTGAATACGTTCCCGGGCCTTGT	Otu00681	0	2	4	13	3	0	3	0	0	4	0	0	0	0	0	0	0	17	0	0	1	5	0	0	0	0	0	0	0	0	0	0	0	0	3	0	0	0	2	0	0	0	0	0	0
HWFN2LX02B0AYL	682	3	TACTGGTGGTAGGGATCCGAAAGGTGACCGACCCTTCGGGGAGCCAGTACAGGTGCTGCATGGCTGTCGTCAGCTCGTGTCGTGAGATGTCCGGTTAAGTCCGGTAACGAGCGCAACCCTCGCTGTATGTTACAAGTGTCATACGGGACCGCCGGTATCAAGCCGGAGGAAGGTGGGGATGACGTCAAGTCAGCATGGCCTTTATATCTGGGGCTACACACACGCTACAATGGCCGGTACAATGGGTTGCTAAGCCGCGAGGTAGAGCCAATCCCCAAAGCCGGCCTCAGTTCAGATCACAAGGCTGAAACCCGCCTGTGTGAAGTTGGAGTTGCTAGTAAAACGCGCGGTCAGCTATAGTGCGTTGAATACGTTCTCGGGCCCTTGT	Otu00682	0	0	0	0	0	0	0	0	0	3	0	0	0	0	0	0	0	0	0	0	0	0	0	0	0	0	0	0	0	0	0	0	0	0	0	0	0	0	0	0	0	0	0	0	0
HYAP8WD01B9X2R	683	95	TGCTGGTAGTAGGAACCCGAAAGGGCGACGACCTGCCTTCGGGTGGGAGCCAGCACAGGTGCTACATGGCTGTCGTCAGCTCGTGCCGTGAGGTGTTGGGTTAAGTCCCATAACGAGCGCAACCCTTGTCCTGTGTTGATTTCTCACAGGAGACTGCCCAGGAATTCTGGGAGGAAGGTGAGGATGACGTCAAGTCAGCATGGCCCTTATGTCTTGGGCGACACACACGCTACAATGGACGGTACAGATGGTTGCGAAAGAGCGATCTGGAGCTAATCCCAAAAAGCCGTCCTCAGTTCGGATTGCAGGCTGAAACCCGCCTGCATGAAGGAGGAGTTGCTAGTAACCGCAGGTCAGCATACTGCGGTGAATACGTTCTCGGGCCTTGT	Otu00683	0	0	0	8	0	0	1	2	4	5	0	0	1	0	0	1	0	21	3	3	0	0	0	0	0	0	0	0	0	0	1	0	0	0	1	0	0	4	0	0	1	0	0	0	0
HYAP8WD01B0817	684	23	TGTAAGCTAAGGCGAATGAAAGTTCGCGTCCCGCAAGGGGAGCTTACACAGGTGCTGCATGGCTGTCGTCAGCTCGTGCCGTGAGGTGTTGGGTTAAGTCCCGCAACGAGCGCAACCCCTGTTTCTAGTTGCCACCGGGTAATGCCGAGCACTCTAGAAAGACTGCCTACGCAAGTAGTGAGGAAGGTGGGGATGACGTCAAGTCCGCATGGCCCTTACGCCCAGGGCCACACACGTGCTACAATGGCAACTACAAAGGGCTGCAAGACCGCGAGGTTGAGCCAATCCCTAAAAAGTTGTCTCAGTTCGGATTGGAGTCTGAAACTCGACTCCATGAAGCTGGAATTGCTAGTAATCGTGGATCAGAACGCCACGGTGAATACGTTCCCGGGCCTTGT	Otu00684	0	0	0	0	0	0	0	0	0	5	0	0	0	0	0	1	0	2	1	0	1	1	0	0	0	0	0	0	0	0	0	0	0	0	1	0	0	0	0	0	1	0	0	0	0
HYAP8WD01C5UHN	685	205	CAGCAGAATGAAGGTCAGTCTAAAGGGCTTACCTGACACGCTGAGAGGAGTTGCATGGCCGACATAAGCCTGTGTCGTGAGATGACTTGTTAAATCAAGTAACAGGCGAGACCCCTGTGTTTAATTTCTACGATAAGAGCACATTAAACAGACTGCCTTGGTAACAAGGAGGAGGGTGGGGGCGATGTTAGGTGGGTACAGCCCGAAACCCCTGGGCAACACGCGCGCGGCAATGCCAGATTCAATGAGATGCAACTCTGAAAAGAGAAGCTAATCTCATAAAATCTCGCTTAGTTCAGATTGAAGTTTGTAACCCAACTTCATGACGCTGGAATCCGTAGTAATCGTTCGTTATCAGCGAACGGTGAATATGTCACGGCCTCTTGC	Otu00685	0	0	1	10	2	1	0	0	2	10	8	12	1	3	2	3	0	14	2	3	1	0	2	0	2	7	7	4	7	7	1	0	11	0	2	0	3	1	1	2	17	2	4	1	4
HWFN2LX02B9DAA	686	6	GCAAGATGGCAGTCCGAGAAATCGGATCTTCCTTCGGGACATTTTGCGAGGTGCTGCATGGTTGTCGTCAGCTCGTGCCGTGAGGTGTCGGGTTAAGTCCCATAACGAGCGCAACCCCTATCTTTAGTTGCCATCAGGTAATGCTGGGGACTCTAGAGAAACTGCCTACGCAAGTAGTGAGGAAGGCGGGGATGACGTCAAATCAGCACGGCCCTTACGTCCAGGGCTACACACGTGCTACAATGGCCGGTACAGAGGGTCGCTACCTGGTGACAGGATGCCAATCTCAAAAACCGGTCTCAGTTCGGATCGAAGTCTGCAACTCGACTTCGTGAAGTTGGATTCGCTAGTAAATCGTACATCAGCAATGGTAACGGTGAATACGTTCCCGGGCCTTGT	Otu00686	0	0	0	0	0	0	0	2	0	4	0	0	0	0	0	0	0	0	0	0	0	0	0	0	0	0	0	0	0	0	0	0	0	0	0	0	0	0	0	0	0	0	0	0	0
HYQ4RGJ01A77LP	687	883	CGGTTACATGAAGGCCAGGCTGATGACCTTGCCTGATTTTCCGAGAAGTGGTGCATGGCCGCCGTCAGTTCGTACCGTAAGGCGTTCTGTTAAGTCAGACAACGAACGAGACCCTCATCTTTAATTGCTACTGGTAAGTCCGCTTATCAGGCACATTAGAGAAACCGCTGGCGATAAGTCAGAGGAGGGTGAGGGCAACGGTAGGTCAGTATGCCCTGAATCTTCCGGGCTACACGCGCGCTACAAAGGCCAGGACAATGGGTCCCGACACTGAAAAGTGAAGGTAATCTCGAAACCTGGTCATAGTTCGGATTGAGGGTTGAAACTCACCCTCATGAAGTTGGAATCCGTAGTAATCGCGTGTCATCATCACGCGGTGAATATGCCCCTGCTCCTTGC	Otu00687	0	0	1	0	0	3	5	0	5	9	28	78	57	44	29	0	0	2	0	0	3	1	16	4	8	11	28	53	35	22	1	0	0	0	0	0	0	2	0	0	35	32	7	10	32
HYQ4RGJ01B3H1T	688	248	CGGTTATATGAAGGCCAGGCTGATGACCTTGCCTGATTTTCCGAGAGGTGGTGCATGGCCGTCGTCAGTTCGTACCGTGAGGCGTTCTGTTAAGTCAGATAACGAACGAGACCCTCATCTTTAGTTGCAACTAGTACGTCCGCGTATTAGGCACACTAAAGAAACCGCTGGTGATAAATCAGAGGAAGGCGAGGGCAACGGTAGGTCAGTATGCCCTGAATCCCCCGGGCTACACGCGCGCTACAAAGGCTAGGACAATGGGTTTCAACACCGAAAGGTGAAGGTAATCTCGAAACCTAGTCGTAGTTTGGATTGAGGGTTGCAACCTACCCTCATGAAAGTGGAATCCGTAGTAATCGCGGGTCATCATCCCGCGGTGAATACGCCCCTGCTCCTTGC	Otu00688	0	0	0	0	0	0	1	0	11	5	17	9	0	3	4	0	0	0	2	15	10	3	18	2	2	1	1	4	3	23	0	0	0	0	0	0	1	3	0	2	14	6	0	1	16
HYAP8WD01B9EIH	689	299	TGTACCGAAAAGCTCTAGAGATAGGGTGTCCTTCGGGGCGGTACACAGGTGGTGCATGGCTGTCGTCAGCTCGTGTCGTGAGATGTTGGGTTAAGTCCCGCAACGAGCGCAACCCTTATCCTATGTTGCCAGCACGTAATGGTGGGGACTCGTAGGAGACTGCCGGGGTCAACTCGGAGGAAGGTGGGGATGACGTCAAGTCATCATGCCCCTTATGCCCAGGGCTGCAAACACGCTACAATGGCCGGTACAGAGGGCTGCAAACCCGCGAGGGTGAGCGAATCCCACAAAGCCGGTCTCAGTTCGGATTGGAGTCTGCAACTCGACTCCATGAAGCCGGAGTTGCTAGTAATCCTGGATCAGCACGCCAGGGTGAATACGTTCCCGGGCCTTGT	Otu00689	0	5	1	18	1	10	5	4	6	5	0	0	0	0	0	8	0	107	18	6	6	2	0	0	1	1	2	0	1	0	18	3	17	0	10	2	5	5	0	1	0	0	0	0	0
HYQ4RGJ01A6N9Z	690	47	TGTACGTGGTAGGGAAGTGAAAGCGGACCGACCCGCAAGGGAGCGTACACAGGTGATGCATGGCTGTCGTCAGCTCGTGCCGTGAGGTGTTAGGTTAAGTCCTCTAACGAGCGCAACCCTTACTGCATGTTACATGTGTCATGCGGAACTGCCGGTCTCAAACCGGAGGAAGGCGGGGATGACGTCAAGTCAGCATGTCCTTTATATCTGGGGCTACACACACGCTACAATGGCCGGTACAATAGGATGCCAAGCCGCAAGGCGGAGCCAATCCTCCAAAGCCGGTCTCAGTTCGGATTGTAGGCTGCAACCCGCCTACATGAAGTCGGAGTTGCTAGTAACCGCAGGACAGCTATACTGCGGTGAATACGTTCCCGGGTCTTGT	Otu00690	0	0	1	8	1	0	0	0	0	4	0	4	0	1	0	0	0	2	0	1	0	0	0	0	0	1	2	1	3	0	1	0	0	5	0	0	0	1	0	0	1	0	0	0	0
HWFN2LX02CK7KD	691	5	TGCACGGATGCTCTCGGTGAAAGCTGAGTAGGCTGCCTTCGGGTGAAACGTGCACAGGTGCTGCATGGCTGTCGTCAGCTCGTGCTGTGAAGTGTCGGGTTAAGTCCCTTAACGAGCGAAACCCTTGTCGCTAGTTGCCAGCGGGTCATGCCGGGAACTCTAGCGAGACTGCCGGCGTTAAGCCGGAGGAAGGTGGGGACGACGTCAAGTCATCATGGCCTTTATGTCCAGGGTGTCACACGTGCTACAATGGGGCGGACAGAGCGACGCAAGGCCGCGAGGCGGAGCAAATCGCACAAAACGTCCCTCAGTTCGGATTGGGGTCTGCAAAATTCGACCCCATGAAGCTGGAATCGCTAGTAATCGCGTAATCAGGCCACGACGCGGTGAAATATGTTC…	Otu00691	0	0	0	0	0	0	0	0	1	3	0	0	0	0	0	0	0	0	0	0	0	0	0	0	0	0	0	0	0	0	0	0	0	0	0	0	0	0	0	0	0	0	0	0	0
HWFN2LX03DH4V7	692	19	CAGCAGAATGAAGGTCAGTCTGAAGGGCTTACCTGACACGCTGAGAGGAGTTGCATGGCCGACGTCAGCCTGTGTCGTGAGATGACCTGTTAAATCAGGTAACAGGCGAGACCCGCGTGTATAGTTGCTATCTGGACAAGATGCACTCTATACAGACTGCCTGGGTAACCAGGAGGAGGGTGCGGTCTACGTTAGGTGAGTACGGCCCAAATGCCCTGGGCTACACGCGCGCGGCAATGCTGCATACAATGAGATGCAACTCTGAAAAGAGAAGCTAATCCCATAAAGTGCAGCTCAGTTCAGATTGAGGCTTGTAACCCAGCCTCATGACGCCGGAATCCGTAGTAATCGTTCGTTATTAGCGAACGGTGAAATAAGTCCCCTGCTCCTTGG	Otu00692	0	0	0	1	0	0	0	0	1	3	1	0	0	0	0	0	3	1	0	0	0	0	0	0	0	0	0	0	0	0	0	0	0	0	0	0	0	0	0	0	0	0	0	0	0
HWFN2LX02B4JRG	693	112	ACATCGGACAGCCCCAGAAATGGGGTCTCCCCGCAAGGGGCCGGTGGTTCAGGTGCTGCATGGCTGTCGTCAGCTCGTGTCGTGAGATGTTGGGTTAAGTCCCGCAACGAGCGCAACCCCTGTCTCTAGTTGCTACCATTTAGTTGAGCACTCTAGAGAGACTGCCCGTGTTAAACGGGAGGAAGGTGGGGACGACGTCAAGTCCTCATGGCCCTTATGTCCAGGGCTACACACGTGCTACAATGGGCGATACAAAGGGCTGCGAACCCGCAAGGGGAAGCCAATCCCAGAAAGTCGCTCTCAGTTCGGATTGGAGTCTGCAACTCGACTCCATGAAGGCGGAATCGCTAGTAATCGCGGGATCAGCATGCCGCGGTGAATACGTTCCCGGGCCTTGT	Otu00693	0	0	2	4	2	1	0	2	3	4	1	0	0	0	0	2	1	22	4	2	1	0	3	1	0	1	0	0	0	0	3	2	5	0	2	0	0	2	0	0	5	0	0	0	0
HYAP8WD01ALHYZ	694	49	TGCGGTGGACCGCTCCAGAGATGGAGCTTCCCTTCGGGGCTGCCGTGGAGGTGCTGCATGGCTGTCGTCAGCTCGTGTCGTGAGATGTTGGGTTAAGTCCCGCAACGAGCGCAACCCCTACCCTTAGTTGCCAGCGGTTCGGCCGGGAACTCTAGGGGGACTGCCGGTGATAAACCGGAGGAAGGTGGGGATGACGTCAAGTCATCATGGCCTTTATGTCCAGGGCTACACACGTGCTACAATGGGCGGTACAGAGGGTCGCGATAGCGCAAGCTGGAGCCAATCCCAAAAAACCGTCCTCAGTTCGGATTGCAGTCTGCAACTCGACTGCATGAAGGTGGAATCGCTAGTAATCGCGGATCAGCATGCCGCGGTGAATACGTTCCCGGGCCTTGT	Otu00694	0	0	0	1	0	0	1	1	2	3	0	0	0	0	0	6	0	6	1	0	1	1	0	0	0	0	0	0	0	0	5	0	6	0	0	2	0	2	0	0	0	0	0	0	1
HWFN2LX04ESHB1	695	51	CAGCAGAATGAAGGTCAGTCTGAAGGGCTTACCTGACACGCTGAGAGGAGTTGCATGGCCGACATAAGCCTGTGCCGTGAGGTGACTTGTTAAATCAAGTAACAGGCGAGACCCCTGTCTCTAATTTCTACGATAAGAGCACATTAGAGAGACTGCCTTGGTAACAAGGAGGAGGGTGGGGGCGATGTTAGGTGAGTACAGCCTGAATGCCCTGGGCTACACGCGCGCGGCAATGTCACATTCAATGAGCTGCGACTCTGAAAAGAGAAGCTAATCTCATAATATGTGGCTTAGTTCAGATTGAGGTTTGTAACTCAACCTCATGACGCTGGAATCCATAGTAATCGTTTGTTATCAACGAACGGTGAATTTGTCACGGCCTCTTGC	Otu00695	0	0	0	1	0	0	0	0	6	5	0	1	1	0	0	0	0	2	1	0	1	1	0	0	0	0	5	0	0	1	0	0	0	0	0	0	0	1	2	1	3	2	0	0	0
HYAP8WD01AO5WZ	696	70	TGTCCGTGTAAACCCTGGAAACAGGGTCCCTCTTCGGAGCGCGGTCACAGGTGGTGCATGGCTGTCGTCAGCTCGTGTCGTGAGATGTTGGGTTAAGTCCCGCAACGAGCGCAACCCCTGTTCTATGTTGCCAGCGGTTCGGCCGGGGACTCATAGAATACTGCCGGTGACAAACCGGAGGAAGGTGGGGACGACGTCAAGTCATCATGCCCCTTATGTCCAGGGCTACACACGTGCTACAATGGCCGGTACAAAGAGCTGCAAAGCCGCGAGGTGGAGCGAATCTCATAAAGCCGGTCCCAGTTCGGATTGTAGGCTGAAACTCGCCTGCATGAAGTCGGAGTTGCTAGTAATCGCGAATCAGCAACGTCGCGGTGAATACGTTCCCGGGCCTTGT	Otu00696	0	0	0	2	0	1	2	1	2	10	0	1	1	0	0	1	0	6	4	2	1	0	2	0	0	1	2	0	1	0	3	1	4	0	0	0	1	3	0	0	4	0	0	0	0
HWFN2LX05FQGE9	697	15	TGCTTGGATGCCTTTCTGGAAACAGAGTAGGTTGCCCGCAAGGGTGAAACTTGCACAGGTGCTGCATGGCTGTCGTCAGCTCGTGTCGTGAGATGTCGGGTTAAGTCCTTTAACGAGCGAAACCCTTACCGTTAGTTGCCAGCGCGTCATGGCGGGGACTCTAGCGGGACTGCCGGTGTTAAACCGGAGGAAGGCGGGGATGACGTCAAGTCCTCATGGCCTTTATGTCCAGGGCTTCACACGTGCTACAATGGCAGTTACAAAGCGATGCAATACCGCGAGGTGGAGCAAATCGCAAAAAACTGCCCCAGTTCAGATTGCAGGCTGTCAACTCGCCTGCATGAAGGCGGAATCGCTAGTAATCGCGTATCAGCGATGACGCGGTGAATGTGTTCCTGA…	Otu00697	0	0	0	1	0	0	0	0	0	3	0	0	0	0	0	0	0	1	1	0	0	0	0	0	0	0	0	0	0	0	0	0	0	0	0	0	0	0	0	0	0	0	0	0	0
HWFN2LX02B1B3H	698	48	CGGCAAGATGAAAGTCAGGCTGAAGACCTTACTTGATGAGCCGAGGGGAATTGCATGGCCGTCATCAGCTCGTGCCGTGAGGTGTCCTGTTAAGTCAGGCAACGAGCAAGACCTGCATCCACAATTGCAAACAGATCCTCCGGGATGACTGTGCACATTGTGGGGACTGCCTTGGAAACGAGGAGGAAGGCGCAGGCCATGATAGGTCAGTATGGTCCTAATCTTCTAGGCTACACGCGCGTTGCAATGATAGAGACAATGGGATACGACTCCGACAGGAGAAGTTAAGCCTCTAAACTCTATCTTAGTTTGGATTGAGCCTTGTAACTCAGGCTCATGATACCGGAATCTCTAGTAATCGGACGTCATCAGCGTCCGGTGAAATAATGTCCCCTGCTC…	Otu00698	0	0	0	0	0	0	0	0	1	3	2	3	0	0	0	0	0	0	0	0	0	0	0	0	2	1	3	0	0	0	0	0	0	0	0	0	0	0	0	0	4	1	0	5	0
HYAP8WD01C5W27	699	52	TGTGCGTGACCGCCGTGGAAACACGGCTTTCCTTCGGGACACGTTCACAGGTGGTGCATGGCTGTCGTCAGCTCGTGTCGTGAGATGTTGGGTTAAGTCCCGCAACGAGCGCAACCCCCGTCGCATGTTGCCAGCATTCAGTTGGGGACTCATGCGAGACTGCCGGTGACAAACCGGAGGAAGGTGGGGATGACGTCAAGTCCTCATGCCCCTTATGTCCAGGGCTACACACGTGCTACATTGGCGCGTACAGAGGGCTGCGATACCGCGAGGTGGAGCGAATCCCTTAAAGCGCGTCTCGGTTCGGATTGCAGGCTGAAACTCGCCTGCATGAAGGCGGAGTTGCTAGTAATCGCAGATCAGCAATGCTGCGGTGAATACGTTCCCGGGCCTTGT	Otu00699	0	1	0	4	0	1	0	0	1	5	0	0	0	0	0	1	2	7	1	1	0	0	0	0	0	2	1	0	0	0	0	0	5	0	0	0	2	3	0	0	0	0	0	0	0
HYAP8WD01BRQB7	700	32	TATGCGTGGTAGGGAGATGAAAGTTGACCGACCCTTCGGGGAGCGCAAACAGGTGCTGCATGGCTGTCGTCAGCTCGTGCCGTGAGGTGTTAGGTTAAGTCCTGTAACGAGCGCAACCCACGTCGCTAGTTATACGTGTCTAGCGAGACTGCCGGTGATAAGCCGGAGGAAGGTGTGGATGACGTCAAGTCAGCATGGCCTTTATATCCTGGGCTACACACACGCTACAATGGCCGGTACAATGGGTAGCGAAGCCGCGAGGCGGAGCCAATCCTCCAAAGCCGGTCTCAGTTCGGATTGCAGGCTGCAACTCGCCTGCATGAAGTCGGAGTTGCTAGTAACCGCGCGTCAGCACAGTGCGGTGAATACGTTCCCGGGTCTTGT	Otu00700	0	0	0	3	0	0	0	0	0	3	0	0	0	0	0	2	1	2	1	0	0	0	0	0	0	0	0	0	0	0	2	3	10	0	0	0	0	0	0	0	0	0	0	0	0
HWFN2LX02B61S0	701	21	CAGAAGTATGAAGGTCAGATTAAAGGTCTTGCCTGACGCTCTGAGCGGAGGTGCATGGCCGTCGTCAGCTCGTGTCGCGAGACGTCCTGTCAAGTCAGGTAACGAGCAAGACCCACGCCACTATTTGCTAACGTCGAATTCGTTCGGTACGAGCACTATAGTGGGACTGCGTGTGTTAAGCACGAGGAAGGTGCGGGCCACGGTAGGTCAGTATGCCCCTAATCCCTTGGGCGACAAGCGGGTCACAATGGTTATGACAGAGTGCCGCAACACCGAAAGGTGACGCAAATCACTTAAACGTAACCTTAGTACGAATTGAGGGCTGCAACTCGCCCTCATGAAGCTGGAATCTCTAGTAAACCGTAAATCCATTCATTTACGGTGAAATAACGTCCCTGC…	Otu00701	0	0	0	6	1	1	0	0	1	4	6	0	2	0	0	0	0	0	0	0	0	0	0	0	0	0	0	0	0	0	0	0	0	0	0	0	0	0	0	0	0	0	0	0	0
HYQ4RGJ01ANG4G	702	96	TGCTTGTGGTACAACCCTGAAAGGGGAAGGACTCCCTCACGGGAGAGCAAGCACAGGTGTTGCATGGCTGTCGTCAGCTCGTGTCGTGAGATGTCGGGTTAAGTCCCTTAACGAGCGAAACCCTTGTGACTAGTTGCCAGCGGGTAATGCCGGGGACTCTAGTCAGACTGCCGGTGTCAAACCGGAGGAAGGTGGGGACGACGTCAAGTCATCATGGCCCTTATGTCCGGGGCTGCACACGTCCTACAATGGCCGGTACAAAGGGAAGCAAAACCGCGAGGTGGAGCAAAACCCAGAAAGCCGGCCCCAGTTCAGATCGCAGGCTGCAACCCGCCTGCGTGAAGCCGGAATCGCTAGTAATCGCGTATCAGCTATGACGCGGTGAATATGTTCCCGAGC…	Otu00702	0	0	0	0	0	7	0	0	0	4	4	2	4	4	0	0	0	2	0	0	3	0	0	2	1	2	1	5	8	2	0	0	0	0	0	0	0	0	0	0	4	10	2	3	4
HYQ4RGJ01C1HZY	703	97	CGGCAAGATGAAAGTCAGATTAAAGGTTTTACTTGATGAGCCGAGAGGTGGTGCATGGCCGACGTCAGCTCGTGCCGTGAGGTGTCCTGTTAAGTCAGGTAACGAGCAAGACCTGCATCTACAATTGCTAACAGGTGCGAAAGTATGACTGAGCACATTGTAGAGACTGCCCGGGAAACTGGGAGGAAGGTGCAGGCAACGTTAGGTCTGTATGCCCCGAATCTGCTGGGCTACACGCGCGCAACATTGGTAACGACAATGGGATACAACTCCGAAAGGAGAAGTTAATCCTCGAAACGTTATCCTAGTCCAGATTGAGGGTTGTAATTCACCCTCATGACGTTGGAATCCCTAGTAATCGGACATTATCAGTGTCCGGTGAATACGTCCCTGCTCCTT…	Otu00703	0	0	0	20	0	1	1	1	4	4	0	1	0	0	0	1	1	13	2	0	0	1	1	0	1	0	0	0	0	0	1	0	3	4	0	0	3	2	0	1	1	0	0	0	0
HYQ4RGJ01BB05B	704	23176	CAGCAGGATGAAAGCCAGATTAAAGGTCTTGCCAGACGAGCTGAGAGGAGGTGCATGGCCGTCGCCAGTTCGTGCCGTGAGGTGTCCTGTTAAGTCAGGCAACGATCGAGACCCGCATCCCCCGTTGCTACCAGCCTTGAGCTGGGCACACTGGGGAGACCGCCGTCGATAAGACGGAGGAAGGAGCGGGCCACGGCAGGTCAGTATGCCCCGAATCTCCCGGGCCACACGCGAGCTGCAATGGCAGGTACAATGGGTTCCGACCTCGAAAGGGGAAGGAAATCTCTAAACCCTGCCGTAGTTGGGATCGAGGGTTGAAACCCACCCTCGTGAACATGGAATGCCTAGTAATCGCGCGTCACTATCGCGCGGTGAATACGTCCCTGCTCCTTGC	Otu00704	0	0	1	1	0	2	1	4	7	9	433	1808	473	1714	1684	1	0	7	5	11	3	5	79	78	142	307	914	703	931	1265	3	0	1	0	1	0	0	2	1	1	221	967	185	384	1094
HYAP8WD01B68JE	705	291	CGGCAGAATGAAGGTCAGTCTAAAGGGCTTACCTGACGAGCCGAGAGGTGGTGCATGGCCGTCGCCAGCTCGTGCCGTAAGGTGTCCAGTTAAGTCTGGTAACGAGCGAGACCTGTACCTACAATTGCTAACAGCTGAACTTCAGGACTGAGCACATTGTGGGGACTGCCTTGGAAACAAGGAGGAAGGTGCAGGCAACGGTAGGTCTGTATGCCCCGAATCCTCTGGGCTACACGCGCGCAACAATGGTAGGGACAATGGGATGCAACTCCGAAAGGAGAAGCTAAACCTCTAAACCCTATCCTAGTCCAGATCGAGCTTTGTAACTCAGGCTCGTGACGTCGGAATCCCTAGTAATCAGACTTTATCATAGTTTGGTGAATATGTCCCTGCTCCTTGC	Otu00705	0	2	0	32	2	0	1	2	5	6	2	0	3	2	2	10	2	44	5	7	2	1	3	0	5	2	5	3	2	5	1	2	14	1	2	4	10	5	2	2	6	7	2	0	9
HWFN2LX02BZZS5	706	5	CGGCAGGATGAAAGTCAGTCTAAAGGGCTTACTTGACGAGCCGAGAGGTATTGCATGGCCGTCGTCAGCTCGTGCTGTAAAGTGTCCTCTTAAGTGAGGTAACGAGCGAGACCTGCGTCCATAATTGCAAACGGGTTCTTTTGAATGACTGTGCACATTATGGAGACTGCCTTGGAAACAAGGAGGAAGGTGCAGGCAACGATAGGTCTGTATGGTCCGGATCCCCTGGGCTACACGCGCGCAACAATGGCCGGTACAATGGGTCGCAAAGCCGCGAGGCGGAGCCAATCCTAAAAAGCCGGTCTCAGTTCGGATCGCAGGCTGCAACTCGCCTGCGTGAAGTCGGAGTTGCTAGTAAACCGCAGGGACAGCTATACTGCGGTGAATACGTTCCCGGGC…	Otu00706	0	0	0	0	0	0	0	0	0	5	0	0	0	0	0	0	0	0	0	0	0	0	0	0	0	0	0	0	0	0	0	0	0	0	0	0	0	0	0	0	0	0	0	0	0
HWFN2LX02CCHA3	707	44	TGCACGTAGTAGTGAAGCGAAAGCGGAACGATCCTTCGGGAAGCGTGCACAGGTGTTGCATGGCTGTCGTCAGCTCGTGTCGTGAGATGTTGGGTTAAGTCCCGCAACGAGCGCAACCCTTGTCGTTAGTTACATGTGTCTAACGAGACTGCCGGTATCAAGTCGGAGGAAGGTGGGGATGACGTCAAGTCAGCATGACCTTTATATCCAGGGCTACACACACGCTACAATGGGCGGTACAATGGGCAGCGAAGCCGCGAGGCGGAGCGAATCCTATCAAAGCCGTTCGTAGTTCGGATTGCAGGCTGCAACCCGCCTGCATGAAGCCGGAGTTGCTAGTAAAACGCAGGGTCAGCCATACTGCGTTGAATACGTTCCCGGGCCTTGT	Otu00707	0	1	0	1	0	0	0	0	2	5	0	0	0	0	0	0	0	6	6	0	5	0	0	0	0	0	0	0	0	0	1	0	3	0	0	0	0	1	0	0	2	0	0	0	0
HYAP8WD01BP0WU	708	72	CAGCAGTGTGAAGGCCAGATTAAAGGTCTTGCCAGACGAGCTGAGAGGAGGTGCATGGCCGTCGCCAGTTCGTGCCGTGAGGTGTCCTGTTAAGTCAGGCAACGATCGAGACCCGCGTCCTCTGTTGCAACTAGCCTTGTGCTGGGCACACTGAGGAGACCGCCGCTGATAAAGCGGAGGAAGGAGCGGGCCACGGCAGGTCAGTATGCCCCGAATCTCCCGGGCCACACGCGAGCTGCAATGGCAGGTACAATGGGTTCCGACCTCGTAAGGGGAAGGCAATCTCGAAAGCCTGCCGTAGTTGGGATCGAGGGTTGAAACTCACCCTCGTGAACATGGAATCCCTAGTAATCGCGTGTCACTAGCGCGCGGTGAATACGTCCCTGCTCCTTGC	Otu00708	0	0	0	3	0	3	0	0	0	3	0	2	0	0	1	0	0	11	1	3	0	1	0	0	1	2	0	2	0	0	0	0	2	0	0	0	0	0	0	0	8	1	5	0	1
HYQ4RGJ01DCNZU	709	220	TCCCGAGAATCCCTCAGAAATGAGGGAGTGCCCGCAAGGGAACTCGGAGACAGGTGCTGCATGGCTGTCGTCAGCTCGTGTCGTGAGATGTTGGGTTAAGTCCCGCAACGAGCGCAACCCTTGCCCTTAGTTGCCAGCGGTTCGGCCGGGCACTCTAGGGGGACCGCCGATGTCAAATCGGAGGAAGGTGGGGATGACGTCAAGTCCTCATGGCCTTTATGTCCAGGGCTACACACGTGCTACAATGGTCGGTACAAAGGGCAGCGACAGCGCGAGCTGAAGCAAATCCCAAAAAGCCGATCTCAGTACGGATTGGAGTCTGCAACTCGACTCCATGAAGGTGGAATCGCTAGTAATCGCGGATCAGCATGCCGCGGTGAATACGTTCCCGGGCCTTGT	Otu00709	0	0	0	10	1	2	2	3	4	5	0	3	0	0	0	4	2	38	17	5	6	4	0	0	0	1	5	0	0	0	4	0	18	0	3	0	2	2	2	1	8	0	0	8	1
HYAP8WD01BUPCH	710	41	TGCCTAGAATTCACCAGAAATGGAGAAGTGCCTTTTTTAGGAACTGGGTCACAGGTGGTGCATGGCTGTCGTCAGCTCGTGCGTTGACGTGTATGGTTAAGTCCTGCAACGAGCGCAACCCTCGTCTTTAGTTAAATTCTCTAAAGAGACTGCCAGTGCAAACTGGAGGAAGGTGAGGATGACGTCAAGTCAGCATGCCCCTTACACCCTGGGCGACACACGTAATACAATGGTTGGGACAATCAGAAGCGATCCTGCGAAGGCTAGCGAATCTGTTAAACCCAACCCCAGTTCGGATTGCAGGCTGCAACTCGCCTGCATGAAGTCGGAATTGCTAGTAATCGCCGATCAGCCATGCGGCGGTGAATACGTTCCCGGACCTTGT	Otu00710	0	0	0	0	0	0	0	1	0	3	0	0	0	0	0	1	2	12	2	1	1	0	0	0	0	0	0	0	0	0	4	5	4	0	0	0	1	0	0	0	0	0	0	0	0
HYQ4RGJ01AWEEK	711	92	TGTGCACGGATGTCTCAGCGATGAGGCAGCCCTTTGGGGCGTGCACACAGGTGCTGCATGGCTGTCGTCAGCTCGTGTCGTGAGATGTTGGGTTAAGTCCCGCAACGAGCGCAACCCTTGCCGTCTGTTGCTAACAGGCCCTTGAGGTGCTGAGGACTCAGACGGAACTGCCGGTGACAAACCGGAGGAAGGTGGGGATGACGTCAAGTCATCATGGCCCTTATGTCCTGGGCTACACACGTGCTACAATGGCCGGTACAAAGCGCCTGCGACACGGTGACGTGGAGCGAATCGCAAAAAGCCGGTCTCAGTTCGGATTGGAGTCTGAAACCCGACTCCATGAAGTTGGAATCGCTAGTAATCGCGCATCAGCACGGCGCGGTGAATACGTTCCCGGGC…	Otu00711	0	0	0	3	0	1	0	0	1	3	1	2	0	4	1	5	1	15	3	1	6	0	3	0	0	2	2	0	1	0	1	0	3	2	1	0	0	0	0	0	0	0	14	0	1
HWFN2LX05FVYTD	712	33	CGGCAGTATGATGCTCAGTCTAAAGGGCTTAGTGGACAAGCCGAGAGGAGTTGCATGGCCACCGCCAGCTCGTGTCGTGAGATGTCCTGTTAAGTCAGGCAACGAGCGAGACCGCCACTCTCAGTTGCGATTTCGTCCTTCGGGATGGGAGCACTCTGAGAGGACTGCTCCCGCTAAGGGAGAGGAAGGAGGCGGCGACGGTAGGTAGGATGGCCCGAATGCTCTGGGCTACACGCGTGCTGCAATGGTCAGGACAATGAGATGCAACTCCGAAAGGAGGAGCAAACCCCCTAAACCTGATCCTAGTCCGGATCGAGGGCTGTAACTCGCCCTCGTGAAGCTGGAATCCCCAGTAATCGGAGCTCACTATACTCCGGTGAAAATGTCCCCGCTCCTTGC	Otu00712	0	0	0	1	1	0	0	0	0	9	0	1	0	0	0	0	0	0	0	1	0	0	2	2	1	0	0	0	1	0	0	0	0	0	0	0	0	0	0	0	0	0	0	0	0
HYAP8WD01CNA0Z	713	23	GTAGGACGACAGTCCCCGAAAGGGGATTTTCCTTCGGGACGACCTACAAGGTGCTGCATGGTTGTCGTCAGCTCGTGCCGTGAGGTGTCGGGTTAAGTCCCATAACGAGCGCAACCCCTATCCTTAGTTGCCATCAGGTCATGCTGGGAACTCTAAGGGAACTGCCTACGCAAGTAGTGAGGAAGGTGGGGATGACGTCAAATCAGCACGGCCCTTATGTCCAGGGCTACACACGTGCTACAATGGCCGGTACAGAGGGTCGCTACCTGGTGACAGGATGCTAATCTCGAAAACCGGTCTCAGTTCGGATCGAAGTCTGCAACCCGACTTCGTGAAGTTGGATTCGCTAGTAATCGCGCATCAGCCATGGCGCGGTGAATACGTTCCCGGGCCTTGT	Otu00713	0	0	0	0	0	0	0	0	1	4	1	0	0	0	0	0	0	0	0	0	0	0	0	1	2	2	8	0	1	0	0	0	0	0	0	0	0	0	0	0	1	2	0	0	0
HYAP8WD01C2BSW	714	551	GTAGAGCGACAGACTGGGAAACTGGTCCTTCTTCGGACGATCTACAAGGTGCTGCATGGTTGTCGTCAGCTCGTGCCGTGAGGTGTCGGGTTAAGTCCCATAACGAGCGCAACCCTTATCGTTAGTTGCCAGCGGGTAATGCCGGGGACTCTAACGAAACTGCCGGTGTAAACCGTGAGGAAGGTGGGGATGACGTCAAATCAGCACGGCCCTTATGTCCAGGGCGACACACGTGTTACAATGGCCGGTACAGAGGGCAGCTACCTGGTGACAGGATGCTAATCTCCAAAACCGGTCTCAGTTCGGATCGAAGTCTGCAACTCGACTTCGTGAAGCTGGATTCGCTAGTAATCGCGCATCAGCCATGGCGCGGTGAATACGTTCCCGGGCCTTGT	Otu00714	0	3	1	30	5	6	1	16	18	11	11	12	1	8	2	12	8	62	16	4	5	4	8	1	5	4	14	12	9	11	19	0	26	1	7	2	6	6	2	4	8	6	0	0	10
HYAP8WD01CK42M	715	404	CAGCGGAATGATAGCCGGGTTGAAGACTCTGCTTGACTAGCTGAGAGGAGGTGCATGGCCGTCGTCAGTTCGTACTGTGAAGCATCCTGTTAAGTCAGGCAACGAGCGAGACCCACGCCAACAGTTGCCAGCTTGTCCTCCGGGATGATGGGGACACTGTTGGGACCGCCTCTGCTAAAGAGGAGGAAGGAATGGGCAACGGTAGGTCAGCATGCCCCGAATTATCCGGGCTACACGCGGGCTACAATGGTCAGGACAATGGGTATCGACACCGAAAGGTGAAGGCAATCTCCTAAACCTGTCCTTAGTTCGGATTGTGGGCTGCAACTCGCCCACATGAAGCTGGAATCCGTAGTAATCGCGTCTCAAAATGGCGCGGTGAATATGTCCCTGCTCCTT…	Otu00715	0	0	1	9	0	5	7	2	8	6	11	31	11	25	13	3	3	39	3	6	2	1	4	2	1	8	23	16	26	21	1	0	6	0	2	0	4	3	2	0	3	9	4	0	26
HYAP8WD01CZ4FP	716	41	CGGCAAGATGAAAGTCAGATTAAAGGTCTTACTTGATGAGCCGAGAGGTGGTGCATGGCCATCGTCAGCTCGTGCCGTAAGGTGTCCTGTTAAGTCAGGCAACGAGCGAGACCTGTACTTACAATTGCTAACGAGTTCTTTAGAATGATCGAGCACATTGTAAGGACTGCCCTGGAAACAGGGAGGAAGGTGCAGGCTACGGTAGGTCTGTATGCCCCGAATCTTCTGGGCTACACGCGCGCAACAATGATAAGGACAATGGGATGCAACTCCGAAAGGAGAAGCTAAACCTCTAAACCTTATCTTAGTACAGATTGAGGATTGTAACTCATCCTCATGACGATGGAATCCCTAGTAATCAGGTCTTATCATGGCCCGGTGAATATGTCCCTGCTCCTT…	Otu00716	0	0	0	1	1	0	0	0	2	4	0	0	0	0	0	0	0	6	0	1	4	0	8	0	0	0	0	0	0	0	0	0	0	0	0	0	0	1	0	0	0	0	0	0	0
HWFN2LX02BT4UP	717	3	CGGCAGGATGAAGGTCAGTCTAAAGGGCTTACCCAACGAGCCGAGAGGTAGTGCATGGCCGTCGTCAGCTCGTGCCGTAAGGTGTCTTGTTAAGTCAAGCAACGAGCGAGACCTGCATTTACAATTGCTAACGAGAACAGCAATGTTTGATTGAGCACATTGTAAGGACTGCCCGTGAAAACGGGAGGAAGGCGCAGGCAACGGTAGGTCTGTATGCTCCGAATCTTCTGGGCTACACGCGCGCAACAATGGTAGGTACAATGGGATGCAACGCCGAAAGGCGAAGCTAATCCTCGAAAACCTATCCTAGTTCAGATTGTGGGTTGTAACTCACCCACATGACGTTGGAATCCCTAGTAATCAGAACTTTAGGCAGAGTCCGGTGAAATAATGTCCCCT…	Otu00717	0	0	0	0	0	0	0	0	0	3	0	0	0	0	0	0	0	0	0	0	0	0	0	0	0	0	0	0	0	0	0	0	0	0	0	0	0	0	0	0	0	0	0	0	0
HYQ4RGJ01AZ623	718	134	CGGTTATATGAAGGCCAGGCTGATGACCTTGCCTGATTTTCCGAGAGGTGGTGCATGGCCGTCGTCAGTTCGTACCGTGAGGCGTTCTGTTAAGTCAGACAACGAACAAGACCCTCATCTTTAGTTGCCACTAGTAAGTTCGCTTATTAGGCACACTAGAGAAACCGCTGGTGATAAATCAGAGGAAGGAGAGGGCAACGGTAGGTCAGTATGCCCTGAATCCCCCGGGCTACACGCGCGCTACAAAGGCTAGGACAATGGGCTCCGACACCGAAAGGTGAAGGCAATCCCGAAACCTAGTCATAGTTCGGATTGAGGGTTGTAACTCACCCTCATGAAGTTGGAATCCGTAGTAATCGCGGATCAACATTCCGCGGTGAATACGCCCCTGCTCCTTGC	Otu00718	0	0	0	3	1	4	3	0	4	4	5	9	0	1	0	0	0	6	2	3	2	1	0	1	8	3	7	4	0	0	0	0	0	0	0	0	1	1	2	0	2	4	0	0	1
HWFN2LX05GBPBR	719	160	CAGCTGTATGAAGGTCAGGCTGATGACCTTACCAGACTCGCTGAGAGGCGGTGCATGGCCGTCGCCAGTTCGTGCCGTGAGGTGTCCTGTTAAGTCAGGCAACGAACGAAACCCAAGCTCACAGTTGCGAGCAGATCCCTTCGGGGATGCTGGGCACTCTGTGGGGACCGCCATCGCTAAGATGGATGAAGGTTTGGGCCACGGCAGGTCAGTATCGGATGCGGAGTTGCGTACTCCCATTCGCCGAAGCCCCGAATCCCCTGGGCCACACGCGGACTGCAAAGGCGAGGACAATGGGTTGCTACACCGAAAGGTGACGCTAATCCCGAAACCTCGTCGTAGTTAGGATTGCGGGTTGCAAACTCACCCGCATGAATATGGAATCCCTAGTAACCGTGT…	Otu00719	0	0	0	0	0	0	0	0	2	6	12	12	7	0	2	0	0	0	0	0	0	2	5	1	2	8	2	3	3	0	0	0	0	0	0	0	0	0	0	0	18	9	0	1	3
HYQ4RGJ01CS4UF	720	67	TCTAGGAAAGGCCTAAGAAACTAGGCCGTGCCCGCAAGGGAATCCTAAGACAGGTGTTGCACGGTTGTCGTCAGTTCGTGCTGTAGAGTGTGGCCTTAAGTGGTCCAACGAACGAAACCTGTATCCTGTGTTGCTTTTCACAGGAGACTGCCGCGGTTTTACGCGGAGGAAGGTGCAGATGACGTCAAATCAGCGTGACTCTTACACCCTGGGCGACACACGTGCTACAATGGCAGAGATAAAGAGTAGCAAGCCGGTAACGGCAAGCCAATCTCATAAAAACTGCCTCAGTTCGGATTGAGGGCTGCAACTCGCCCTCATGAAGTTGGAATCGCTAGTAATCGTGGGTCAGCACACCACGGTGAATACGTTCTCGAGTCTTGT	Otu00720	0	0	0	0	0	0	0	0	1	5	32	10	0	1	0	0	0	0	0	0	0	0	1	0	2	0	0	0	0	0	0	0	0	0	0	0	0	0	0	0	2	1	0	0	0
HWFN2LX02CHX8Y	721	2	TAGCAGAATGAAGGTCAGTCCAAAGGGCTTACCTGACACGCTAAGAGGAGTTGCATGGCCGACGTCAGCCTGTGTCGTGAGATGACCTGTTAAATCAGGTAACAGGCGAGACCCACGTGTATATTACTTTTGCAAAAAAGTTCAATATACAGACTGCCCGGGTAACTGGGAGGAAGGTGCGGGCTACGTTAGGTGAGTACAGCCTGAATACCCTGGGCTACACGCGCGCGGCAATGCTAGATGCAATGAGACGCAACTCCGAAAGGAGAAGCAAATCCCATAATGTCTAGCCTAGTTCAGATTGAAAGTTTGTAACTCAACTTCATGACGCTGGAATCCGTAGTAAATCGTTCTTTATCAGAGAACGGTGAAATATGTCCCTGCTCCCTTGT	Otu00721	0	0	0	0	0	0	0	0	0	2	0	0	0	0	0	0	0	0	0	0	0	0	0	0	0	0	0	0	0	0	0	0	0	0	0	0	0	0	0	0	0	0	0	0	0
HWFN2LX02B73HG	722	2	TGTAGCTGCACGCTCGAGAAATCGAGAATCCTTCGAGGGTGCTACACAGGTGCTGCATGGTTGTCGTCAGCTCGTGCCGTGAGGTGTCGCCTTAAGTGGTTTAACGAGCGCAACCCTCATCCCATGTTAAATTTACTCATGGGAAACTGCCTTGCATAACAAGGAGGAAGGTGAGGATGACGTCAAATCAGCATGGCTCTTACAGCTGGGGCCACACACGTGCTACAATGGCCGGTACAAAGGGTTGCTAAGCGGCAACGCGGAGCTAATCCCATAAAACCGGTCCCAGTTCGGATTGAGGTCTGCAATTCGACCTCATGAAGCCGGAATCGCTAGTAACCGTGAAATCAGGCATGTCACGGTGAATACGTTCTCAGATTTTGT	Otu00722	0	0	0	0	0	0	0	0	0	2	0	0	0	0	0	0	0	0	0	0	0	0	0	0	0	0	0	0	0	0	0	0	0	0	0	0	0	0	0	0	0	0	0	0	0
HWFN2LX03DHUOE	723	27	CAGCGGAATGATTGCCGGGCTGAAGACTCTGCATGACTAGCTGAGAGGAGGTGCATGGCCGTCGTCAGTTCGTACTGTGAAGCATCCTGTTAAGTCAGGCAACGAGCGAGACCCACGCCAACAGTTGCCAGCTCGTCCTCAGGGATGGAGGGGACACTGTTGGGACCGCCTCTGCTAAAGAGGAGGAAGGAATGGGCAACGGTAGGTCAGCATGCCCCGAATTATCCGGGCTACACGCGGGCTACAATGGGTGGGACAATGGGTATCGACACCGAAAGGTGAAGGCAATCTCCTAAACCCATCCTTAGTTCGGATTGTGGGCTGCAAACTCGCCCACATGAAGCTGGAATCTGTAGTAATCGTGTATCAAATTGCACGGTGAAATATGTCCCCTGCTCC…	Otu00723	0	0	0	0	0	0	0	0	5	5	2	0	0	0	0	0	0	0	0	0	0	0	0	6	9	0	0	0	0	0	0	0	0	0	0	0	0	0	0	0	0	0	0	0	0
HWFN2LX02BRLXG	724	3	TGACCAGGAATCCGGCGGAAACGTCGGCGCCCCGCAAGGGGCTTGGCCACAGGTGTTGCATGGCTGTCGTCAGCTCGTGTCGTGAGATGTTGGGTTAAGTCCCGCAACGAGCGCAACCCTTGGCGTATGTTTCACGTGTCATGCGCGACAGCCGGCGTAAGCCGGAGGAAGGTGGGGATGACGTCAAGTCAGCATGGTCCTTATGGCCAGGGGCTACACACACGCTACAATGGCCGGTACAGAGGGTCGCCACACCGCGAGGTGGAGCAAATCCTAAAAGCCGGTCTCAGTTCGGATCGGAAGTCTGCAACTCGACTCCGTGAAGGTGGAGTTGCTAGTAAACCGCAGGGTCAGCCACACTGCGGTGAATACGTTCCCGGGCCCTTGT	Otu00724	0	0	0	0	0	0	0	0	0	3	0	0	0	0	0	0	0	0	0	0	0	0	0	0	0	0	0	0	0	0	0	0	0	0	0	0	0	0	0	0	0	0	0	0	0
HWFN2LX03C6L0H	725	6	CGCACGGATTAGTTCTATGAAAGTAGAATAACGCCTTAACCGGTGGAACGTGCGAAGGTGTTGCATGGCTGTCGTCAGCTCGTGTCGTGAGATGTCGGGTTAAGTCCCTTAACGAGCGAAACCCTTATCCTTAGTTGCCATCGGGTCATGCCGGGAACTCTAGGGAGACTGCCGGTGTTAAACCGGAGGAAGGTGGGGATGACGTCAAGTCATCATGGCCCTTACGTCCGGGGCGGCAAACGTGCTACAATGGCCGATACAGCGCGAAGCAAGGCCGCGAGGCGGAGCAAATCGCTTAAAATCGGCCCCAGTTCGGATTGGGAGGCTGCAATTCGCCCCCATGAAGCCGGAATCGCTAGTAATCGGGGGATCAGCCACGCCCCGGTGAATATGTTCCTG…	Otu00725	0	0	0	0	0	0	0	0	0	2	0	0	0	0	0	0	0	0	0	0	0	0	0	0	3	0	0	0	0	0	0	0	0	0	0	0	0	0	0	0	0	0	0	0	0
HYQ4RGJ01APN0G	726	78	TGCACGGATGCCCTTCTGGAAACAGGAGTAAGCTGCCTTCGGGTGAAACGTGCACAGGTGCTGCATGGCTGTCGTCAGCTCGTGCTGTGAAGTGTCGGGTTAAGTCCCTCAACGAGCGAAACCCCTATCGTTAGTTGCCAGCGGGTAATGCCGGGGACTCTAGCGAGACCGCCGGCGTCAAGCCGGAGGAAGGCGGGGATGACGTCAAGTCATCATGGCCTTTATGCCCAGGGTGTCTCACGTGCTACAATGGTCGGTACAGAGCGACGCGATACCGCGAGGTGGAGCAAATCGCAGAAAACCGGCCCCAGTTCGGATTGGAGTCTGCAACTCGACTCCATGAAGCCGGAATCGCTAGTAATCGCGCATCAGCCACGGCGCGGTGAATGTGTTCCTGAG…	Otu00726	0	0	0	0	0	0	0	0	0	5	5	1	0	0	0	0	0	0	1	2	1	1	5	0	2	2	1	0	0	0	0	0	0	0	0	0	0	0	0	0	15	6	0	9	0
HWFN2LX02CK2E0	727	8	CGGTTATATGAAGGCCAGGCTGATGACCTTGCCTGATTTTCCGAGAGGTGGTGCATGGCCGTCGTCAGTTCGTACCGTGAGGCGTTCTGTTAAGTCAGACAACGAACGAGACCCTCATCTCTAGTTGCAACTAGTAAGTTCGCTTACTAGGCACACTAGAGAGACCGCTGGCGATAAGTCAGAGGAAGGCGAGGGCAACGGTAGGTCAGTATGCCCTGAATCCCCCGGGGCTACACGCGCGCTACAAAGGCTAGGACAATGGGTTTCGACACCGAAAGGTGAAGGTAATCCCGAAACCTAGTCATAGTTCGGATTGAGGGTTGTAAACTCACCCTCATGAAGTTGGAATCTGTAGTAATCGCGGGAATCAACATTCCGCGGTGAAATAACGCCCCCTGC…	Otu00727	0	0	0	1	0	0	0	1	1	5	0	0	0	0	0	0	0	0	0	0	0	0	0	0	0	0	0	0	0	0	0	0	0	0	0	0	0	0	0	0	0	0	0	0	0
HWFN2LX02CB5TZ	728	60	TGCCAGGAACTTGCCAGAGATGGCTTGGTGCTCGAAAGAGAGCCTGGACACAGGTGCTGCATGGCCGTCGTCAGCTCGTGTCGTGAGATGTTGGGTTAAGTCCCGCAACGAGCGCAACCCTTGTCATTAGTTGCTACGAAAGGGCACTCTAATGAGACTGCCGGTGACAAACCGGAGGAAGGTGGGGATGACGTCAGGTCATCATGGCCCTTATGGGTAGGGCTACACACGTCATACAATGGCCGGTACAGAGGGCTGCCAACCCGCGAGGGGGAGCTAATCCCAGAAAACCGGTCGTAGTCCGGATCGCAGTCTGCAACTCGACTGCGTGAAGTCGGAATCGCTAGTAAATCGCGGGATCAGCTTGCCGCGGTGAATACGTTCCCGGGTCTTGT	Otu00728	0	0	4	2	1	0	0	1	1	5	0	0	0	0	0	0	0	37	0	4	1	2	0	0	0	0	0	0	0	0	0	0	1	0	0	0	0	0	0	0	0	0	0	0	0
HWFN2LX05GGRT6	729	56	CGGCAGAATGAAGGTCAGTCTAACGGGCTTACCTGACGGGCCAAGAGGTATTGCATGGCCGCCGTCAGCTCGTGCCGTAAGGCGTCCTCTTAAGTGAGGCAACGAGCGAGACCTGTGCCCATAATTGCTAACGGGTTCTTTTGAATGACTGTGCACATTATGGGGACTGCCTTGGAAACAAGGAGGAAGGTGCAGGCGACTGTAGGTCTGTATGGTCCGGATCTTCTGGGCTACACGCGCGCAACAATGGTAGGGACAATGGGATGCAACTTCGAAAGAAGAAGCTAAGCCTCTAAACCCTATCTCAGTCCGGATTGAGGTTTGTAAACTCAGCCTCATGACGACGGAATCCCTAGTAATCGGAGTTTATCATACTCTGGTGAACATGTCCCTGCTCCT…	Otu00729	0	0	0	0	2	1	1	0	6	6	0	0	0	0	0	0	0	4	2	2	0	0	1	0	0	2	0	0	0	0	0	0	0	0	0	1	0	2	0	0	2	0	0	0	0
HWFN2LX02BUNT5	730	4	TCACCGAAAGGAACCGTGTCGTCCAGAGATGGACGGCTTAGGTAGACAGGTGCTGCATGGCTGTCGTCAGCTCGTGTCGTGAGATGTTGGGTTAAGTCCCGCAACGAGCGCAACCCCTACCCTTAGTTGCCAGCGAGTAATGTCGGGAACTCTAAGGGAACTGCCAGGGATGACCTGGAGGAAGGTGGGGATGACGTCAAGTCATCATGGCCCTTATGTCCGGGGCTGCACGCGTGCTACAATGCTTGGCACAAAGCGTCGCGAGACCGCAAGGTGGAGCTAATCGCATAAATCCAAGCTCAGTTCGGATTGGGGGCTGCAACCCGCCCCCCATGAAGCTGGAATCGCTAGTAAATCGGCGGGATCAGCTACGCCGCGGTGAATACGTTCCCGGGCCCT…	Otu00730	0	0	0	0	0	1	0	0	0	2	0	0	0	0	0	0	0	0	0	0	0	0	0	0	0	1	0	0	0	0	0	0	0	0	0	0	0	0	0	0	0	0	0	0	0
HWFN2LX02B0DWJ	731	2	TGCAGGTAGTAGGGAACTGAAAGGGGACCGACCCGCAAGGGAGCCTGCACAGGTGCTGCATGGCTGTCGTCAGCTCGTGTCGTGAGATGTCCGGTTAAGTCCGGTAACGAGCGCAACCCACGCCATATGTTACATGTGTCATATGGGACTGCCGGTATCAAGCCGGAGGAAGGTGTGGACGACGTCAAGTCAGCATGGCCTTTATGTCCGGGGCTACACACACGCTACAATGGCCAGTACAATGGGTAGCAAAGCCGCAAGGTGGAGCCAATCCCCAAAGCTGGTCTCAGTTCAGATTGCAGGCTGCAACTCGCCTGCATGAAGGCGGAGTTGCTAGTAAATCGCGGGATCAGCACTGCCGCGGTGAATACGTTCCCGGGCCCTTGT	Otu00731	0	0	0	0	0	0	0	0	0	2	0	0	0	0	0	0	0	0	0	0	0	0	0	0	0	0	0	0	0	0	0	0	0	0	0	0	0	0	0	0	0	0	0	0	0
HYAP8WD01DK5FS	732	151	CAGTTGTATGAGGGCCAGGTCGACGACCTTGCCAGACTATCTGAGAGGTGGTGCATGGCCATCGTCAGCTCGTACCGTGAGGCGTCCTGTCAAGTCAGGCAACGAGCGAGATCCTCGTCCTTAGTTGCTACAGTGGAAAGCTGAGCACTATAAGGAGACCGCTGGCGCTAAGTCAGAGGAAGGAGAGGGCGACGGTAGGTCCGTATGCCCCGAATCCCCTGGGCTACACGCGGGTCACAATGCGTAAGACAACGGGATGCAACTCCGTAAGGGGAAGCCAATCTCCTAAACTTACGCTCGGTTCGGATCGAGGGCTGTAACCCGCCCTCGTGAAGCTGGAATCCCTAGTAATCGCGTGCCAACACCGCGCGGTGAATATGTCCCTGCTCCTTGC	Otu00732	0	0	0	0	2	0	0	0	4	2	6	5	0	7	4	0	0	1	3	1	1	0	5	1	2	2	6	5	5	3	0	0	1	0	0	0	0	0	0	0	4	2	17	0	5
HYAP8WD01CEOX2	733	185	TGCACGGATGGGCTCCTGGAAACAGGGTGTTCTGCCCGCAAGGGTGAAACGTGCACAGGTGCTGCATGGCTGTCGTCAGCTCGTGTCGTGAGATGTCGGGTTAAGTCCTCTAACGAGCGAAACCCCTGCCGTTAGTTACCATCGGGTCATGCCGGGGACTCTAACGGGACTGCCGGTGTTAAGCCGGAGGAAGGTGGGGATGACGTCAAGTCCTCATGGCCTTTATGCCCAGGGCATCACACGTGCTACAATGGCGACTACAGAGCGACGCAAGACCGTGAGGTGGAGCCAATCGCAAAAAAGTCGCCCCAGTTCAGATTGTAGGCTGGCAACTCGCCTACATGAAGGTGGAATCGCTAGTAATCGCGCATCAGCTATGGCGCGGTGAATGTGTTCCTG…	Otu00733	0	0	0	4	0	0	0	1	1	2	0	15	1	1	2	1	0	2	0	1	0	0	0	2	5	3	25	17	23	3	1	0	1	0	1	0	0	1	1	0	0	22	0	24	13
HWFN2LX04EVZ5H	734	6	CGGCAGGATGAAAGTCAGATTGAAGGTCTTACTTAACGAGCCGAGAGGTAGTGCATGGCCGCCGTCAGCTCGTGCCGCAAGGTGTCCAGTTAAGTCTGGCAACGAGCAAGACCTGTATCTACAGTTGCAAACGACTTCTTTAGAAGGATCGAGCACACTGTAGAGACTGCTCCGGAAACGGAGAGGAAGGTGCAGGCAACGGTAGGTCCGTACGCTCCGAATCTTCTGGGCTACACGCGCATTACAATGGCAGAGACAATGGGCCACAACTCCGAAAGGAGAAGTTAATCCTCGAAACTCTGTCTCAGTCCGAATTGAGGGTTGCAACTCACCCTCATGAAGCTGGAATCTCTAGTAATCAGACCTCAACATGGTCCGGTGAATACGTCCCCGCTCCTT…	Otu00734	0	0	0	3	0	0	0	0	0	2	0	0	0	0	0	0	0	0	0	0	0	0	0	0	0	0	0	0	0	0	0	0	0	0	0	0	0	0	0	1	0	0	0	0	0
HWFN2LX05F1ZO8	735	48	CGGTTATATGAAGGCCAGGCTAATGACCTTGCCAGATTTTCCGAGAGGTGGTGCATGGCCGTCGTCAGTTCGTACCGTAAGGCGTTCTGTTAAGTCAGACAACGAACAAGACCCTCATCTTTAATTGCAACTGGTAAGTCCGCTTATCAGGCACATTAAAGAAACCGCTGGCGCTAAGTCAGAGGAAGGTGAGGGCAACGGTAGGTCAGTATGCCCTGAATCCTCCGGGCTACACGCGCGCTACAAAGGATAGGACAATGGGTTCCGACACCGAAAGGTGAAGGTAATCTCGAAACCTATTCATAGTTCGGATCGAGGGTTGTAAACTCACCCTCGTGAAGCTGGAATCCGTAGTAATCGCGGATCAACATCCCGCGGTGAATATGCCCCTGCTCCTTGC	Otu00735	0	0	0	1	0	1	2	0	2	5	14	0	6	0	0	0	0	4	0	0	1	0	0	0	1	0	0	0	0	0	0	0	0	0	0	0	0	0	1	0	0	0	2	0	0
HYAP8WD01DP7FR	736	26	CAGCAGAATGAAGGACAGTCTAATGGGCTTTCCTGACGCGCTGAGCGGAGTTACATAGCCGACGTCAGCCTGTGTCGTGAGATGACCTGTTAAATCAGGTAACAGGCGAGACCCTTGTGTATAATTACTACCGAAAGGAGCACATTATACAGACTGCTGTGGTAACACAGAGGAAGGTATGGGCTACGTTAGGTGGCATGGCCCTAATCCCCTGGGCGACACGCGCGCGGCAATGGTAGATTCAGTGAGATGCAACTCCGAAAGGAGAAGCTAACCCCATAACATCTATCCCAGTTCAGATTGAGGGCTGCAACTCGCCCTCATGACGCCGGAATTCGTAGTAATCGTTCGTTAGCAGCGAACGGTGAATATGTCCCTGTCTCTTGC	Otu00736	0	0	0	1	2	1	0	0	0	3	1	0	0	0	0	0	0	6	1	0	0	1	0	0	0	0	0	0	0	0	0	0	2	0	0	0	0	0	0	0	0	0	0	0	0
HWFN2LX04EMI8X	737	9	TAGTGAGGATTGACAGATTGATAGCTCTTTCTTGATTCTATGGGTGGTGGTGCATGGCCGTTCTTAGTTGGTGGAGTGATTTGTCTGGTTAATTCCGTTAACGAACGAGACCTTAACCTGCTAAATAGTTACATGTAACCTCGGTTATGTGGGCAACTTCTTAGAGGGACTTTGTGAGTCTATTGCAAGGAAGTTTGAGGCAATAACAGGTCTGTGATGCCCTTAGATGTTCTGGGCTGCACGCGCGCTACACTGATGCATTCAATGAGTTGTTTACCTTGCCTGAAAAGGCTGGGCAATCTTTTCAACATGCATCGTGATGGGGATAGTTTATTGCAATTATTAATCTTCAACGAGGAATTCCTAGTAAGTGCGAGTCATCAGCTCGTGCTGATTACG…	Otu00737	0	0	0	1	0	0	0	0	0	2	0	0	0	0	0	0	0	4	0	0	1	0	0	0	0	0	0	0	0	0	0	0	0	0	0	0	0	0	1	0	0	0	0	0	0
HWFN2LX03DJXU8	738	3	TATAAGTAGTAGGAACCTGAAAGGGGGACGACTCGTAACCAGTCGAGAACTTATACAGGTGCTGCATGGCTGTCGTCAGCTCGTGCCGTGAGGTGTTGGCTTAAGTGCCACAACGAGCGCAACCATTACCGTTAGTTGCCACCGGGTCCCGAAAGGGATGCCGAGCACTCTACCGGGACTGCCAGCGACGAGCTGGAGGAAGGTGGTGATGACGTCAAGTCCGTACGGCCTTTATGTCTGGGGCTACACACGTGTTACAATGGAGTCGACAGAGCGTTGCCAACCCGCGAGGGGGAGCTAATCGCATAAACGACTTCTCAGTTCGGATCGAAAGGCTGCAACTCGCCTTCGTGAAGCCGGAATCGCTAGTAACGGCGGGATCAGCTACGCCGCCGTGAA…	Otu00738	0	0	0	0	0	0	0	0	0	2	0	0	0	0	0	0	0	0	0	0	1	0	0	0	0	0	0	0	0	0	0	0	0	0	0	0	0	0	0	0	0	0	0	0	0
HWFN2LX02B18F6	739	2	TCACCCGGACAGCCGTGGAAACACGGTCTCCTTCGGGCTGGGTGACAGGTGCTGCATGGCTGTCGTCAGCTCGTGTCGTGAGATGTTGGGTTAAGTCCCGCAACGAGCGCAACCCCTGCCTTTAGTTGCCATCATTGAGTTGGGCACTCTAAAGGGACTGCCGGTGTTAAACCGGAGGAAGGTGGGGACGACGTCAAGTCCTCATGGCCCTTATGTCCAGGGCTACACACGTGCTACAATGGTAGAGACAAAGGGTGGCCAATCTGCGAAGAGGAGCCAATCTCACAAACTTTATCCAAGTTGGGATCGGAAGTCTGCAATTCGACTCCGTGAACCTGGAATCGCTAGTAAATCGGTGGGATCAGCACGCCACGGTGAATACGTTCCCGGGCCCTTGT	Otu00739	0	0	0	0	0	0	0	0	0	2	0	0	0	0	0	0	0	0	0	0	0	0	0	0	0	0	0	0	0	0	0	0	0	0	0	0	0	0	0	0	0	0	0	0	0
HWFN2LX05GAZ10	740	4	ACGTCGGACAACCCCAGAAATGGGGCCTTCCCGCAAGGGACTGGCGGTTCAGGTGCTGCATGGCTGTCGTCAGCTCGTGTCGTGAGATGTTGGGTTAAGTCCCGCAACGAGCGCAACCCCTGTCTCTAGTTGCTACCATTTAGTTGAGCACTCTAGAGAGACTGCCCGTGTTAAACGGGAGGAAGGTGGGGATGACGTCAAGTCCTCATGGCCCTTATGTCCAGGGCTACACACGTGCTACAATGGACGGTACAAAGGGTCGCGAACCCGTGAGGGGGAGCCAATCCCAGAAAGCCGTTCTCAGTTCGGATTGGAGTCTGCAACTCGACTCCATGAAGGTGGAATCGCTAGTAATCGCGGATCAGCACGCCGCGGTGAATACGTTCCCGGGCCTTGT	Otu00740	0	0	0	0	0	0	0	0	0	3	0	0	0	0	0	0	0	0	0	0	0	0	0	0	0	0	0	0	0	0	0	0	0	0	0	0	0	0	0	0	0	0	0	0	0
HYQ4RGJ01DIUSG	741	42	TAGCAGAATGAAGGTCAGTCTAAAGGGCTTACCTGACACGCTAAGAGGAGTTGCATGGCCGACATAAGCCTGTGTCGTGAGATGACTTGTTAAATCAAGTAACAGGCGAGACCCTCGTGCTTAGTTGCTACGAAAGAGCACACTAAGCAGACTGCCTTGGTAACAAGGAGGAGGGTGGGGGCAATGTTAGGTGGGTACAGCCCGAATTCCCTGGGCTACACGCGCGCGGCAATGTCATATTCAATGAGATGCGACTCTGAAAAGAGAAGCTAATCCCATAACGTATGGCTTAGTGCAGATTGAAGTTTGTAACTTAACTTCATGACGATGGAATCTGTAGTAATCGTTTGTAATCAACGAACGGTGAATATGTCACGGCCTCTTGC	Otu00741	0	0	0	1	0	0	0	0	0	6	1	1	0	1	0	1	0	9	1	0	1	0	2	0	0	0	0	0	0	0	0	0	0	0	0	0	0	0	0	0	1	0	0	0	0
HYAP8WD01BH7DF	742	46	TGCAGGTGGTAAGAACCCGAAAGGGCGATGATCCTGGTTTCCAGGAAGCCTGTAGAGGTGCTGCATGGCTGTCGTCAGCTCGTGTCGTGAGATGTTGGGTTAAGTCCCGCAACGAGCGCAACCCTTGCCTTTAGTTGCCAGCGAGTAATGTCGGGCACTCTAAGGGGACTGCCTCGGATAACGAGGAGGAAGGTGGGGATGACGTCAAGTCAGCATGGCCTTTATGTCCAGGGCTACACACGTGCTACAATGGACGGTACAAAGGGCAGCAAGACCGCGAGGTGGAGCTAATCCTAAAAACCGTTCTCAGTTCGGATTGCAGGCTGCAATTCGCCTGCATGAAGTCGGAATCGCTAGTAATCGCGGATCAGCTACGCCGCGGTGAATACGTTCTCGGGC…	Otu00742	0	0	0	1	1	0	1	1	2	2	2	0	0	0	0	1	0	3	1	1	1	0	0	0	1	4	1	3	1	0	2	0	0	0	0	0	0	0	0	0	0	1	0	0	1
HWFN2LX02BQTRK	743	185	TCCCAGGACCGCCCATGAAAGTGGGTTTTCCCTTCGGGGACCTGGAGACAGGTGTTGCATGGCTGTCGTCAGCTCGTGTCGTGAGATGTTGGGTTAAGTCCCGCAACGAGCGCAACCCTTGCCCTTAGTTACCAGCGGGAAAGCCGGGCACTCTAAGGGGACTGCCGGTGATAAGCCGGAGCAAGGTGGGGACGACGTCAAGTCATCACGACCCTTACGCCTGGGGCTACACACGTGCTACAATGGCCGGTACAATGAGACGCAATGTCGCGAGGCGGAGCTAATCTCAAAAAGCCGGTCTCAGTTCGGATTGGAGTCTGCAACTCGACTCCATGAAGTCGGAATTGCTAGTAATCGCGCATCAGCTACGGCGCGGTGAATACGTTCCCGGGCCTTGT	Otu00743	0	0	0	0	0	0	0	0	1	2	13	19	9	3	9	0	0	0	0	0	1	0	1	1	12	2	14	12	10	8	0	0	0	0	0	0	0	0	0	0	3	5	0	7	9
HWFN2LX02B5QMO	744	2	CAGCAGAATGAAGGTCAGTCTGAAGGGCTTACCTGACACGCTGAGAGGAGTTGCATGGCCGACGTCAGCCTGTGCTGTGAAGTGACCTGTTAAATCAGGTAACAGGCAAGACCCACATATATATTTACTAAGTGTACAATATATAGATTGCCTTGGTAACAAGGATGAAAGTGTGGGCTACGTTAGGTGAGTACAGCCTGAATCCCCTGGGCAACACGCGCGCGTCAATGGTAGATACAGTGAGATGCAACTCCGAAAGGAGAAGCCAATCTCATAAAGTCTATCTCAGTTCAGATTGAGGTTTGCAACCCAACCTCATGACGTTGGAATCTGTAGTAATCGTTTGTTAGGCAGCGAACGGTGAAATAATGTCCCCTGTCTCTTGC	Otu00744	0	0	0	0	0	0	0	0	0	2	0	0	0	0	0	0	0	0	0	0	0	0	0	0	0	0	0	0	0	0	0	0	0	0	0	0	0	0	0	0	0	0	0	0	0
HWFN2LX04ESY94	745	85	GCTGGGAGACCGTGGGTGAAAGCTCACTTTGTAGCAATACACTGCCAGTAAGGTGCTGCATGGCTGTCGTCAGCTCGTGCCGTGAGGTGTTGGGTTAAGTCCCGCAACGAGCGCAACCCCCATCACTAGTTGCCATCAGGTAACGCTGGGAACTCTAGTGAAACTGCCGTCGTAAGACGTGAGGAAGGAGGGGATGATGTCAAGTCATCATGGCCTTTATGCCCAGGGCTACACACGTGCTACAATGGAGAGGACAAAGGGCTGCAACACAGCGATGTGAAGCTAATCCCAAAAACCTCTTCTCAGTTCAGATTGGAGTCTGCAACTCGACTCCATGAAGCTGGAATCGCTAGTAATCGTATATCAGCAATGATACGGTGAATACGTTCCCGGACCTTGC	Otu00745	0	0	0	5	0	0	2	0	1	2	0	1	0	0	0	1	1	17	6	2	1	0	2	0	0	1	0	0	0	0	2	0	10	1	3	1	1	9	0	0	0	0	0	0	0
HWFN2LX02BV1BC	746	11	TGTACGGATGCTCTTCCCGAAAGGGGAGTAGGCTGCCTTCGGGTGAAACGTACACAGGTGCTGCATGGCTGTCGTCAGCTCGTGCTGTGAAGTGTCGGGTTAAGTCCCTTAACGAGCGAAACCCTTGTCGCTAGTTACCAGCGGGTCATGCCGGGGACTCTAGCGAGACTGCCGGCGTTAAGCCGGAGGAAGGTGGGGACGACGTCAAGTCATCATGGCCTTTATATCCAGGGTTTCACACGTGCTACAATGGGATGGTACAAAGCGACGCAAAGCCGCGAGGCCAAGCAAATCGCAGAAAACATCCCTCAGTTCAGATTGGGGTCTGCAAAACCCGACCCCATGAAGTTGGAATCGCTAGTAATCGCGTATCAAGCCATGACGCGGTGAAATGTGTTC…	Otu00746	0	0	0	2	0	0	0	0	0	2	0	0	0	0	0	1	0	2	0	0	0	0	1	0	0	0	0	0	0	0	0	0	0	0	0	0	0	0	0	0	0	0	0	0	0
HWFN2LX04EP59K	747	63	TGCTTGGATGCCTATCTGGAAACAGAGTCGGCTGCCCTTCGGGGTGAAACTTGCACAGGTGCTGCATGGCTGTCGTCAGCTCGTGTCGTGAGATGTCGGGTTAAGTCCTTTAACGAGCGAAACCCTTGCCGTTAGTTGCCAGCGGGTCATGCCGGGGACTCTAACGGGACTGCCGGTGTTAAACCGGAGGAAGGTGGGGACGACGTCAAGTCATCATGGCCTTTATGCCCAGGGCCTCACACGTACTACAATGGCGACGACAAAGCGACGCAAGACCGCGAGGTGGAGCAAATCGCAAAAACGTCGCCCCAGTTCGGATTGCAGGCTGGCAACTCGCCTGCATGAAGTTGGAATCGCTAGTAATCGCGTATCAGCTATGACGCGGTGAATATGTTCCTG…	Otu00747	0	0	0	2	0	0	1	1	2	3	0	1	0	0	0	0	1	5	0	1	0	3	3	1	3	3	0	0	0	0	0	0	0	3	0	0	0	1	2	0	3	0	0	0	0
HWFN2LX02CAPZN	748	2	AGCATGGATACGGCCTCTGAAAGGAGTGTCCGTTGCCCTTCGGGGTGAAACATGTACAGGTGCTGCATGGCTGTCGTCAGCTCGTGTCGTGAGATGTCGGGTTAAGTCCCTTAACGAGCGAAACCCTTGTCGCTAGTTGCCAGCGGGTCATGCCGGGGACTCTAGCGAGACTGCCGGTGTTAAACCGGAGGAAGGTGGGGATGACGTCAAGTCAGCATGGCCTTTATGTCCAGGGCTACACACGTGCTACAATGGCCGGTACAAAGCGTTCCCAAGCCGCGAGGCGGAGGTAATCGCAAAAAGCCGGTCTCAGTTCGGATTGCAGGCTGCAACTCGCCTGCATGAAGCTGGAATCGCTAGTAAATGGGCACATCAGAAACGGTGCCGTGAATACGTTCC…	Otu00748	0	0	0	0	0	0	0	0	0	2	0	0	0	0	0	0	0	0	0	0	0	0	0	0	0	0	0	0	0	0	0	0	0	0	0	0	0	0	0	0	0	0	0	0	0
HWFN2LX02BQ07V	749	2	TGCAAGTGGTAGTGATCCGAAAGGTGAACGACCCGCAAGGGAGCTTGCACAGGTGTTGCATGGCTGTCGTCAGTTCGTGTCGTGAGATGTTCGGTTAAGTCCGCTAACGAGCGCAACCCTCGCCACGTGTTACATGTGTCACGTGGGACCGCCGGTATCAAGCCGGAGGAAGGTGGGGATGACGTCAAGTCCGCATGGCCTTTATATCCGGGGCTACACACACGCTACAATGGCCAGTACAATGGGTTGCTAAACCGCGAGGTGGAGCCAATCCCCCAAAACTGGCCTCAGTTCAGATTGCAGGCTGCAACCCGCCTGCATGAAGATGGAGTTGCTAGTAAAACGCGCGGTCAGCTATAGTGCGTTGAATACGTTCTCGGGCTTTGT	Otu00749	0	0	0	0	0	0	0	0	0	2	0	0	0	0	0	0	0	0	0	0	0	0	0	0	0	0	0	0	0	0	0	0	0	0	0	0	0	0	0	0	0	0	0	0	0
HYAP8WD01DC2C4	750	8	AGTGGAGGATAAGAGGTGAAAGCCTCTCTCTCCGCAAGGAGCCGCCACTTAGGTGCTGCATGGCTGTCGTCAGCTCGTGTCGTGAGATGTTGGGTTAAGTCCCGCAACGAGCGCAACCCTTGTCCTCAGTTACCATCGTTCAGTCGGGGACTCTGAGGAGACCGCCGGTGACAAACCGGAGGAAGGTGGGGATGACGTCAAGTCCTCATGGCCTTTATGTCCAGGGCTACACACGTGCTACAATGGCCGGTACAAACCGTTGCTTCCTAGCGATAGGGTGCCAATCGGAAAAAGCCGGTCTCAGTTCGGATTGAAGGCTGCAACTCGCCTTCATGAAGCTGGAATCGCTAGTAATCGCGGATCAGCACGCCGCGGTGAATACGTTCCCGGGCCTTGT	Otu00750	0	0	0	0	0	0	0	0	0	2	0	0	0	0	0	1	0	0	0	0	0	0	0	0	0	0	0	0	0	0	0	0	3	0	0	0	0	1	0	0	0	0	0	0	0
HYAP8WD01CID8Q	751	29	GGCTCTGTAAACCGGTGAAAGCCGGCTAGTGTAGCAATACACGCGGAGTACAGGTGCTGCATGGCTGTCGTCAGCTCGTGCCGTGAGGTGTTAGGTTAAGTCCTGCAACGAGCGCAACCCCTACATTTAGTTGCCATCAGGTAATGCTGGGCACTCTAAATGGACTGCCTACGCAAGTAGTGAGGAAGGTGGGGATGACGTCAAGTCCTCATGGCCCTTACATCCAGGGCTACACACGTGCTACAATGGCCGCAACAAAGGGTCGCAATACCGCAAGGTGGAGCTAATCCCAAAAATGCGGTCTCAGTTCGGATTGAGGGCTGCAACTCGCCCTCATGAAGCTGGAATTGCTAGTAATCGTAGATCAGCACGCTACGGTGAATACGTTCCCGGGCCTTGT	Otu00751	0	0	0	0	0	0	0	0	0	3	1	0	0	0	0	0	0	0	1	0	0	0	1	1	3	0	0	0	0	0	0	0	0	0	0	0	0	0	0	0	6	0	0	0	0
HYAP8WD01BEVEK	752	7	TGTAGGTAGTAGTGAACCGAAAGGGGATCGAGCCGTCAAGTCCGGCAACCTACACAGGTGCTGCATGGCTGTCGTCAGCTCGTGTCGTGAGATGTTGGGTTAAGTCCCGCAACGAGCGCAACCATTATCCCATGTTGCCACTTGTTTTTGCCGTAAGGCAGAAGCAAAGCACTCTTGGGAGACTGCCTGGGATAACCAGGAGGAAGGTGGAGATGACGTCAAGTCAGTACGGCCCTTATGTCCTGGGCTACACACGTGTTACAATGGTTGATACAAAGGGTTGCCAACCCGCAAGGGGGAGCTAATCTCTAAAAATCAGCCTCAGTTCAGATTGAAGTCTGCAATTCGACTTCATGAAGCCGGAATCGCTAGTAATGGAAGATCAGCACGCTTCCGTGA…	Otu00752	0	0	0	0	0	0	0	0	0	2	0	0	0	0	0	0	0	1	1	0	0	0	0	0	0	0	0	0	0	0	0	0	0	0	0	0	0	0	0	0	0	0	0	0	0
HYQ4RGJ01BQV3Q	753	766	TGCTGGTGGTAAAACCCCGAAAGGGGAATGATCCTGGTTTCCAGGAAGCCAGTAGAGGTGCTGCATGGCTGTCGTCAGCTCGTGTCGTGAGATGTTGGGTTAAGTCCCGCAACGAGCGCAACCCCTGCATTTAGTTGCCAGCGAGTCATGTCGGGCACTCTAAGTGGACCGCCTCGGATAACGGGGAGGAAGGTGGGGATGACGTCAAGTCAGCATGGCCTTTATGTCCAGGGCTACACACGTGCTACAATGGACGGTACAGAGGGCTGCAAGACCGCGAGGTGGAGCTAATCCCTAAAACCGTTCTCAGTTCGGATCGCAGGCTGCAATTCGCCTGCGTGAAGCCGGAATCGCTAGTAATCGCGGATCAGCTACGCCGCGGTGAATACGTTCTCGGGC…	Otu00753	0	0	0	2	0	0	0	1	3	4	16	30	19	38	62	3	0	5	1	2	3	1	0	0	3	10	31	73	68	76	0	0	3	0	2	0	3	7	0	0	6	15	13	36	65
HWFN2LX02CJCL0	754	6	CGGCAGAATGAAAGTCAGATTAAAGGTTTTACTTAACGAGCCGAGAGGTATTGCATGGCCGACGTCAGCTCGTACCGTGAGGTGTCTGGTTAAGTCCAGCAACGAGCAAGACCTATACCCACAATTGCCACCAACCTAAGGGATTGGGCACTTTGTGGGGACTGCTCTTGAAAAGGAGAGGAAGGTGTAGGCAACGTTAGGTCTGTATGGTCCAAATCTACTGGGGCTACACGCGCGCAACAATGGTAAGCACAATGGGATACGACACTGAAAAGTGAAGTTAAACCTCTAAATCTTACCCTAGTACGGATTGAAGGATTGTAACTCATCCTCATGACGTCGGAATCCGTAGTAAATCGGGGTGGTTATAATCGCCCGGTGAAATACGTCCCCTGCTCC…	Otu00754	0	0	0	0	0	0	0	0	0	6	0	0	0	0	0	0	0	0	0	0	0	0	0	0	0	0	0	0	0	0	0	0	0	0	0	0	0	0	0	0	0	0	0	0	0
HWFN2LX02B4OUJ	755	4	CGGCAGGATGATAGTCAAGCTGAAGACTTTACTGGACGAGCCGAGAGGTGGTGCATGGCCGTCGTCAGCTCGTGCCGTAAGGTGTCCTGTTAAGTCAGGCAACGAGCAAGACCTGCATCCATAATTGCTAACGAGCCCGCATGGGTGATCGAGCACATTATGGGGACTGCCCTGGAAACAGGGAGGAAGGCGCAGGCTACGGTAGGTCTGTATGCCCCGAATCTTCTGGGCTACACGCGCGCAACAATGGTAGGGACAATGGGACACAACCCCGAAAGGGGAAGTTAATCCTCGAAACCCTACCCAAGTACAGACTGAGGGTTGGAAAACTCACCCTCATGACGTCGGAATCCCTAGTAATCAGAGTTAAATCATACTCTGGTGAAATAATGTCCCCTG…	Otu00755	0	0	0	0	0	0	0	0	1	2	0	0	0	0	0	0	0	0	0	0	0	0	0	0	0	0	0	0	0	0	0	0	0	0	0	0	0	0	0	0	0	0	0	0	0
HWFN2LX02BRPYY	756	3	TGCACGGATTAACTCGCTGAAAAGCGAGCCAGGCCTTCGGGTACAACGTGCACAGGTGCTGCATGGCTGTCGTCAGCTCGTGTCGTGAGATGTCGCGTTAAGTCGCTTAACGAGCGAAACCCTTGTCGCTAGTTGCCAGCGGGTCATGCCGGGAACTCTAGCGAGACTGCCGGCGTTAAGCCGGAGGAAGGTGGGGACGACGTCAAGTCATCATGGCCTTTATGCCCAGGGTGTCACACGTGCTACAATGGGGTGTACAGAGCGACGCAAGACCGTAAGGTGGAGCAAATCGCAGAAAACACCCCCAGTTCGGATTGAGGTCTGCAACCCGACCTCATGAAGCCGGAATCGCTAGTAATCGCGCATCAAGCCATGGCGCGGTGAAATGAGTTCCTGAGC…	Otu00756	0	0	0	0	0	0	0	0	0	3	0	0	0	0	0	0	0	0	0	0	0	0	0	0	0	0	0	0	0	0	0	0	0	0	0	0	0	0	0	0	0	0	0	0	0
HYAP8WD01BCDOO	757	188	CGGCAGGATGATAGTCAAGCTGAAGACTTTACTTGACGAGCCGAGAGGTAGTGCATGGCCGCCGTCAGCTCGTGCTGTAAAGTGTCCTGTTAAGTCAGGCAACGAGCAAGACCTACATTTACAATTGCTAACTGGTTCTTTCGAATGACAGAGCACATTGTAAGGACTGCCTTGGAAACAAGGAGGAAGGTGTAGGCTACGGTAGGTCTGTATGCTCCGAATCTTCTGGGCTACACGCGCGCAACAATGGTTGAGACAATGGGTCACAACTCCGAAAGGAGAAGTTAATCCTCTAAACTCAACCTTAGTTTAGATTGAGGGTTGCAACTCACCCTCATGACAATGGAATCCCTAGTAATTGGTCCTCATTACAGACCAGTGAATATGTCCCTGCTCCTT…	Otu00757	0	0	0	7	0	7	2	4	5	5	2	4	0	2	0	2	2	22	1	2	2	4	4	3	2	4	6	13	4	1	0	0	1	0	0	7	0	6	0	0	5	3	0	2	3
HWFN2LX05FMVK6	758	14	TGCACGGATGCTTGCCTGGAAACAGGTTAAGCTACCTTCGGGTGAAACGTGCACAGGTGCTGCATGGCTGTCGTCAGCTCGTGTCGTGAGATGTCGGGTTAAGTCCTTTAACGAGCGAAACCCTTGCCGTTAGTTACCAGCGGGTCATGCCGGGAACTCTAGCGGGACTGCCGGTGTTAAACCGGAGGAAGGTGGGGACGACGTCAAGTCATCATGGCCTTTATGCCTAGGGCCTCACACGTGCTACAATGGCGACTACAAAGCGACGCAAGACCGCAAGGTGGAGCAAATCGCATAAAAGTCGCCCCAGTTCAGATTGCAGGCTGGCAACTCGCCTGCATGAAGTTGGAATCGCTAGTAATCGTGGATCAGCTATGCCACGGTGAATGTGTTCCTGAG…	Otu00758	0	0	0	1	0	1	0	1	1	2	0	0	0	0	0	0	0	0	0	0	0	0	0	0	2	2	1	0	1	0	0	0	0	0	0	0	0	0	0	0	0	0	0	0	0
[truncated: 28,470 more rows]
[truncated: 31 more columns]
