# Supplementary material for: Shifts among Eukaryota, Bacteria, and Archaea define the vertical organization of a lake sediment
Source: Microbiome. 2017 Apr 8;5:41. doi: 10.1186/s40168-017-0255-9 (PMC5385010; doi:10.1186/s40168-017-0255-9)
Supplement: Supplementary file 12 — Dataset: environmental parameters. Tab-separated text file that compiles all environmental parameters. (CSV 1570 kb) [file 40168_2017_255_MOESM12_ESM.csv]

replicate	A1	A2	A3	A4	A5	A6	A7	A8	A9	A10	A11	A12	A13	A14	A15	B1	B2	B3	B4	B5	B6	B7	B8	B9	B10	B11	B12	B13	B14	B15	C1	C2	C3	C4	C5	C6	C7	C8	C9	C10	C11	C12	C13	C14	C15	D1	D2	D3	D4
date	2010	2005	2000	1995	1990	1985	1980	1975	1970	1965	1950	1930	1910	1880	1855	2010	2005	2000	1995	1990	1985	1980	1975	1970	1965	1950	1930	1910	1880	1855	2010	2005	2000	1995	1990	1985	1980	1975	1970	1965	1950	1930	1910	1880	1855	2010	2005	2000	1995
average_sample_sediment_depth_[cm]	0.500	1.500	2.500	3.500	4.500	5.500	6.500	7.500	8.500	9.500	12.000	16.000	20.000	24.000	28.000	0.500	1.500	2.500	3.500	4.500	5.500	6.500	7.500	8.500	9.500	12.000	16.000	20.000	24.000	28.000	0.500	1.500	2.500	3.500	4.500	5.500	6.500	7.500	8.500	9.500	12.000	16.000	20.000	24.000	28.000	0.500	1.500	2.500	3.500
CH4_[µmol/l]	0.0050	0.0188	0.0449	0.1613	0.1663	0.2834	0.2793	0.3549	0.2760	0.4419	0.5139	0.5519	0.6258	0.6497	0.6732	0.0211	0.0777	0.2446	0.2908	0.3372	0.5977	0.6563	0.8260	0.8260	0.8510	0.9536	0.9299	1.0315	1.1760	1.1150	0.0056	0.0028	0.0014	0.0267	0.0143	0.0920	0.1160	0.0812	0.0320	0.1150	0.6320	0.8180	0.8822	0.5238	0.6921	0.0078	0.0178	0.0780	0.0897
CO2_[mmol/l]	94.580	98.423	113.798	118.810	112.296	103.549	106.840	105.658	98.494	91.074	124.805	136.522	138.408	174.631	170.774	76.150	91.104	103.020	103.802	90.522	103.822	113.859	94.570	101.181	108.780	143.699	163.116	174.186	182.987	189.022	95.894	89.700	97.941	108.487	104.987	111.120	110.346	111.521	110.147	106.705	118.237	127.102	144.851	114.552	149.125	73.038	82.371	93.984	91.428
DOC_[mg/l]	7.766	6.544	6.663	8.238	12.504	11.640	12.967	12.318	10.764	20.709	13.535	11.727	8.634	17.143	11.434	9.078	7.360	9.458	12.928	11.256	13.457	12.097	13.286	18.918	16.107	17.821	15.044	20.177	20.321	16.446	8.159	8.796	10.520	13.850	9.824	9.060	9.036	10.088	14.112	10.650	13.488	22.414	15.653	21.346	17.831	7.203	7.579	13.836	9.760
NH4_[mg/l]	0.692	1.564	1.929	2.145	2.221	2.628	4.233	2.820	3.252	3.547	3.899	4.836	5.364	4.492	5.847	1.045	1.801	2.575	2.351	3.228	3.532	5.182	4.859	5.373	4.860	4.611	5.069	5.881	5.760	5.974	0.694	1.744	1.865	2.013	2.675	3.261	3.785	3.803	3.358	5.559	7.015	7.317	5.027	7.901	9.104	0.909	2.037	2.105	2.690
CN_ratio	9.977	10.305	10.175	10.720	10.965	11.530	12.585	13.160	13.120	13.415	10.515	10.330	10.620	10.565	11.295	10.200	10.750	11.370	12.685	12.990	12.865	12.270	10.845	10.540	10.455	10.175	10.420	10.465	10.535	11.580	10.760	11.040	11.530	12.485	13.360	12.750	11.465	10.540	10.405	10.335	10.495	10.715	10.230	10.760	11.505	10.645	11.395	12.340	12.950
SRP_[mg/l]	0.527	0.774	0.873	0.931	0.738	0.733	0.733	0.755	0.769	0.779	0.847	0.9816	0.988	0.9778	1.0186	0.214	0.582	0.881	0.888	0.876	0.869	0.9247	1.008	1.061	1.158	1.1316	1.0664	0.9308	0.8552	NA	0.131	0.432	0.488	0.465	0.495	0.541	0.592	0.632	0.659	0.729	0.8024	0.869	0.864	0.8746	0.8828	0.008	0.204	0.283	0.391
NH4-N_[mg/l]	0.762	1.227	1.596	1.789	1.946	2.154	2.26	2.336	2.396	2.478	2.6452	2.9476	3.1844	3.3718	3.5598	0.659	1.502	2.227	2.639	2.828	3	3.251	3.31	3.339	3.503	3.6706	3.7974	3.9266	4.1336	NA	0.459	0.999	1.399	1.647	1.848	2.122	2.313	2.518	2.651	2.847	3.2022	3.5534	3.8578	4.3334	4.5304	0.032	0.362	0.647	0.894
dissolved_Cl-_[mg/l]	13.2	13	12.6	12.3	12.1	12	11.8	11.7	11.6	11.6	11.6	11.5666666667	11.5	11.5	11.2	12.8	12.4	12.2	12	11.7	11.6	11.2	11.1	11	11.3	11.3	11.3666666667	11.4333333333	11.55	NA	13.2	12.8	12.5	12.2	12	11.9	12	12.1	12.1	12.1	11.6	11.4	11.25	11.2	11.4	12.8	12.4	12.1	11.5
dissolved_NO3-N_[mg/l]	0.001	0.001	0.001	0.001	0.001	0.001	0.001	0.001	0.001	0.001	0.001	0.001	0.001	0.001	0.001	0.02	0.001	0.001	0.001	0.001	0.001	0.001	0.001	0.001	0.001	0.001	0.001	0.001	0.001	NA	0.001	0.001	0.001	0.001	0.001	0.001	0.001	0.001	0.001	0.001	0.001	0.001	0.001	0.001	0.001	0.04	0.001	0.001	0.001
dissolved_SO42-_[mg/l]	33.8	17.5	8.7	6.5	4.9	5.2	5.7	6.2	7.1	7.4	7.8	6.9	6.6333333333	6.8333333333	6.4	32.2	18.6	6.6	2.4	1.6	1.9	3.6	3.6	3.6	3.7	4.425	5.0333333333	4.6666666667	4.05	NA	34.1	24	15.1	10.4	7.9	6	5.3	4.9	5.6	5.7	5.9666666667	6.75	7	6.3	5.6	42.1	38.2	29.7	16.2
dissolved_Fe_[mg/l]	0.248	0.121	0.12	0.075	0.049	0.061	0.075	0.09	0.124	0.085	0.1992	0.1928	0.146	0.1868	0.3992	0.134	0.164	0.205	0.2	0.341	0.637	0.719	0.887	1.166	0.303	0.21	0.1278	0.1404	0.37425	NA	0.001	0.13	0.07	0.08	0.07	0.09	0.07	0.07	0.12	0.12	0.244	0.272	0.246	0.34	0.4	0.28	0.17	0.08	0.05
dissolved_Mn_[mg/l]	0.698	0.686	0.906	0.723	1.023	0.709	0.953	0.959	0.806	0.777	1.169	1.4506	1.6932	1.8922	2.4212	0.279	1.549	1.324	2.327	4.208	4.939	3.612	3.248	3.754	1.365	1.6676	1.6462	1.5182	1.75075	NA	0.954	1.431	0.98	0.952	0.973	0.703	0.997	1.113	1.024	0.927	1.0876	1.015	1.0842	1.2762	1.176	0.56	0.543	0.55	0.24
Al_[mg/g_dry_weight]	8.51	8.43	8.49	8.65	8.48	8.61	7.86	7.73	7.46	7.67	14.70	12.61	13.46	15.00	12.94	8.01	8.58	8.59	8.01	8.04	8.15	9.62	12.28	14.51	13.83	12.53	13.20	13.71	15.23	9.24	8.14	8.34	8.17	7.55	7.55	8.51	10.54	13.87	14.10	13.79	11.37	13.10	15.01	20.12	21.34	8.67	8.66	8.28	8.03
As_[mg/g_dry_weight]	0.011	0.011	0.012	0.015	0.016	0.017	0.019	0.018	0.016	0.019	0.041	0.033	0.024	0.025	0.027	0.013	0.013	0.015	0.020	0.023	0.024	0.031	0.041	0.041	0.055	0.031	0.024	0.029	0.024	0.012	0.011	0.013	0.014	0.015	0.021	0.026	0.035	0.037	0.050	0.058	0.022	0.020	0.026	0.019	0.015	0.015	0.018	0.022	0.022
Ca_[mg/g_dry_weight]	66.9	67.0	62.5	71.2	90.7	117.2	147.9	162.2	162.8	167.0	43.4	27.9	20.9	17.7	20.5	83.9	97.6	116.4	158.0	169.8	164.3	138.5	78.6	43.0	28.7	23.6	20.6	20.5	16.9	20.1	87.1	109.7	129.5	157.4	178.0	165.3	117.1	49.0	23.6	22.5	24.0	19.1	16.0	15.9	16.3	106.6	130.0	161.1	162.2
Cd_[mg/g_dry_weight]	0.003	0.003	0.004	0.004	0.004	0.004	0.004	0.004	0.004	0.004	0.010	0.002	0.001	0.001	0.002	0.003	0.004	0.004	0.004	0.005	0.005	0.007	0.009	0.009	0.007	0.002	0.001	0.002	0.001	0.001	0.003	0.004	0.004	0.004	0.004	0.005	0.007	0.008	0.007	0.004	0.001	0.001	0.001	0.001	0.001	0.004	0.004	0.005	0.005
Co_[mg/g_dry_weight]	0.004	0.004	0.004	0.004	0.004	0.004	0.004	0.004	0.003	0.004	0.007	0.006	0.006	0.007	0.006	0.003	0.004	0.004	0.004	0.004	0.004	0.005	0.007	0.008	0.008	0.005	0.004	0.005	0.007	0.003	0.003	0.003	0.003	0.003	0.003	0.004	0.005	0.006	0.007	0.006	0.004	0.005	0.006	0.008	0.007	0.004	0.004	0.004	0.004
Cr_[mg/g_dry_weight]	0.013	0.013	0.013	0.014	0.013	0.013	0.012	0.013	0.012	0.013	0.022	0.011	0.012	0.013	0.011	0.013	0.014	0.014	0.013	0.014	0.014	0.017	0.020	0.021	0.016	0.011	0.012	0.012	0.012	0.009	0.013	0.013	0.013	0.012	0.012	0.014	0.018	0.021	0.017	0.014	0.011	0.012	0.013	0.016	0.016	0.015	0.016	0.016	0.016
Cu_[mg/g_dry_weight]	0.129	0.135	0.141	0.164	0.164	0.171	0.202	0.215	0.225	0.253	0.121	0.030	0.036	0.050	0.042	0.157	0.172	0.186	0.225	0.265	0.271	0.235	0.160	0.099	0.063	0.027	0.021	0.022	0.021	0.025	0.158	0.181	0.197	0.213	0.258	0.290	0.217	0.142	0.064	0.073	0.046	0.031	0.055	0.057	0.038	0.231	0.245	0.282	0.290
Fe_[mg/g_dry_weight]	16.21	16.19	14.88	16.05	16.56	17.07	16.31	16.78	18.52	14.70	41.59	40.88	24.73	21.29	22.43	16.94	16.53	16.84	17.56	17.09	16.35	17.57	26.51	27.06	38.30	31.27	26.71	18.75	21.92	13.25	15.15	14.61	14.56	14.64	16.45	16.21	21.77	24.86	32.89	40.55	22.62	15.73	20.56	23.97	27.54	15.65	15.62	16.62	15.46
Mg_[mg/g_dry_weight]	1.84	1.83	1.82	1.83	1.80	1.83	1.71	1.72	1.65	1.70	2.25	2.11	2.19	2.32	2.11	1.68	1.73	1.70	1.63	1.64	1.61	1.73	1.94	2.18	2.14	2.23	2.26	2.29	2.43	1.75	1.80	1.79	1.80	1.68	1.66	1.73	1.90	2.20	2.26	2.25	1.98	2.15	2.33	2.91	2.94	1.81	1.83	1.76	1.65
Mn_[mg/g_dry_weight]	0.92	0.67	0.46	0.58	0.74	1.07	1.44	3.01	2.60	3.34	4.12	2.31	1.97	1.58	1.37	0.75	0.70	0.75	1.17	1.56	1.42	1.19	1.22	1.24	1.21	1.30	1.39	1.00	0.77	0.73	0.93	0.75	0.73	0.70	0.88	0.92	0.95	1.02	1.04	1.01	0.92	0.81	0.64	0.61	0.59	1.09	1.32	1.60	1.62
Ni_[mg/g_dry_weight]	0.017	0.016	0.017	0.017	0.017	0.016	0.015	0.015	0.014	0.015	0.024	0.016	0.015	0.017	0.016	0.015	0.016	0.016	0.015	0.016	0.016	0.018	0.022	0.024	0.022	0.012	0.012	0.013	0.016	0.010	0.013	0.013	0.013	0.012	0.013	0.014	0.017	0.020	0.018	0.014	0.011	0.012	0.015	0.020	0.020	0.015	0.015	0.016	0.015
P_[mg/g_dry_weight]	2.125	2.026	1.946	1.878	1.657	1.320	1.201	1.174	1.118	1.180	4.130	1.453	1.324	1.389	1.252	1.965	1.730	1.522	1.166	1.137	1.097	1.308	1.527	1.703	1.610	1.387	1.432	1.351	1.358	1.136	2.103	1.706	1.508	1.339	1.129	1.219	1.405	1.697	1.642	1.501	1.355	1.234	1.421	1.238	1.305	1.830	1.653	1.355	1.212
Pb_[mg/g_EW]	0.159	0.161	0.169	0.182	0.181	0.190	0.178	0.187	0.189	0.208	0.492	0.219	0.145	0.108	0.184	0.172	0.190	0.197	0.200	0.227	0.256	0.325	0.427	0.468	0.415	0.197	0.127	0.109	0.079	0.202	0.159	0.170	0.173	0.171	0.189	0.249	0.320	0.421	0.384	0.267	0.154	0.111	0.079	0.070	0.079	0.188	0.192	0.209	0.215
Ti_[mg/g_EW]	0.397	0.403	0.408	0.430	0.407	0.425	0.401	0.387	0.378	0.391	0.678	0.607	0.671	0.707	0.606	0.370	0.391	0.390	0.365	0.372	0.378	0.447	0.579	0.674	0.652	0.552	0.587	0.569	0.664	0.403	0.350	0.354	0.349	0.325	0.329	0.372	0.461	0.602	0.625	0.594	0.524	0.561	0.619	0.827	0.854	0.368	0.364	0.363	0.348
Zn_[mg/g_EW]	0.358	0.361	0.375	0.411	0.425	0.462	0.475	0.501	0.505	0.599	0.976	0.178	0.155	0.154	0.164	0.402	0.454	0.494	0.560	0.702	0.862	1.114	1.146	0.828	0.571	0.162	0.135	0.161	0.117	0.177	0.414	0.471	0.489	0.522	0.682	0.976	1.140	0.886	0.517	0.288	0.155	0.134	0.121	0.107	0.105	0.541	0.608	0.782	0.841
BPP-C_[µg/(ml_d)]	282.2820685983	119.3841159684	91.4906309291	144.7981801154	47.8528232231	82.068831538	0.001	13.016959685	13.016959685	48.84459158	0.001	30.7448190656	0.001	0.001	49.3404757585	218.8336879621	117.7724923884	140.5831645984	75.3743951286	25.6620062362	0.001	12.3971044619	0.001	0.001	0.001	0.001	48.0511768945	18.4468914394	24.8437973417	80.3332369133	218.1890385301	109.4664323989	143.5584696692	127.8141470026	141.4509619107	84.0523682519	34.0920372703	76.2421924409	0.001	39.9186763674	0.001	0.001	28.6373113071	0.001	28.1414271286	98.680951517	25.1661220577	49.836359937	40.7864736798
cell_numbers_[10^6]	3203.6651395252	1644.3148688047	1619.3252811329	2119.1170345689	1884.214910454	1281.9658475635	1809.2461474386	1666.8054977093	987.0887130362	1654.3107038734	1561.8492294877	1539.3586005831	2126.6139108705	1564.3481882549	1826.7388588088	2728.8629737609	2229.0712203249	2731.3619325281	1901.7076218242	1926.697209496	2284.0483132028	2089.1295293628	1541.8575593503	1544.3565181175	1334.4439816743	1634.3190337359	2294.0441482716	2161.599333611	2126.6139108705	1939.1920033319	1981.674302374	3073.7192836318	2014.1607663474	2526.4473136193	1734.2773844232	1809.2461474386	2024.1566014161	1969.1795085381	1529.3627655144	1524.36484798	1464.3898375677	1689.2961266139	1356.9346105789	1759.266972095	1486.8804664723	1451.8950437318	1154.5189504373	1294.4606413994	1894.2107455227
N_(%_w/w)	2.672	2.585	2.665	2.514	2.316	2.087	1.753	1.623	1.590	1.568	2.312	2.973	3.003	2.857	2.838	2.498	2.423	2.128	1.718	1.622	1.655	1.850	2.274	2.507	2.569	3.208	3.178	3.064	2.606	3.127	2.382	2.266	2.076	1.769	1.571	1.712	2.063	2.471	2.644	2.786	3.298	3.118	2.960	2.310	2.169	2.355	2.108	1.793	1.674
C_(%_w/w)	26.655	26.635	27.125	26.935	25.390	24.060	22.050	21.355	20.855	21.040	24.310	30.705	31.900	30.180	32.040	25.465	26.040	24.185	21.795	21.060	21.280	22.690	24.655	26.415	26.855	32.635	33.115	32.060	27.465	36.210	25.610	25.015	23.925	22.085	20.985	21.835	23.645	26.055	27.500	28.800	34.630	33.395	30.280	24.855	24.950	25.055	24.010	22.125	21.660
S_(%_w/w)	1.537	1.224	1.291	1.308	1.581	1.685	1.569	1.734	1.839	1.176	2.030	1.864	1.100	0.995	1.580	1.545	1.507	1.474	1.674	1.775	1.698	1.898	2.730	2.567	3.655	2.553	1.406	1.352	1.705	1.217	1.175	1.471	1.406	1.554	1.707	1.917	2.435	2.582	3.247	3.986	1.712	1.132	1.588	1.519	1.939	1.581	1.532	1.600	1.680
H_(%_w/w)	3.736	3.737	3.964	3.688	3.486	3.173	2.431	2.202	2.231	2.093	3.533	4.864	5.124	4.811	5.196	3.408	3.783	3.176	2.412	2.152	2.238	2.575	3.305	3.943	4.049	5.597	5.778	5.533	4.692	6.405	2.828	3.345	2.975	2.513	2.051	2.369	3.042	3.836	4.246	4.688	6.054	5.773	5.269	4.115	4.026	3.173	3.048	2.654	2.314
Fluorescence_Index	1.66	1.73	1.83	1.76	1.78	1.8	1.81	1.88	1.88	1.9	1.93	1.91	1.97	1.98	2	1.72	1.74	1.78	1.82	1.83	1.89	1.88	1.88	1.94	1.94	1.98	1.98	2	2	2.02	1.65	1.73	1.76	1.45	1.77	1.78	1.81	1.81	1.83	1.86	1.91	1.98	1.99	1.98	2.01	1.69	1.72	1.77	1.77
RNA:DNA ration	2.297979798	3.0532544379	NA	3.4086956522	NA	3.5953608247	NA	4.3347639485	NA	5.2941176471	11.6438356164	10.7805429864	12.0943952802	NA	7.8977272727	3.6690647482	4.6801346801	NA	4.4268292683	NA	5.7280701754	NA	5.8922558923	NA	5.9569892473	10.1704545455	9.1333333333	11.9047619048	12.2881355932	16.4383561644	4.710982659	5.5102040816	NA	5.3985507246	NA	5.625	NA	8.0606060606	NA	15.568	17.4458874459	15.8620689655	18.1818181818	17.5	18.0152671756	6.3387978142	7.3727272727	NA	9.0431266846
DNA_Mobio_[ng/µl(50µl extract/350µl_Sediment)]	123.0	107.0	84.5	68.0	49.0	63.5	57.0	48.0	40.0	29.0	12.5	12.0	8.0	6.5	6.0	78.0	85.5	57.5	49.5	55.5	63.5	59.5	37.0	27.0	23.5	13.5	10.0	4.5	5.5	7.0	114.0	113.0	96.0	102.0	77.5	73.5	71.5	68.5	64.5	52.5	26.5	4.5	<2	<2	12.0	94.0	83.5	60.0	61.0
water_content_%	96.6	96.1	95.9	95.5	95.2	94.8	93.9	93.5	93.0	92.9	94.3	95.5	95.3	95.0	95.4	96.9	95.6	94.9	93.9	93.1	92.9	93.6	94.4	94.7	94.7	96.0	95.9	95.5	94.7	96.2	96.7	95.6	95.3	94.3	93.5	93.8	94.6	95.1	95.3	95.5	96.3	95.7	95.4	94.2	94.2	96.3	95.5	94.5	94.0
low_similarity_sequences_(%)	32	31	26	35	40	35	35	36	44	44	45	25	44	21	19	13	27	33	13	37	33	32	37	41	41	20	21	24	20	21	13	26	12	33	28	30	29	31	33	41	21	24	19	20	21	17	35	19	33
[truncated: 11 more columns]
